# Supplementary material for: Effects of different management regimes on microbial biodiversity in vineyard soils
Source: Sci Rep. 2018 Jun 20;8:9393. doi: 10.1038/s41598-018-27743-0 (PMC6010416; doi:10.1038/s41598-018-27743-0)
Supplement: Supplementary file 2 — Supplementary Dataset 1 [file 41598_2018_27743_MOESM2_ESM.xlsx]

## Sheet: soil_analysis
management	position	depth	repetition	pH [%]	P [mg 100 g-1]	K [mg 100 g-1]	Mg [mg 100 g-1]	soil organic matter [%]	organic carbon [%]	N [%]	C:N ratio	soil moisture [%]	Mn total [mg kg-1]	Fe total [mg kg-1]	Cu total [mg kg-1]	Zn total [mg kg-1]	Ni total [mg kg-1]	Mn bioavailable [mg kg-1]	Fe bioavailable [mg kg-1]	Cu bioavailable [mg kg-1]	Zn bioavailable [mg kg-1]	B [mg kg-1]
int	inrow	5_30	1	7.2	67	44	15	2	1.1488	0.11	10	7.73	588.3	23930	88.14	88.3	26.59	73.94	45.68	22.71	12.05	0.6446
int	inrow	5_30	2	7.1	79	41	12	2.6	1.1888	0.11	14	7.74	612	21910	112.7	97.54	24.33	40.96	36.75	21.9	14.53	0.5721
int	inrow	5_30	3	7.4	95	34	7	2.3	1.2044	0.09	15	7.84	649.4	24110	117	107.1	29.34	24.62	21.1	28.74	12.34	0.4835
int	inrow	5_30	4	7.5	51	23	9	2.1	0.9784	0.07	18	6.78	630.4	18780	67.14	82.57	22.62	26.24	18.7	21.15	11.8	0.5361
int	inrow	30_60	1	7.2	76	36	15	2	1.4976	0.1	12	8.35	592.1	23950	88.31	91.4	25.76	48.09	38.4	23.54	13.2	0.585
int	inrow	30_60	2	7.3	88	32	14	2	1.1484	0.09	13	7.6	799.7	23320	78.77	92.42	30.25	32.06	29.03	21.13	13.46	0.8806
int	inrow	30_60	3	7.4	79	29	9	1.4	1.242	0.07	12	8.98	574.6	24340	80.8	87.86	30.29	19.99	17.06	17.81	7777	0.48
int	inrow	30_60	4	7.5	75	19	11	1.8	1.078	0.07	15	7.85	709.6	20560	82.35	91.22	23.95	20.46	17.96	15.47	9878	0.4024
int	undervine	5_30	1	7.2	89	37	15	2.1	1.3364	0.1	12	7.85	592.5	24140	102.7	103.2	26.15	65.38	45.47	28.93	17.56	0.6068
int	undervine	5_30	2	7.3	80	30	13	2.1	0.8236	0.1	12	8.74	593.4	20720	94.36	97.15	23.95	29.85	27.72	24.47	14.99	0.5459
int	undervine	5_30	3	7.4	99	34	9	2.1	1.1952	0.1	12	9.14	661.5	24230	127.4	125	31.21	22.64	21.35	31.76	15.79	0.5382
int	undervine	5_30	4	7.5	44	21	10	2	0.8336	0.07	17	8.55	643.6	17970	55.27	79.32	21.8	19.94	21.18	12.27	9542	0.3696
int	undervine	30_60	1	7.3	79	29	16	1.7	1.2416	0.09	11	9.88	590.9	23920	88.48	82.51	25.77	57.94	31.75	23.71	10.73	0.6019
int	undervine	30_60	2	7.3	82	24	14	1.9	1.044	0.08	13	9.53	558.4	22140	80.15	81.68	24.66	40.63	29.58	25.64	12.39	0.7071
int	undervine	30_60	3	7.5	83	28	10	1.4	1.1808	0.08	10	9.76	627	24110	107.6	108.5	30.96	21.03	20.85	32.24	15.94	0.5167
int	undervine	30_60	4	7.6	46	14	12	1.7	1	0.05	20	8.77	593.8	18270	52.83	76.6	22.14	14.83	16.09	12.22	9071	0.3793
org	inrow	5_30	1	7	83	45	16	2.3	1.3292	0.11	12	9.26	617.7	23530	99.53	94.18	26.25	148.3	66.02	35.46	18.24	0.7738
org	inrow	5_30	2	7.2	78	39	13	2.2	1.002	0.1	13	7.71	664.6	21090	96.67	93.6	24.55	39.41	31.12	26.06	14.66	0.4899
org	inrow	5_30	3	7.4	83	35	11	1.9	1.1324	0.09	12	9.19	660.2	26350	127	122.7	33.96	22.33	18.2	27.1	13.54	0.4141
org	inrow	5_30	4	7.4	62	29	10	2	0.8184	0.09	13	8.37	654.9	22220	99.62	106.9	28.23	18.67	20.17	20.69	12.88	0.3312
org	inrow	30_60	1	7.3	69	28	19	1.7	1.262	0.08	13	8.8	566.8	22740	73.98	78.29	25.01	31.96	26.67	18.3	9211	0.4573
org	inrow	30_60	2	7.3	69	25	14	1.7	0.9664	0.07	14	8.04	577.6	20760	77.2	80.77	23.53	34.35	26.05	19.7	11.44	0.6851
org	inrow	30_60	3	7.5	80	24	14	1.5	1.1024	0.08	11	9.84	658.3	24170	92.41	99.57	33.14	21.26	16.88	18.33	8883	0.397
org	inrow	30_60	4	7.5	69	18	14	1.9	1.0728	0.08	14	8.95	653.7	21910	181.7	101	27.45	15.01	16.14	19.47	12.39	0.3534
org	undervine	5_30	1	7	63	33	15	2	1.1	0.09	13	9	649.5	23170	76.55	80.79	25.09	30.53	28.19	19.02	10.05	0.4191
org	undervine	5_30	2	7.3	78	29	13	1.9	0.8792	0.09	12	8.15	586.5	21180	88.47	87.71	23.61	36.92	31.5	25.23	13.65	0.5332
org	undervine	5_30	3	7.4	86	24	11	1.7	0.98	0.08	12	8.3	669.4	25630	134	117.1	33.18	22.14	16.94	29.33	12.23	0.3537
org	undervine	5_30	4	7.5	57	22	11	1.9	0.858	0.08	14	8.33	644	21700	107.6	101.9	26.87	15.61	14.67	23.07	12.27	0.286
org	undervine	30_60	1	7.2	71	23	14	1.4	1.1528	0.07	12	8.66	567.2	22070	74.89	76.64	23.59	99.12	43.49	22.64	11.19	0.5739
org	undervine	30_60	2	7.3	79	20	13	1.8	1.088	0.08	13	7.43	558.4	20450	101.4	78.58	22.86	36.84	38.04	30.59	12.01	0.6131
org	undervine	30_60	3	7.5	72	24	3	1.5	1.1172	0.07	12	10.46	655.9	24260	114.6	104.3	32.29	18.65	12.2	23.03	9439	0.3625
org	undervine	30_60	4	7.5	76	18	14	1.5	0.8476	0.07	12	8.82	681.7	23030	98.26	118.9	27.82	16.96	16.78	21.42	15.58	0.4144
biodyn	inrow	5_30	1	7.3	88	42	10	2.1	1.23	0.12	10	9.29	692	24390	95.14	101.8	28.21	31.92	22.53	19.8	12.96	0.4864
biodyn	inrow	5_30	2	7.4	84	39	12	2.1	0.8716	0.09	13	8.39	728.6	21820	91.45	107.7	26.02	28.03	26.04	21.16	16.71	0.3924
biodyn	inrow	5_30	3	7.4	89	37	9	1.9	1.1448	0.1	11	8.5	653.5	27350	130.3	124.6	35.3	27.65	21.68	29.48	14.71	0.3985
biodyn	inrow	5_30	4	7.4	59	28	9	2.32	1.0716	0.08	17	7.7	620.6	19450	71.68	89.48	23.99	24.78	23.09	14.8	10.81	0.4787
biodyn	inrow	30_60	1	7.3	96	30	13	1.5	1.196	0.08	11	9.7	701.6	24520	71.95	81.3	28.41	35.78	20.24	15.67	7723	0.5368
biodyn	inrow	30_60	2	7.3	87	26	12	1.9	1.086	0.08	14	8.97	794.8	21620	93.63	159.4	26.74	29.08	23.69	21.71	35.15	0.4562
biodyn	inrow	30_60	3	7.4	72	27	12	1.4	1.2656	0.08	10	8.51	643.6	27910	99.25	106.7	35.6	22.96	17.14	19.44	9277	0.7337
biodyn	inrow	30_60	4	7.5	75	18	13	1.75	1.05	0.07	15	7.81	733.5	19820	62.28	89.68	24.17	26.64	22.2	12.98	10.82	0.6167
biodyn	undervine	5_30	1	7.3	85	35	12	2	1.1264	0.1	11	9.01	679.2	23400	87.9	91.5	27.72	27.72	18.16	18.5	10.28	0.4143
biodyn	undervine	5_30	2	7.3	86	35	12	2.2	0.82	0.1	13	9.28	755.4	22060	105.5	114.8	27.5	23.24	22.27	25.01	17.91	1741
biodyn	undervine	5_30	3	7.3	99	39	10	2.1	1.2316	0.11	11	9.58	660.8	29330	155.5	141.4	38.36	25.66	20.72	35.28	16.85	0.6496
biodyn	undervine	5_30	4	7.4	76	36	9	1.91	0.9744	0.09	12	9.27	703	21850	98.03	103.2	26.71	23.86	18.3	21.76	13.07	0.5287
biodyn	undervine	30_60	1	7.4	95	26	13	1.8	1.3456	0.09	12	9.49	641	26460	78	82	28	29.74	18.28	17.06	8645	0.5307
biodyn	undervine	30_60	2	7.4	76	22	13	1.8	1.0156	0.08	13	10.42	726	20770	81	92	25	17.31	20.51	19.65	13.03	1175
biodyn	undervine	30_60	3	7.4	71	27	1	1.7	1.1092	0.08	12	9.2	759	27670	107	107	46	18.33	15.79	23.44	9467	0.5851
biodyn	undervine	30_60	4	7.4	81	22	12	1.71	0.9896	0.07	14	8.07	733	22240	70	91	26	17.04	17.7	14.41	10.45	0.5417
