# Supplementary material for: Effects of different management regimes on microbial biodiversity in vineyard soils
Source: Sci Rep. 2018 Jun 20;8:9393. doi: 10.1038/s41598-018-27743-0 (PMC6010416; doi:10.1038/s41598-018-27743-0)
Supplement: Supplementary file 3 — Supplementary Dataset 2 [file 41598_2018_27743_MOESM3_ESM.xlsx]

## Sheet: OTU_Table_Fungi
No	Sequence ID	management	repetition	position	depth	Individuals	SR_Normalized	OTU_1	OTU_2	OTU_3	OTU_4	OTU_5	OTU_6	OTU_7	OTU_8	OTU_9	OTU_10	OTU_11	OTU_12	OTU_13	OTU_14	OTU_15	OTU_16	OTU_17	OTU_18	OTU_19	OTU_20	OTU_21	OTU_22	OTU_23	OTU_24	OTU_25	OTU_26	OTU_27	OTU_28	OTU_29	OTU_30	OTU_31	OTU_32	OTU_33	OTU_34	OTU_35	OTU_36	OTU_37	OTU_38	OTU_39	OTU_40	OTU_41	OTU_42
1	>L9896_Track27168	int	1	inrow	5_30	33006	635	1747	407	435	1018	545	372	583	386	927	422	1062	324	19	489	471	33	111	555	259	100	327	367	407	286	624	0	147	37	53	49	136	0	12	0	41	48	34	68	152	199	28	56
3	>L9898_Track27170	int	1	undervine	5_30	13960	606	1821	589	427	373	600	736	369	343	86	167	160	178	35	597	484	49	178	63	65	278	133	63	8	42	152	0	305	66	36	33	50	13	93	0	44	114	150	0	27	2	60	37
4	>L9899_Track27171	int	1	undervine	30_60	14554	514	2392	424	233	73	418	490	662	158	86	363	2	140	23	147	318	98	171	81	195	130	100	9	24	20	64	0	105	89	30	64	52	16	74	2	43	273	145	1	15	1	91	175
5	>L9900_Track27172	int	2	inrow	5_30	17416	640	621	1117	526	1134	589	251	187	685	346	151	140	208	15	423	668	7	119	145	40	90	180	189	7	137	199	0	51	14	44	39	18	8	30	51	53	97	51	106	9	130	25	11
6	>L9901_Track27173	int	2	inrow	30_60	19113	558	1716	418	514	712	338	354	533	465	202	378	133	662	41	341	514	121	135	45	197	122	314	86	17	250	98	0	111	250	57	27	16	22	21	190	57	66	202	117	5	359	101	9
7	>L9902_Track27174	int	2	undervine	5_30	19859	560	1863	1302	768	300	657	958	532	381	50	327	743	381	13	331	311	119	225	108	122	328	189	66	14	170	282	0	190	88	23	28	62	54	223	0	128	221	196	57	40	1	67	20
8	>L9903_Track27175	int	2	undervine	30_60	16830	567	1596	247	543	165	340	456	470	197	189	353	70	187	12	219	49	1095	173	461	251	89	65	26	27	153	91	0	75	46	46	51	37	3	36	12	69	213	104	142	16	13	115	43
9	>L9904_Track27176	int	3	inrow	5_30	22251	643	1569	647	394	1807	273	508	324	389	518	192	511	276	69	286	43	45	231	264	141	171	312	301	6	321	116	0	70	90	73	10	241	2	59	295	71	71	42	38	0	656	51	24
10	>L9905_Track27177	int	3	inrow	30_60	18463	575	2059	21	94	154	119	362	1058	63	148	880	312	161	52	48	0	37	68	42	386	16	30	61	40	291	79	0	296	0	250	15	196	0	203	130	254	193	116	9	1	243	193	88
11	>L9906_Track27178	int	3	undervine	5_30	16255	487	1180	556	318	293	421	437	220	648	71	259	1095	138	36	979	55	19	251	95	21	245	124	60	238	178	34	0	158	122	48	4	149	5	131	30	89	5	131	14	6	51	68	3
12	>L9907_Track27179	int	3	undervine	30_60	22527	501	4006	82	276	110	251	786	731	110	27	798	232	199	142	70	33	599	161	82	262	113	63	517	37	323	32	4	74	1	532	16	550	0	195	19	555	180	118	74	7	115	311	112
13	>L9908_Track27180	int	4	inrow	5_30	22260	679	465	284	337	622	169	276	240	304	844	131	248	158	0	68	153	87	72	508	135	80	115	171	21	150	153	6528	52	13	63	23	39	0	16	332	67	187	31	36	5	123	35	6
14	>L9909_Track27181	int	4	inrow	30_60	15510	632	1487	28	185	275	260	214	458	14	234	150	254	89	5	91	29	11	89	126	86	36	29	39	23	255	92	12	41	1	29	22	94	0	31	867	94	8	72	253	0	28	97	15
15	>L9910_Track27182	int	4	undervine	5_30	18560	577	845	1594	1011	357	656	1104	284	480	41	384	267	227	2	248	490	4	367	7	168	479	338	90	31	114	304	2	212	1	68	34	12	5	191	0	93	153	170	55	59	165	32	16
16	>L9911_Track27183	int	4	undervine	30_60	21404	518	1783	151	514	255	477	1164	737	104	46	716	9	515	6	166	143	17	313	27	544	388	195	119	46	285	295	1	591	901	81	51	41	1	224	104	214	137	179	762	13	35	105	12
17	>L9912_Track27184	org	1	inrow	5_30	23901	684	1005	1688	1761	2360	879	238	215	776	1825	167	328	417	3	429	600	19	105	690	60	95	242	313	4	15	162	0	38	1	44	52	22	333	10	0	10	45	55	24	243	57	24	21
18	>L9913_Track27185	org	1	inrow	30_60	16154	585	1283	795	494	548	506	197	481	259	471	154	115	174	142	87	118	29	69	109	121	56	152	110	167	38	83	0	170	7	58	2336	33	50	83	34	32	95	106	1	177	27	74	30
19	>L9914_Track27186	org	1	undervine	5_30	21853	572	1119	3583	2435	463	1178	496	199	1327	71	298	197	235	25	297	399	61	253	34	59	224	159	63	8	38	180	0	92	228	63	39	36	275	134	4	51	58	51	1	334	23	19	48
20	>L9915_Track27187	org	1	undervine	30_60	32240	565	2996	3882	1256	278	2028	1204	763	1245	122	464	41	421	5	286	494	95	372	123	195	540	100	80	85	46	221	0	166	13	111	17	58	173	90	14	124	86	429	63	251	29	127	103
21	>L9916_Track27188	org	2	inrow	5_30	26229	713	1121	1215	1890	2003	804	301	374	753	899	325	661	365	3	259	544	13	148	151	130	95	336	179	26	58	141	0	81	60	69	70	18	137	15	19	32	333	30	448	538	68	25	43
22	>L9917_Track27189	org	2	inrow	30_60	22996	636	1674	320	1479	1394	527	444	472	136	496	608	309	447	143	186	220	94	205	151	267	99	77	29	26	365	102	1	140	48	49	143	22	29	90	65	60	152	90	1094	92	108	80	96
23	>L9918_Track27190	org	2	undervine	5_30	24659	536	852	7483	1070	143	840	354	272	699	1414	241	410	179	30	125	231	7	180	874	54	153	169	25	7	17	180	0	80	30	52	27	195	210	69	144	58	55	92	8	435	4	27	52
24	>L9919_Track27191	org	2	undervine	30_60	25723	548	3216	1744	825	65	713	994	1196	382	231	845	9	246	81	145	360	1649	196	187	248	107	26	32	23	112	86	0	146	457	113	21	36	45	13	95	160	9	112	219	72	3	100	149
25	>L9920_Track27192	org	3	inrow	5_30	27250	623	1307	2933	490	3204	909	528	351	1988	566	235	70	343	8	313	232	356	257	170	145	155	227	419	132	106	85	0	64	194	209	50	298	157	58	29	83	36	126	30	140	119	100	79
26	>L9921_Track27193	org	3	inrow	30_60	17013	531	1401	27	107	81	213	117	396	70	268	621	941	182	21	144	123	34	25	118	187	23	35	171	14	297	131	0	149	10	28	184	55	0	37	13	55	26	24	25	0	73	59	8
27	>L9922_Track27194	org	3	undervine	5_30	26571	501	1566	3351	501	366	727	583	444	1520	90	237	689	243	25	307	172	141	267	133	75	208	177	145	53	176	98	0	65	33	218	19	467	201	630	51	74	16	162	29	119	208	113	86
28	>L9923_Track27195	org	3	undervine	30_60	18454	448	1628	1995	384	146	464	348	616	877	83	357	1	163	1	108	43	4	132	19	111	61	79	258	13	39	59	0	183	617	332	6	258	471	290	0	155	8	96	4	52	146	199	98
29	>L9924_Track27196	org	4	inrow	5_30	27161	672	1137	1343	977	1489	830	544	413	656	483	234	1528	357	3	444	168	18	343	159	147	153	314	286	112	112	244	0	64	548	236	64	115	119	67	31	90	329	63	200	178	156	39	114
30	>L9925_Track27197	org	4	inrow	30_60	16217	540	1030	289	481	317	320	408	824	263	421	140	1	148	3	161	111	168	57	39	160	44	48	40	2119	113	138	0	40	99	109	30	111	5	28	548	266	35	154	1	88	89	176	15
31	>L9926_Track27198	org	4	undervine	5_30	25401	574	2038	1388	1101	685	895	1414	474	697	144	655	24	256	1	315	108	436	780	75	163	645	132	43	25	328	170	0	256	2	169	119	247	53	293	59	85	84	239	582	80	89	85	279
32	>L9927_Track27199	org	4	undervine	30_60	15772	489	3019	512	302	122	541	647	599	216	69	118	0	300	168	160	14	51	107	30	205	173	23	187	20	163	93	0	144	310	184	30	163	22	110	8	186	16	84	100	21	125	265	85
33	>L9928_Track27200	biodyn	1	inrow	5_30	20897	657	589	1761	996	887	1040	390	281	910	1094	201	78	87	5	281	387	105	146	64	66	107	243	251	257	80	183	0	74	105	85	38	58	221	151	9	60	77	36	50	126	131	51	36
34	>L9929_Track27201	biodyn	1	inrow	30_60	19489	595	1475	1261	500	286	345	393	1518	189	656	160	6	145	58	80	50	743	38	80	305	48	61	114	130	505	35	0	161	91	61	15	41	68	83	0	207	36	108	29	56	128	189	204
35	>L9930_Track27202	biodyn	1	undervine	5_30	37966	600	1638	9096	912	528	1589	1265	966	1440	428	582	126	232	10	245	122	343	393	390	350	450	266	96	18	363	267	0	165	15	123	191	71	1271	171	32	149	145	133	37	209	97	71	565
36	>L9931_Track27203	biodyn	1	undervine	30_60	17633	547	2139	831	694	86	530	557	978	298	168	565	15	291	16	57	62	64	97	119	287	85	52	71	26	163	47	0	95	3	147	30	87	56	26	8	228	75	40	39	66	28	135	182
37	>L9932_Track27204	biodyn	2	inrow	5_30	24324	601	726	1165	1199	1038	505	303	347	401	6029	242	144	247	38	150	255	171	83	537	222	56	213	113	2428	36	107	0	58	410	28	51	46	166	50	119	20	154	40	55	102	56	32	56
38	>L9933_Track27205	biodyn	2	inrow	30_60	17860	551	1877	278	563	234	232	298	1580	108	234	708	0	339	28	191	28	322	40	55	131	42	37	26	19	173	54	0	97	456	43	47	60	37	72	484	116	25	65	2	19	91	132	51
39	>L9934_Track27206	biodyn	2	undervine	5_30	20423	612	1263	2670	1053	453	793	545	356	923	115	416	122	353	28	325	279	43	263	46	158	279	465	111	9	101	215	0	123	93	78	49	44	107	222	64	79	122	171	10	169	67	44	105
40	>L9935_Track27207	biodyn	2	undervine	30_60	16128	568	2053	491	472	70	363	460	566	141	80	881	0	106	22	136	37	94	82	23	294	84	114	114	26	84	28	0	90	4	71	38	24	12	139	0	77	74	69	38	11	0	203	476
41	>L9936_Track27208	biodyn	3	inrow	5_30	14930	597	1090	861	371	534	343	302	251	770	1404	91	74	152	16	75	152	59	97	710	86	59	250	354	44	54	38	0	86	7	118	34	209	57	142	0	47	25	80	20	47	73	50	13
42	>L9937_Track27209	biodyn	3	inrow	30_60	14291	478	1004	211	354	388	180	189	248	105	311	647	0	63	28	31	15	39	35	55	26	14	29	52	37	82	51	0	213	1	124	31	254	12	86	8	124	10	32	0	9	67	59	9
43	>L9938_Track27210	biodyn	3	undervine	5_30	24141	552	2059	1785	731	493	1021	656	587	1223	119	532	0	224	25	132	50	985	449	61	73	314	236	149	9	10	49	0	231	127	493	78	319	202	253	0	153	27	182	0	178	196	151	40
44	>L9939_Track27211	biodyn	3	undervine	30_60	20615	464	2692	1035	554	158	267	624	852	161	215	555	0	175	48	119	19	67	291	3	139	164	31	804	24	38	67	0	171	1	715	624	303	474	194	0	135	44	65	0	30	132	264	393
45	>L9940_Track27212	biodyn	4	inrow	5_30	24016	706	975	1207	1020	1850	535	477	256	507	593	242	729	302	52	350	182	14	155	156	139	133	609	317	236	64	448	0	103	313	109	149	99	139	47	131	98	493	61	14	179	36	40	451
46	>L9941_Track27213	biodyn	4	inrow	30_60	17633	627	1727	114	539	162	275	459	379	61	151	738	55	421	116	226	46	4	70	63	222	93	61	29	102	85	100	0	90	28	36	673	43	12	66	1222	57	178	97	19	34	40	138	34
47	>L9942_Track27214	biodyn	4	undervine	5_30	20339	418	383	1618	791	196	945	534	119	626	24	65	4	181	9571	68	76	194	100	32	32	246	84	23	2	46	78	0	27	3	77	17	33	168	68	3	19	98	46	2	118	12	9	15
48	>L9943_Track27215	biodyn	4	undervine	30_60	17852	573	2089	809	1002	177	819	653	504	312	60	1375	0	208	106	164	60	5	254	89	276	232	75	53	43	30	134	0	198	47	111	25	66	75	50	2	99	128	99	34	122	24	144	25
[truncated: 2,267 more columns]
