# Supplementary material for: Effects of different management regimes on microbial biodiversity in vineyard soils
Source: Sci Rep. 2018 Jun 20;8:9393. doi: 10.1038/s41598-018-27743-0 (PMC6010416; doi:10.1038/s41598-018-27743-0)
Supplement: Supplementary file 4 — Supplementary Dataset 3 [file 41598_2018_27743_MOESM4_ESM.xlsx]

## Sheet: OTU_Table_Bacteria
No	Sequence ID	management	repetition	position	depth	Individuals	SR_Normalized	OTU_1	OTU_2	OTU_3	OTU_4	OTU_5	OTU_6	OTU_7	OTU_8	OTU_9	OTU_10	OTU_11	OTU_12	OTU_13	OTU_14	OTU_15	OTU_16	OTU_17	OTU_18	OTU_19	OTU_20	OTU_21	OTU_22	OTU_23	OTU_24	OTU_25	OTU_26	OTU_27	OTU_28	OTU_29	OTU_30	OTU_31	OTU_32	OTU_33	OTU_34	OTU_35	OTU_36	OTU_37	OTU_38	OTU_39	OTU_40	OTU_41	OTU_42
1	>L9896_Track27168	int	1	inrow	5_30	35886	2574	2253	1440	408	476	262	261	166	442	193	156	152	126	277	336	236	79	202	134	109	367	158	231	36	212	108	115	230	102	284	111	164	161	162	156	99	92	257	118	84	116	88	125
2	>L9897_Track27169	int	1	inrow	30_60	35696	2423	1185	1014	499	313	417	385	462	393	270	282	316	299	313	224	256	392	231	171	199	329	198	245	276	152	213	164	150	194	99	207	142	228	120	104	242	170	137	154	161	94	124	210
3	>L9898_Track27170	int	1	undervine	5_30	16243	2616	755	492	243	222	150	177	112	159	181	94	100	86	120	156	100	55	105	113	102	170	73	129	19	105	71	68	70	83	84	59	109	52	104	92	80	93	88	51	39	80	56	45
4	>L9899_Track27171	int	1	undervine	30_60	19286	2581	707	521	314	316	211	211	169	206	166	97	182	98	194	122	108	129	150	70	96	180	92	146	70	124	90	49	91	102	79	99	122	56	108	70	82	97	91	24	52	55	74	84
5	>L9900_Track27172	int	2	inrow	5_30	21799	2708	1299	521	179	148	199	229	130	193	149	179	112	110	99	335	207	35	149	219	116	126	109	98	21	103	147	235	124	62	168	61	74	100	93	125	73	63	111	96	192	55	113	43
6	>L9901_Track27173	int	2	inrow	30_60	21886	2485	1089	634	245	317	225	193	187	223	234	170	222	181	138	230	210	178	229	154	209	133	95	160	117	126	118	87	151	99	114	82	95	97	101	140	108	89	113	86	136	79	106	59
7	>L9902_Track27174	int	2	undervine	5_30	21859	2674	825	551	277	210	238	247	218	161	218	166	130	155	120	282	220	153	208	186	170	158	111	96	54	124	202	148	111	110	110	112	92	76	128	111	93	104	89	96	127	101	116	52
8	>L9903_Track27175	int	2	undervine	30_60	20231	2690	876	494	253	302	189	172	235	223	220	155	228	162	164	91	92	183	147	112	135	92	123	161	150	104	68	75	186	130	76	114	101	73	110	100	96	81	104	69	68	101	94	99
9	>L9904_Track27176	int	3	inrow	5_30	22087	2520	970	732	263	175	197	234	231	160	149	231	127	186	181	266	195	229	140	141	143	192	163	57	79	135	120	169	113	121	117	110	79	160	142	115	95	118	65	98	134	80	116	92
10	>L9905_Track27177	int	3	inrow	30_60	20420	2514	824	502	306	201	217	185	255	269	141	214	178	168	184	66	72	170	60	96	90	137	123	187	221	129	52	80	98	124	97	143	99	122	100	94	86	72	103	58	34	57	47	151
11	>L9906_Track27178	int	3	undervine	5_30	14744	2440	731	316	208	93	165	183	184	141	159	195	84	149	153	178	128	254	171	120	102	81	109	73	68	106	123	71	71	103	66	88	49	60	76	86	104	82	58	71	44	55	56	75
12	>L9907_Track27179	int	3	undervine	30_60	23667	2503	637	536	365	223	257	278	242	244	225	212	237	218	225	81	103	270	129	158	121	145	171	158	213	167	140	92	97	126	103	130	147	131	133	80	115	108	70	83	73	79	86	151
13	>L9908_Track27180	int	4	inrow	5_30	24030	2979	773	596	273	204	251	255	274	196	183	274	238	191	166	142	153	98	132	153	128	126	168	143	108	142	86	163	131	133	153	115	98	182	107	125	99	75	101	146	44	76	100	73
14	>L9909_Track27181	int	4	inrow	30_60	20448	2582	794	507	245	264	271	198	215	248	200	262	259	216	206	56	81	139	120	127	106	103	154	212	140	159	79	84	148	140	70	111	92	113	97	116	94	74	85	40	44	123	105	120
15	>L9910_Track27182	int	4	undervine	5_30	20790	2789	451	322	250	150	273	212	222	124	244	224	196	212	166	153	246	144	153	175	136	67	160	70	64	117	240	198	74	126	106	128	69	125	104	99	71	77	45	137	101	87	96	52
16	>L9911_Track27183	int	4	undervine	30_60	20694	2676	510	432	265	230	249	224	247	171	280	197	244	216	243	118	129	274	201	143	180	131	170	105	202	142	156	69	104	183	65	145	81	151	117	90	84	76	69	96	74	110	101	70
17	>L9912_Track27184	org	1	inrow	5_30	24911	2904	1074	358	252	240	173	199	114	248	129	161	100	122	95	219	178	39	158	140	84	123	101	116	35	148	117	215	197	114	234	87	167	63	122	172	65	108	160	170	180	92	104	61
18	>L9913_Track27185	org	1	inrow	30_60	17810	2640	781	422	234	261	149	157	130	206	131	130	150	118	129	94	77	43	106	81	71	125	126	166	114	125	88	71	102	82	120	106	168	69	92	116	68	97	126	36	57	109	73	71
19	>L9914_Track27186	org	1	undervine	5_30	18062	3020	590	212	201	211	145	137	104	146	131	107	139	121	122	113	112	53	97	95	87	80	84	137	86	110	80	95	119	103	128	73	163	57	114	105	71	77	100	92	65	105	68	51
20	>L9915_Track27187	org	1	undervine	30_60	35490	2769	1238	730	501	449	379	372	245	334	311	235	308	272	286	288	318	191	232	167	219	239	150	255	299	196	226	162	157	200	152	133	200	142	161	158	156	221	138	123	171	169	125	110
21	>L9916_Track27188	org	2	inrow	5_30	25602	2906	1142	494	293	275	235	256	181	274	200	226	168	235	156	163	163	65	137	208	133	139	125	162	100	138	116	185	197	119	213	121	134	90	120	205	82	118	203	140	123	135	95	77
22	>L9917_Track27189	org	2	inrow	30_60	26734	2601	1186	409	338	427	251	195	239	307	239	228	299	241	219	173	151	104	189	206	217	102	148	272	253	145	89	124	192	150	209	139	187	129	142	156	111	104	206	130	217	171	150	99
23	>L9918_Track27190	org	2	undervine	5_30	30635	2885	1082	486	345	277	279	282	256	267	221	206	248	194	182	191	204	162	182	239	169	123	187	182	159	148	185	131	198	164	168	146	165	107	143	156	116	119	129	146	105	122	101	88
24	>L9919_Track27191	org	2	undervine	30_60	29628	2590	1418	943	384	400	320	259	224	412	255	225	182	178	295	205	155	169	206	178	205	195	151	150	159	185	172	93	262	139	142	182	138	103	161	151	139	181	192	70	101	139	137	99
25	>L9920_Track27192	org	3	inrow	5_30	30996	2559	1017	1186	348	255	318	404	247	207	210	215	149	250	305	564	417	300	277	211	215	368	157	90	62	154	241	193	112	136	135	124	96	159	133	108	154	216	87	150	303	62	130	114
26	>L9921_Track27193	org	3	inrow	30_60	21159	2599	1153	793	306	269	203	155	144	276	123	126	203	130	224	129	98	77	126	133	97	189	106	181	95	154	66	61	121	89	132	116	142	127	132	130	95	85	151	32	55	70	79	80
27	>L9922_Track27194	org	3	undervine	5_30	25748	2631	593	778	341	169	292	255	239	213	193	180	151	235	191	265	229	273	171	136	130	222	122	90	66	108	165	158	86	108	97	138	118	105	140	73	127	147	70	141	108	65	91	158
28	>L9923_Track27195	org	3	undervine	30_60	26174	2645	607	698	419	201	278	305	280	244	273	220	218	251	273	291	210	257	226	153	177	173	178	131	174	167	137	145	85	151	100	141	108	149	111	98	170	129	62	95	155	75	114	170
29	>L9924_Track27196	org	4	inrow	5_30	23998	2930	838	463	261	161	228	246	205	192	177	271	180	240	165	186	241	122	148	188	157	104	162	84	34	131	198	237	116	90	114	101	75	121	113	108	99	90	86	203	182	78	131	91
30	>L9925_Track27197	org	4	inrow	30_60	20106	2630	496	464	254	145	246	195	188	234	227	187	249	244	178	129	138	196	158	158	160	111	153	80	88	84	171	140	69	109	64	152	55	136	101	69	94	81	71	78	117	60	90	112
31	>L9926_Track27198	org	4	undervine	5_30	24748	2702	644	425	370	234	263	222	270	185	258	223	221	284	204	288	263	331	244	159	231	124	140	97	100	112	187	126	105	160	99	144	115	162	129	112	128	128	79	129	110	71	87	112
32	>L9927_Track27199	org	4	undervine	30_60	22903	2557	563	817	290	247	287	252	301	253	204	156	240	253	238	144	190	360	255	172	176	129	133	84	171	130	205	69	100	138	66	153	68	104	107	43	137	115	63	57	108	55	123	103
33	>L9928_Track27200	biodyn	1	inrow	5_30	44068	2783	3165	960	480	335	410	431	385	316	344	403	207	357	245	309	338	103	318	324	204	295	337	233	219	249	253	532	240	203	323	113	233	241	228	279	169	154	154	212	266	248	213	148
34	>L9929_Track27201	biodyn	1	inrow	30_60	31506	2476	1396	696	434	422	334	386	526	342	320	251	305	242	246	90	154	105	103	101	141	257	179	351	537	114	107	87	141	159	177	133	194	140	154	159	200	136	155	112	57	189	70	130
35	>L9930_Track27202	biodyn	1	undervine	5_30	24577	2767	1178	446	291	215	214	248	316	177	274	233	237	203	148	156	185	105	146	108	149	127	198	178	207	121	136	131	107	123	148	111	159	139	108	136	119	117	94	159	77	120	100	72
36	>L9931_Track27203	biodyn	1	undervine	30_60	26935	2545	1154	473	439	354	289	243	371	214	345	195	242	254	200	77	121	115	118	106	127	147	197	243	372	150	108	96	151	174	168	127	244	159	109	151	137	108	107	81	52	246	113	109
37	>L9932_Track27204	biodyn	2	inrow	5_30	24770	2744	978	422	299	331	248	245	236	197	225	249	229	216	158	99	188	101	100	179	175	121	149	158	103	106	124	134	181	113	162	135	125	93	137	132	120	89	140	103	53	119	83	134
38	>L9933_Track27205	biodyn	2	inrow	30_60	22963	2605	774	637	305	244	238	233	239	224	239	176	289	205	232	94	129	294	161	171	222	105	124	177	327	135	104	102	114	128	99	156	104	135	99	96	103	127	118	111	85	107	119	100
39	>L9934_Track27206	biodyn	2	undervine	5_30	26248	2937	893	523	308	282	283	315	306	164	339	247	249	212	201	209	232	223	198	186	235	117	156	106	154	163	212	166	144	150	124	153	130	129	142	139	111	127	81	105	119	130	124	86
40	>L9935_Track27207	biodyn	2	undervine	30_60	22590	2647	917	412	283	356	261	248	310	230	272	158	226	217	227	78	122	232	130	116	131	80	120	197	266	124	99	72	151	164	109	128	143	79	113	117	142	116	112	51	66	147	83	112
41	>L9936_Track27208	biodyn	3	inrow	5_30	21770	2560	1161	719	271	151	182	277	206	204	166	227	109	166	144	177	192	162	142	117	127	173	194	68	40	120	132	159	90	125	89	119	76	102	100	105	90	130	55	123	92	54	97	136
42	>L9937_Track27209	biodyn	3	inrow	30_60	19960	2544	601	469	321	207	196	206	205	217	131	167	192	177	177	89	98	216	129	91	113	106	104	126	160	159	104	98	112	113	128	128	116	206	75	88	110	99	84	57	66	59	77	155
43	>L9938_Track27210	biodyn	3	undervine	5_30	26087	2564	997	466	444	201	260	267	311	154	206	251	171	285	164	231	233	300	182	160	187	126	181	82	124	128	141	124	105	133	166	172	171	115	127	117	115	145	72	200	143	76	113	142
44	>L9939_Track27211	biodyn	3	undervine	30_60	25193	2599	782	552	367	224	283	239	266	231	241	235	205	267	219	131	137	297	171	159	186	127	183	133	131	180	129	103	120	157	110	178	187	118	106	115	128	122	88	88	74	89	119	188
45	>L9940_Track27212	biodyn	4	inrow	5_30	26294	2862	1039	530	337	228	261	268	217	232	205	324	186	205	185	151	198	86	130	204	153	124	172	103	74	117	173	238	159	118	173	96	81	132	131	148	85	89	120	156	142	104	119	80
46	>L9941_Track27213	biodyn	4	inrow	30_60	29916	2548	1079	758	398	381	367	262	348	311	272	363	405	287	269	111	180	284	200	240	263	116	208	277	335	182	175	134	173	171	128	203	138	203	166	128	134	76	113	143	111	169	146	129
47	>L9942_Track27214	biodyn	4	undervine	5_30	26834	3035	903	449	284	178	239	266	227	146	214	307	198	212	176	190	189	104	198	163	151	113	176	85	45	159	146	275	130	110	105	104	86	113	116	147	82	141	72	201	116	91	138	61
48	>L9943_Track27215	biodyn	4	undervine	30_60	29744	2672	1183	537	399	492	313	304	406	262	414	250	359	283	326	143	205	278	212	158	223	120	190	197	260	180	158	103	222	132	90	238	142	155	147	129	154	120	135	85	99	184	135	139
[truncated: 5,000 more columns]
