# Supplementary material for: Effects of different management regimes on microbial biodiversity in vineyard soils
Source: Sci Rep. 2018 Jun 20;8:9393. doi: 10.1038/s41598-018-27743-0 (PMC6010416; doi:10.1038/s41598-018-27743-0)
Supplement: Supplementary file 5 — Supplementary Dataset 4 [file 41598_2018_27743_MOESM5_ESM.xlsx]

## Sheet: Fungi_Taxonomy
Accession	OTU	No Seqs	% Identical Sites	% Pairwise Identity	E Value	Grade	Query coverage	Sequence Length	Organism	Taxonomy	Kingdom	Phylum	Division	Class	Subclass	Order	Family	Genus	Species		Sequence
JN942260	OTU_1	75321	0.997	0.997	3.91e-160	0.927	0.8564	316	Cryptococcus aerius	Eukaryota	Fungi	Basidiomycota	Agaricomycotina	Tremellomycetes	Filobasidiales	mitosporic Filobasidiales	Cryptococcus				GCGGGTAGTCCTACCTGATTTGAGGCCAGATAATAAAAAGTCATGTCCACGAGGTGGAACTTGTATTGGAAAGCGGACAAGCGTCCTAGAAACGAGGCCACTCCGAAGAATGTCCTTAGCGAAATACTTATTACGCCAAGTCAAACCAAGTCTCAAAGACAGATCCAGCTAATACATTTAAGGTGAGCCGCTCGTAAAAGCGGCAAGCACCCAATTCCAAGCCGAGACTAGAGCACAAAACCCAAGTCAAGGTTGATATTTTCATGACACTCAAACAGGCATGCTCTTCGGAATACCAAAGAGCGCAAGGTGCGTT
KT153614	OTU_2	65608	0.985	0.985	2.42e-129	0.989	0.9925	266	Fusarium sp.	Eukaryota	Fungi	Ascomycota	Pezizomycotina	Sordariomycetes	Hypocreomycetidae	Hypocreales	Nectriaceae	Fusarium			TTAAGTTCAGCGGGTATTCCTACCTGATCCGAGGTCAACATTCAGAAGTTGGGGTTTTACGGCGTGGCCGCGACGATTACCAGTAACGAGGTGTATGATTACTACGCTATGGAAGCTCGACGTGACCGCCAATCGATTTGGGGAACGCGGGTTACCGCGAGTCCCAACACCAAGCTGAGCTTGAGGGTTGAAATGACGCTCGAACAGGCATGCCCGCCAGAATACTGGCGGGCGCAATGTGCGTTCAAAGATTCGATGATTCACTG
KC218460	OTU_3	33879	0.993	0.993	1.05e-140	0.984	0.9758	282	Verticillium sp.	Eukaryota	Fungi	Ascomycota	Pezizomycotina	Sordariomycetes	Hypocreomycetidae	Glomerellales	Plectosphaerellaceae	Verticillium			TTAAGTTCAGCGGGTATTCCTACCTGATCCGAGGTCAACCTTGGTGCCGCCGGAGCGGGCTTGAGGGGGGTTTAGAGGCCGGATAGCCCGGGGGCTCCCGATGCGAGGCAGATGTTACTACGCAAAGGAAGGGCCCGTCGGGTCCGCCACTGGTTTTCGGGGACTGCCTGGGCAGGTCCCCAACGCCGGGCCACGGGGGCTCGAGGGTTGAAACGACGCTCGGACAGGCATGCCTCCCAGGATACTGGAAGGCGCCATGTGCGTTCAAAGATTCGATGATTC
KT582088	OTU_4	28852	0.992	0.992	1.99e-130	0.985	0.9777	263	Truncatella angustata	Eukaryota	Fungi	Ascomycota	Pezizomycotina	Sordariomycetes	Xylariomycetidae	Xylariales	Amphisphaeriaceae	Truncatella	Truncatellaangustata		TTAAGTTCAGCGGGTATTCCTACCTGATCCGAGGTCAACCATTAAAAATTGGGGGGTTTAGCGGCTGAGGTTTACAGTATTTCAAAAACGAGAAAAAAATTACTACGTTCAGAGATTGCTATAAATCCGCCGTTGAATTTGAGGAATGGCAGTAAAGCCAGTTCCCAATACTAAGCTAGGCTTAAGGGTTGAAATGACGCTCGAACAGGCATGCCCACTAGAATACTAATGGGCGCAATGTGCGTTCAAAGATTCGATGATTC
KT270038	OTU_5	28269	0.996	0.996	1.36e-132	0.985	0.9743	265	Pleosporales sp.	Eukaryota	Fungi	Ascomycota	Pezizomycotina	Dothideomycetes	Pleosporomycetidae	Pleosporales					TTAAGTTCAGCGGGTATCCCTACCTGATCCGAGGTCAAGAGTGTAAAAATGTACTTTTGGACGTCGTCGTTATGAGTGCAAAGCGCGAGATGTACTGCGCTCCGAAATCAATACGCCGGCTGCCAATTGTTTTGAGGCGAGTCTACACGCAAAGGCGAGACAAACACCCAACACCAAGCAGAGCTTGAAGGTACAAATGACGCTCGAACAGGCATGCCCCATGGAATACCAAGGGGCGCAATGTGCGTTCAAAGATTCGATGATT
KT270116	OTU_6	25390	0.992	0.992	3.53e-127	0.983	0.9735	257	Tetracladium sp.	Eukaryota	Fungi	Ascomycota	mitosporic Ascomycota	Tetracladium							TTAAGTTCAGCGGGTATCCCTACCTAATCCGAGGTCAATCATTAAAAAATGGGGGGGTTCTGGCGAGTGGCCACCAGGTGTCTATAGCGATGAATTTACTACGCTTAGAGCCTGACAGCACTGCCACTGATTTTAGAGACTGCCTTGACAGCAGGTCTCAACACCAAGCTAGGCTTGAGGGGTGATAATGACGCTCGAATAGGCATGCCCCTCGGAATACCAAGGGGCGCAATGTGCGTTCAAAGATTCGATGATTC
KF428597	OTU_7	25265	0.981	0.981	2.52e-129	0.975	0.9676	269	Neonectria sp.	Eukaryota	Fungi	Ascomycota	Pezizomycotina	Sordariomycetes	Hypocreomycetidae	Hypocreales	Nectriaceae	Neonectria			TTAAGTTCAGCGGGTATTCCTACCTGATCCGAGGTCAAACGTTCAGAAGTTGGGGGTTTAACGGCGTGGCCGCGCTGTTTCCCAGTGCGAGGTGTGCTACTACGCAGAGGAAGCTACAGCGAGACCGCCACTAGATTTAGGGGACGGCGGGCGCGGAGGCTCGCCGATCCCCAACACCAAGCCCGGGGGCTTGAGGGTTGAAATGACGCTCGGACAGGCATGCCCGCCAGAATACTAGCGGGCGCAATGTGCGTTCAAAGATTCGATGA
KU170706	OTU_8	24766	0.996	0.996	4.31e-139	0.991	0.9858	277	Fusarium sp.	Eukaryota	Fungi	Ascomycota	Pezizomycotina	Sordariomycetes	Hypocreomycetidae	Hypocreales	Nectriaceae	Fusarium			TTAAGTTCAGCGGGTATTCCTACCTGATCCGAGGTCAACATTCAGAAGTTGGGGTTTTACGGCATGGCCGCGCCGCGTTCCAGTTGCGAGGTGTTAGCTACTACGCAATGGAGGCTGCAGCGAGACCGCCAATGTATTTCGGGGGCGGCACCGCCAGAAGGCAGAGCCGATCCCCAACACCAAACCCGGGGGCTTGAGGGTTGAAATGACGCTCGAACAGGCATGCCCGCCGGAATACCAGCGGGCGCAATGTGCGTTCAAAGATTCGATGATTCAC
KP715610	OTU_9	23149	1	0.988	1.52e-125	0.975	1	257	Cladosporium sp.	Eukaryota	Fungi	Ascomycota	Pezizomycotina	Dothideomycetes	Dothideomycetidae	Capnodiales	Cladospriaceae	Cladosporium			TTAAGTTCAGCGGGTATCCCTACCTGATCCGAGGTCAACCTTAGAAATGGGGTTGTTTTACGGCGTAGCCTCCCGAACACCCTTTAGCGAATAGTTTCCACAACGCTTAGGGGACAGAAGACCCAGCCGGTCGATTTGAGGCACGCGGCGGACCGCGTTGCCCAATACCAAGCGAGGCTTGAGTGGTGAAATGACGCTCGAACAGGCATGCCCCCCGGAATACCAGGGGGCGCAATGTGCGTTCAAAGATTCGATGA
KJ735085	OTU_10	19370	0.978	0.978	1.39e-132	0.987	0.9964	277	Nectriaceae sp.	Eukaryota	Fungi	Ascomycota	Pezizomycotina	Sordariomycetes	Hypocreomycetidae	Hypocreales	Nectriaceae				TTAAGTTCAGCGGGTATTCCTACCTGATCCGAGGTCAACCTTCAGAAGTTGGGGGTTTAACGGCGTGGCCGCGCTTTGTCCCGTTGCGAGGTTAGATTACTACGCAGAGGAGTACAGCGTGACCGCCACTAGATTTCGGGGACGGCGCGCCGCTAGGGACGGGCCGAGCCCCAACACCAAGCCCGGGGGCTTGAGGGTTGAAATGACGCTCGAACAGGCATGCCCGCCAGAATACTGGCGGGCGCAATGTGCGTTCAAAGATTCGATGATTCACGGA
KT269593	OTU_11	11915	0.927	0.927	1.29e-107	0.952	0.9782	273	Pleosporales sp.	Eukaryota	Fungi	Ascomycota	Pezizomycotina	Dothideomycetes	Pleosporomycetidae	Pleosporales					TTAAGTTCAGCGGGTATCCCTACCTGATCCGAGGTCAAAAGTGGTTAAAAAAAGGGCTTTCGTGGACGCGAACCCGCCGCCTCGAGAAGCGCAAATGTGCTGCGCGAGAGGGCGATCGGGACCGCTGCCAATGCCTTTGGGGCGAGTCCGCGCGCGGAGGCGGGACAGACGCCCATCACCAAGCAGTGCTTGAGGGTGTAGATGACGCTCGAACAGGCATGCCCCATGGAATACCAAGGGGCGCAATGTGCGTTCAAAGATTCGATGATTC
KT023011	OTU_12	11845	0.992	0.992	0	0.99	0.989	362	Mortierella sp.	Eukaryota	Fungi	Zygomycota	Mortierellomycotina	Mortierellales	Mortierellaceae	Mortierella					TTAAGTTCAGCGGGTAGTCTTACTTGATTTGAGATCGAGTTTAACAAGCGTCGTTGCCGACCCCTGTGAAATCCTGCATCAGTCAGCCAATACGGTCAAACTCCCTTTATGTTAGCTGCAGCAAAAGTAATAATCCGTTTGACGGGACTAAATGAATATGCTTTTAGCTCAGGAGAATGTCCAGCTGCACCTGCATTTCAAGCAACCCGCCTCCAATCTAAAAAAGATTGGTGTTGGGATTGCTCAAGTCCAAAGCTTTCAAAAAAAAATCAAAAGCTTTGAGGTGTTTACTGATACTCAAACAAGCATGCTCTTCGGAATACCAAAGAGCGCAATATGCGTTCAAAGATTCGATGATTCAC
JX171178	OTU_13	11299	0.986	0.986	3e-141	0.991	0.9965	288	Heydenia sp.	Eukaryota	Fungi	Ascomycota	Pezizomycotina	Pezizomycetes	Pezizales	Pyronemataceae	Heydenia				TTAAGTTCAGCGGGTATCCCTACCTGATCCGAGGTCAATCATAGAAAATATGGGGGTTACGGCAGAAGATTTCTCGCTTCCTTCAGTGACATAAGTTATTACTACACTTGGGAGAGCAAGGGTCTTCGCCATTGAATTTCGAAGAGGATTCCAATGAATTGGCTTCCATCTCCAAGACCAAGCAATAGGTAAACCTAAGCTTGAGTGATTTTAATGACGCTCGAACAGGCATGCCTCCCGGAATACCAGGAGGCGCAATGTGCGTTCAAAGATTCGATGATTCACTGA
KT269521	OTU_14	10899	1	1	6e-144	0.988	1	281	Fusarium solani	Eukaryota	Fungi	Ascomycota	Pezizomycotina	Sordariomycetes	Hypocreomycetidae	Hypocreales	Nectriaceae	Fusarium	Fusariumsolani		TTAAGTTCAGCGGGTATTCCTACCTGATTCGAGGTCAACATTCAGAAGTTGGGTGTTTTACGGCATGGCCGCGCCGCTCTCCAGTTGCGAGGTGTTAGCTACTACGCAATGGAAGCTGCGGCGGGACCGCCACTGTATTTGAGGGACGGCGTGTGCCCACAGGGGGCTTCCGCCGATCCCCAACGCCAGGCCCGGGGGCCTGAGGGTTGTAATGACGCTCGAACAGGCATGCCCGCCAGAATACTGGCGGGCGCAATGTGCGTTCAAAGATTCGATGATTC
KT354988	OTU_15	9518	0.992	0.992	4.65e-132	0.994	0.9963	266	Hypocreales sp.	Eukaryota	Fungi	Ascomycota	Pezizomycotina	Sordariomycetes	Hypocreomycetidae	Hypocreales	Hypocreales				TTAAGTTCAGCGGGTATTCCTACCTGATCCGAGGTCAACATTCAGAAGTTGGGGTTTAACGGCGTGGCCGCGACGATTACCAGTAACGAGGGTTTTACTACTACGCTATGGAAGCTCGACGTGACCGCCAATCAATTTGAGGAACGCGAATTAACGCGAGTCCCAACACCAAGCTGTGCTTGAGGGTTGAAATGACGCTCGAACAGGCATGCCCGCCAGAATACTGGCGGGCGCAATGTGCGTTCAAAGATTCGATGATTCACTGA
KT224861	OTU_16	8768	0.933	0.933	3.68e-108	0.952	0.9708	267	Cercophora coprophila	Eukaryota	Fungi	Ascomycota	Pezizomycotina	Sordariomycetes	Sordariomycetidae	Sordariales	Lasiosphaeriaceae	Cercophora	Cercophoracoprophila		TTAAGTTCAGCGGGTATTCCTACCTGATCCGAGGTCAACCTTTGGTATGTAGGGGGTTTTACGGCAGGCGCCCGCCGCGCTCCCGGAGCGAGAAGTATGCTACTACGCTCGGTGCGACAGCGAGCCCGCCACTGGATTTCAGGGCCTGCGGCAGCCGCAGGTCCCCAACACAAGCCGGGGGGCTTGATGGTTGAAATGACGCTCGAACAGGCATGCCCGCGAGAATACTCGCGGGCGCAATGTGCGTTCAAAGATTCGATGA
KR019740	OTU_17	8753	0.976	0.976	1.15e-120	0.973	0.9696	255	Tetracladium sp.	Eukaryota	Fungi	Ascomycota	mitosporic Ascomycota	Tetracladium							TTAAGTTCAGCGGGTATCCCTACCTAATCCGAGGTCAATCATTAAAAAATGGGGGGGTTTTGACGAGTATCCACCAGGACCCTATAGCGATGAAATTACTACGCTTAGAGCCTGACAGCACTGCCACTGATTTTAGAGGGTGCCTTTACAGCAGGCCTCAACACCAAGCCGAAGCTTGAGGGGTGATAATGACGCTCGAATAGGCATGCCCCTCGGAATACCAAGGGGCGCAATGTGCGTTCAAAGATTCGATGA
KT598351	OTU_18	8154	1	0.989	4.82e-132	0.982	1	269	Alternaria sp.	Eukaryota	Fungi	Ascomycota	Pezizomycotina	Dothideomycetes	Pleosporomycetidae	Pleosporales	Pleosporineae	Pleosporaceae	Alternaria		TTAAGTTCAGCGGGTATCCCTACCTGATCCGAGGTCAAAAGTTGAAAAAAGGCTTAATGGATGCTAGACCTTTGCTGATAGAGAGTGCGACTTGTGCTGCGCTCCGAAACCAGTAGGCCGGCTGCCAATTACTTTAAGGCGAGTCTCCAGCAAAGCTAGAGACAAGACGCCCAACACCAAGCAAAGCTTGAGGGTACAAATGACGCTCGAACAGGCATGCCCTTTGGAATACCAAAGGGCGCAATGTGCGTTCAAAGATTCGATGATTC
KP216925	OTU_19	8005	0.991	0.991	1.04e-173	0.967	0.9428	346	Mortierella alpina	Eukaryota	Fungi	Zygomycota	Mortierellomycotina			Mortierellales	Mortierellaceae	Mortierella	Mortierellaalpina		TTAAGTTCAGCGGGTAGTCTTACTTGATTTGAGATCGAGTTTACAAAGTCGGCCGAAGCTGTCTTTGTGAATCCTGCATCAGTCAGCACAAGAACTAATCTCCTTTATGTTAGCTGCAGCAAAGGTAATAATCTGTTTTTTAGGCAGACTAAATAGATATGCTTATAGCTCAGAGAAAAGTCCAGCTGCACCTGCATTTCAAGTAACCCGCCACTTTTCGGTGAGGAAAAGCGTTGGGATCACTCAAGTCCAGCTCCCATTTCAAAAAAGATATGGAAGTTGAGGTGTTTACTGATACTCAAACAAGCATGCTCTCCGGAATACCAGAGAGCGCAATATGCGTTCA
KT270278	OTU_20	7902	0.973	0.973	3.29e-121	0.979	0.9848	259	Tetracladium sp.	Eukaryota	Fungi	Ascomycota	mitosporic Ascomycota	Tetracladium							TTAAGTTCAGCGGGTATCCCTACCTAATCCGAGGTCAATCATTAAAAAATGGGGGGGTTCTGGCGAGTGTCCACCAGGTGTCTATAGCGATGAATTTACTACGCTTAGAGCCTGACAGCACTGCCACTGATTTTAGAGACTGCCTTGACAGCAGGTCTCAACACCAAGCTAGGCTTGAGGGGTGATAATGACGCTCGAATAGGCATGCCCCTCGGAATACCAAGGGGCGCAATGTGCGTTCAAAGATTCGATGATTCAC
KM985668	OTU_21	7636	0.993	0.993	5.28e-138	0.988	0.9823	277	Clonostachys rosea	Eukaryota	Fungi	Ascomycota	Pezizomycotina	Sordariomycetes	Hypocreomycetidae	Hypocreales	Bionectriaceae	Clonostachys			TTAAGTTCAGCGGGTATTCCTACCTGATCTGAGGTCAACCTTGGAAAGTTGGGGGTTTAACGGCAGGGGCTCGTCGCTCTCCGATGCGGAATATCACTACTTCGCAGAGGAGGCCACGACGGGTCCGCCACTAGATTTAGGGGCCGGCCGTCCCTCGCGGGCTTTGGCCGATCCCCAACACCACGCCCTAGGGGCATGAGGGTTGAAATGACGCTCAGACAGGCATGCCCGCCAGAATACTGGCGGGCGCAATGTGCGTTCAAAGATTCGATGATTC
KT224794	OTU_22	7221	0.932	0.932	1.26e-107	0.953	0.9741	263	Sordariales sp.	Eukaryota	Fungi	Ascomycota	Pezizomycotina	Sordariomycetes	Sordariomycetidae	Sordariales					TTAAGTTCAGCGGGTATTCCTACCTGATCCGAGGTCAACCTTTGGAAGGGGTTTGTTTCACGGCAAGAACCCGCCGCACGCCCTGAGCGAGATGTGCTACTGCGCTCGGTGTGACTAGCGAGCCCGCCACTGGTTTTCAGGGCCTGCGGGCAGCCGCAGGACCCCAACACAAGCAGGGCTTGATGGTTGAAATGACGCTCGAACAGGCATGCCCGCCAGAATACTGGCGGGCGCAATGTGCGTTCAAAGATTCGATGATTC
KM580494	OTU_23	7190	0.919	0.919	6.07e-112	0.958	0.9965	284	Lophotrichus sp.	Eukaryota	Fungi	Ascomycota	Pezizomycotina	Sordariomycetes	Hypocreomycetidae	Microascales	Microascaceae	Lophotrichus			TTAAGTTCAGCGGGTAACCCTACCTGATCCGAGGTCAAACTGTTCTGAGTTAAGAATAGGCTTGACGGCAGGCCTCCGCCGGGACCCGATGCGAGACTAGACGTTACTACGCATGGGGGCGCCGCGGCGGGACCGCCACTTCATTTCAGGGCCTGCGTTTGACGGCAGTGCCCCAACACCGATCCACTGAAAGCGGCTCGAGGGTTGAAATGACGCTCGGACAGGCATGCCCGGCAGAATACTGCCGGGCGCAATGTGCGTTCAAAGATTCGATGATTCACTGA
KT270225	OTU_24	6912	0.984	0.984	2.67e-122	0.979	0.9731	253	Cistella sp.	Eukaryota	Fungi	Ascomycota	Pezizomycotina	Leotiomycetes	Helotiales	Hyaloscyphaceae	Cistella				TTAAGTTCAGCGGGTATCCCTACCTGATCCGAGGTCAACCTTAGAAAGTTGGGGGTTTTGGCGCATACCACCCGGTTTCCATAGCGAGAGAAGTTACTACGCTTAGAGCCGAAGGGCACTGCCACTGATTTTAAGAGCTGCTAGGTAGCATGCTCCAACACCAAGCTAGGCTTGAGGGTTATAATGACGCTCGAACAGGCATGCCCCCCGGAATACCAAGGGGCGCAATGTGCGTTCAAAGATTCGATGATTC
KT582075	OTU_25	6689	0.997	0.997	4.45e-152	0.989	0.9805	301	Exophiala sp.	Eukaryota	Fungi	Ascomycota	Pezizomycotina	Eurotiomycetes	Chaetothyriomycetidae	Chaetothyriales	Herpotrichiellaceae	Exophiala			TTAAGTTCAGCGGGTATCCCTACCTGATCCGAGGTCAACCTTAGAAAGATTCTCCCTGAGGGGAGGCAGACCGTGTCCCGTAAACCCATGTGTCCGATACGTGTCCCGTGAAGAACTCAGTGTACCGGGGGTCCAACGAGGCCGCCGTCATTGTCTTTGGGAGGGGCAGGAGCCCCCGAGGGGGCCTCCACCAAACCGTCCAACACCAAGCCGAGGGCTTGAGGGGTGATAATGACGCTCGAACAGGCATGCCCTTCGGAATACCAAAGGGCGCAATGTGCGTTCAAAGATTCGATGACTC
KJ140695	OTU_26	6548	0.965	0.965	3.02e-161	0.977	0.9885	345	Tomentellopsis sp.	Eukaryota	Fungi	Basidiomycota	Agaricomycotina	Agaricomycetes	Thelephorales	Thelephoraceae	Tomentellopsis				TTAAGTTCAGCGGGTAGTCCTACCTGATTTGAGGTCGAATTTGTCAGACGCGGGTCACCCCGACGTGATCAAAGATTTCCCCTTGTCGGCTTTCTCGGGCGATGTAGATAATTATCACATCGACGATACTTTGCCAAAGGATTGGAAAGCTCATGCATTCAAGAGGAGCCAACAAGCACGGCGGGAGCACGAAGCCACCACACATGCGCCAGCAGAGACCTCCAAGTCCAACTTCACCCGCAGGCCGCAAAGCTTGGGGCAGTTGAGAATTTCATGACACTCAAACAGGCATGCTCCTCGGAATACCAAGGAGCGCAAGGTGCGTTCAAAGATTCGATGATTCAC
KR492686	OTU_27	6338	0.986	0.986	7.74e-136	0.991	0.9964	278	Neonectria sp.	Eukaryota	Fungi	Ascomycota	Pezizomycotina	Sordariomycetes	Hypocreomycetidae	Hypocreales	Nectriaceae	Neonectria			TTAAGTTCAGCGGGTATTCCTACCTGATCCGAGGTCAAACTTTCAGAAGTGGGGGGTTTAACGGCGTGGCCGCGCTGCGATCCAGTGCGAGTGTTGCTACTACGCAGAGGAAGCTACAGCGAGACCGCCACTAGATTTAGGGGACGGCGCGCCGCGAGGGCACGCCGATCCCCAACACCAAGCCCGGGGGCTTGAGGGTTGAAATGACGCTCGAACAGGCATGCCCGCCAGAATACTGGCGGGCGCAATGTGCGTTCAAAGATTCGATGATTCACTGA
KF182185	OTU_28	6080	0.989	0.989	8.16e-175	0.993	0.9972	350	Minimedusa polyspora	Eukaryota	Fungi	Basidiomycota	Agaricomycotina	Agaricomycetes	Cantharellales	mitosporic Cantharellales	Minimedusa				TTAAGTTCAGCGGGTAGTCCCACCTGATTCGAGGTCAGATTTGAAAAGTGGTTAATCCAATAAAGAATTAAAGCCAGATTAGAAGCAGTCCATTGAATTTACTATGGCCATTCCTCGTGAAAGGAATGTCCTCAACGATCAGATAATTATCACGTTGAGTAGAACCAATTCGTTCTAGTACCAGCTAATACTTTTAAAACCAGCCGTTATAACACGGCAAAGTTCAAATCCAAAACAACAATCAGGTTTTAAGCCAATTGCGTTTTGAGAGCTTCATAACACTCGAACAGGCGTACTCCTCGGAATACCAAGGAGTGCAAGGTGCGTTCAAAGATTCGATGATTCACTGA
KU158160	OTU_29	5896	0.986	0.986	3.03e-141	0.986	0.9863	288	Stachybotrys sp.	Eukaryota	Fungi	Ascomycota	Pezizomycotina	Sordariomycetes	Hypocreomycetidae	Hypocreales	Stachybotriaceae	Stachybotrys			TTAAGTTCAGCGGGTATTCCTACCTGATCCGAGGTCAACGTTCAGAAAGTCGGGGGTTTTACGGCGTGGCCGCGCTGAGCTCCGATGCGAGGTTGTAACTACTACGCAGGGGAGGCTGCAGCGAGACCGCCACTGAATTTGGGGGACGGCGCCGCACGGGGCGGGCCGATCCCCAACACCAGGTTCCCCGCCGGAACGGGGACCCTGAGGGTTGAAATGACGCTCGGACAGGCATGCCCGCTAGAATGCTAACGGGCGCAATGTGCGTTCAAAGATTCGATGATTCAC
KF019265	OTU_30	5763	0.914	0.914	1.16e-101	0.955	0.9962	268	Pleosporales sp.	Eukaryota	Fungi	Ascomycota	Pezizomycotina	Dothideomycetes	Pleosporomycetidae	Pleosporales	Pleosporales				TTAAGTTCAGCGGGTATCCCTACCTGATCCGAGGTCAAGATAAAAGAAGGTCTTGTGGGGGACCAGCATGTCAGGACGTCTGGCGCGTTTCTACTGCGCTCGAAGCCAACATACCGGCCGCCAATGCATTTGAGGTGAGTCCACCGCGGGGGAGGACAAGCACCCAACACCAAGCTGAGCTTGAATGTTTAAATGACGCTCGAACAGGCATGCCCAACGGAATACCGAAGGGCGCAATGTGCGTTCAAAGATTCGATGATTCACTGA
KP990996	OTU_31	5584	0.853	0.853	3.27e-77	0.916	0.9783	272	Eurotiomycetes sp.	Eukaryota	Fungi	Ascomycota	Pezizomycotina	Eurotiomycetes							TTAAGTTCAGCGGGTAATCCTACCTGATCCGAGGTCAACCTTAGAAATAAGATGGTTAAAGACCGGGCCGAGATGACCACCTCAGTGTATGCTTTTAGCTCGCTGCACCTGGGGTCAATCTCGACGCCGCCATTATCTTTCGGGCCTATCTTTTAACGATACAGGACCCAATAACAAGCCGGGCTTGACGGTTGATAATGACGCTCGAACAGGCATGCCCATCGGAATACCAATGGGCGCAATGTGCGTTCAAAGATTCGATGATTC
KP295496	OTU_32	5486	0.996	0.996	1.97e-130	0.989	0.9812	261	Fusarium sp.	Eukaryota	Fungi	Ascomycota	Pezizomycotina	Sordariomycetes	Hypocreomycetidae	Hypocreales	Nectriaceae	Fusarium			TTAAGTTCAGCGGGTATTCCTACCTGATCCGAGGTCAACATTCAGAAGTTGGGGTTTAACGGCGTGGCCGCGTCGATTACCAGTAACGATGTGTAAATTACTACGCTATGGAAGCTCGACGTGACCGCCAATCAATTTGGGGAGTGTTAACTAAAACAGCTCCCAACACCAAGCTGGGCTTGAGGGTTGAAATGACGCTCGAACAGGCATGCCCGCCAGAATACTGGCGGGCGCAATGTGCGTTCAAAGATTCGATGATTC
KJ735010	OTU_33	5376	0.969	0.969	1.4e-119	0.975	0.981	258	Tetracladium sp.	Eukaryota	Fungi	Ascomycota	mitosporic Ascomycota	Tetracladium							TTAAGTTCAGCGGGTATCCCTACCTAATCCGAGGTCAATCATTAAAAAATGGGGGGGTTCTGGCGAGTGTCCACCAGGTGTCTATAGCGATGAATTTTACTACGCTTAGAGCCTGACAGCACTGCCACTGATTTTAGAGGCTGCCCTTACAGCAGGCCTCAACACCAAGCTAGGCTTGAGGGGTGATAATGACGCTCGAATAGGCATGCCCCTCGGAATACCAAGGGGCGCAATGTGCGTTCAAAGATTCGATGATTC
KP143099	OTU_34	5228	0.948	0.948	1.36e-113	0.967	0.9853	270	Taifanglania sp.	Eukaryota	Fungi	Ascomycota	Pezizomycotina	Sordariomycetes	Sordariomycetidae	Sordariales	Chaetomiaceae	Taifanglania			TTAAGTTCAGCGGGTCTTCCTACCTGATCCGAGGTCAACCTTGGGTTATTGGAGGCTTTTAACGGCCGGAACCCGCAGCACGCCCTGAGCGAGATGATGCTACTACGCTCGGTGTGACAGCGAGCCCGCCACTGGTTTTCAGGGCCTGCGGGCAGCCGCAGGTCCCCAACACAAGCCCGGGGGCTTGATGGTTGAAATGACGCTCGAACAGGCATGCCCGCCAGAATACTGGCGGGCGCAATGTGCGTTCAAAGATTCGATGATTCAC
KT207742	OTU_35	5061	0.97	0.97	1.88e-124	0.978	0.9852	267	Chaetomium sp.	Eukaryota	Fungi	Ascomycota	Pezizomycotina	Sordariomycetes	Sordariomycetidae	Sordariales	Chaetomiaceae	Chaetomium			TTAAGTTCAGCGGGTCTTCCTACCTGATCCGAGGTCAACCTTGGGTAAAAAAGGCTTTTTAACGGCCGGAACCCGCAGCACGCCCTGAGCGAGATAAAATCTACTACGCCCGGTGTGACAGCGAGCCCGCCACTGGTTTTCAGGGCCTGCGGCAGCCGCAGGTCCCCAACACAAGCCTGGGGCTTGATGGTTGAAATGACGCTCGAACAGGCATGCCCGCCAGAATACTGGCGGGCGCAATGTGCGTTCAAAGATTCGATGATTCAC
KJ867231	OTU_36	5060	0.994	0.994	1.61e-177	0.985	0.9749	350	Mortierella sp.	Eukaryota	Fungi	Zygomycota	Mortierellomycotina	Mortierellales	Mortierellaceae	Mortierella					TTAAGTTCAGCGGGTAGTCTTACTTGATTTGAGATCGAGTTGAACAACACATAAAGTGTCGTAAAATCCTGCATCAGTCAGCAAAGAGGACAATTATCCTTTATGTTAGCTGCAGCAAAAGTAATAATCCTGTTTGACGAGGACTAAATAGATATGCTTTTAGCTCAGATAAAAGTCCAGCTGCACCTGCATTTCAAGCCGCCCGCCTACCGGTGAAGGTCGTTGGGATAGCTCAAGTCCACCCTCTCTTTTTTTTATCAAAAAAGAGAGGTTGAGGTGTTTACTGATACTCAAACAAGCATGCTCTTCGGAATACCAAAGAGCGCAATATGCGTTCAAAGATTCGATGA
KT000162	OTU_37	4978	0.933	0.933	5.55e-24	0.594	0.2551	75	Phialocephala fluminis	Eukaryota	Fungi	Ascomycota	Pezizomycotina	Leotiomycetes	Helotiales	mitosporic Helotiales	Phialocephala				ATGACGCTCGAACAGGCATGCCCACCGGAATACCAGTGGGCGCAATGTGCGTTCAAAGATTCGATGACTCACGGA
KT269297	OTU_38	4910	0.992	0.992	2.01e-130	0.981	0.9705	263	Ophiosphaerella sp.	Eukaryota	Fungi	Ascomycota	Pezizomycotina	Dothideomycetes	Pleosporomycetidae	Pleosporales	Pleosporineae	Phaeosphaeriaceae	Ophiosphaerella		TTAAGTTCAGCGGGTATCCCTACCTGATCCGAGGTCAAAAGTGATAATGGGCTTGATGGATGCTAGTATTACTAGATGCAAGACGCAAAATGTGCTGCGCTCAAAACCAATATACAGGCTGCCAATGACTTTAAGGCGAGTCCAAACGCAGGGGAGAGGACAAACACCCAACACCAAGCATAGCTTGAAGGTACAAATGACGCTCGAACAGGCATGCCCCATGGAATACCAAGGGGCGCAATGTGCGTTCAAAGATTCGATGA
KR709189	OTU_39	4650	1	0.993	7e-143	0.982	1	279	Plectosphaerellaceae sp.	Eukaryota	Fungi	Ascomycota	Pezizomycotina	Sordariomycetes	Hypocreomycetidae	Glomerellales	Plectosphaerellaceae				TTAAGTTCAGCGGGTATTCCTACCTGATCCGAGGTCAACCTTGGTGCCGCCGAGGCGGACTTGCTGGGGGTTTAGAGGCTGGAAGCCCGCCGGCTCCCGATGCGAGGCAGTATTACTACGCAAAGGAAGGGCCTGTAACGGGTCCGCCACTGGTTTTCGGGGCCTGCCTGGGCAGATCCCCAACGCCGGGCCACGGGGGCTCGAGGGTTGAAACGACGCTCGGACAGGCATGCCTCCCAGGATACTGGAAGGCGCCATGTGCGTTCAAAGATTCGATGA
KM624523	OTU_40	4623	0.757	0.757	6.19e-49	0.862	0.9673	305	Natantispora sp.	Eukaryota	Fungi	Ascomycota	Pezizomycotina	Sordariomycetes	Hypocreomycetidae	Microascales	Halosphaeriaceae	Natantispora			TTAAGTTCAGCGGGTAACCCTACCTGATTCGAGGTCAAGCTTCTTGAAAATAGATGGTTGCGAGGCGATGCAGACGCCGCGGCTCGGTGCGATGTTTTGGAAAACCACTACGCAAAGAGCACGACAGCGCGCACGCCGATCCATTTAGGCGACTGCGGCCAGGCCGCAGACCACCAACACCAGGCCCAACCCACCCGAAGGAAAGGCGGCCCGAGGGCTGAAATGACGCTCGAACAGGCATACCCAGCGGAATACCACTGGGTGCAATGTGCGTTCAAAGATTCGATG
KM580494	OTU_41	4603	0.887	0.887	1.83e-99	0.942	0.9964	284	Lophotrichus sp.	Eukaryota	Fungi	Ascomycota	Pezizomycotina	Sordariomycetes	Hypocreomycetidae	Microascales	Microascaceae	Lophotrichus			TTAAGTTCAGCGGGTAACCCTACCTGATCCGAGGTCAAACTGTTCTGAGTTAAGAATAGGCTTGACGGCAGGCCTCCGCCGGGACCCGATGCGAGACTAGACGTTACTACGCATGGGGGCGCCGCGGCGGGACCGCCACTTCATTTCAGGGCCTGCGTTTGACGGCAGTGCCCCAACACCGATCCACTGAAAGCGGCTCGAGGGTTGAAATGACGCTCGGACAGGCATGCCCGGCAGAATACTGCCGGGCGCAATGTGCGTTCAAAGATTCGATGATTCACTGA
KF428640	OTU_42	4588	1	1	0	0.993	0.9862	358	Mortierella sp.	Eukaryota	Fungi	Zygomycota	Mortierellomycotina	Mortierellales	Mortierellaceae	Mortierella					TTAAGTTCAGCGGGTAGTCTTACTTGATTTGAGATCGAGTTTTACAAGAATCGTTGCCGACCCTTGTGAAATCCTGCATCAGTCAGCCAATACGGTCAAACTCCCTTTATGTTAGCTGCAGCAAAAGTAATAATCCGTTTGACGGGACTAAATAAATATGCTTTTAGCTCAGGAGAATGTCCAGCTGCACCTGCATTTCAAGCAACCCTCCACCGATCGTAAAGACTGGTGTTGGGATTGCTCAAGTCCAAAGCCATTCAAAACAAATTGAAGTCTTTGAGGTGTTTACTGATACTCAAACAAGCATGCTCTTCGGAATACCAAAGAGCGCAATATGCGTTCAAAGATTCGATGATTC
KM248916	OTU_43	4555	0.75	0.75	4.62e-51	0.874	0.997	340	Agaricales sp.	Eukaryota	Fungi	Basidiomycota	Agaricomycotina	Agaricomycetes	Agaricomycetidae	Agaricales					TTAAGTTCAGCGGGTAGTCCTACCTGATTTGAGGTCAGATCAATAGAGCTGTCCGAAGACGATTGGAAGCTCGACTGCCGGGGTGTAGATAATTATCACACCGCGAACCACTCCGAGTCGGAGAGTCTAGCTAATGCATTCAAGGGGAGCCAACCCGGTGACGGGCCAGCAAACCCCCAAATCCAAGCTTCCACCGTTGCAGCAAAGCAGCGGGGGAAGTTGAGAATTTCATGACACTCAAACAGGCATGCTCCTCGGAATACCAAGGAGCGCAAGGTGCGTTCAAAGATTCGATGATTCACTGA
KT270206	OTU_44	4539	0.992	0.992	4.73e-132	0.987	0.9815	266	Pleosporales sp.	Eukaryota	Fungi	Ascomycota	Pezizomycotina	Dothideomycetes	Pleosporomycetidae	Pleosporales	Pleosporales				TTAAGTTCAGCGGGTATCCCTACCTGATCCGAGGTCAAACTGGGGGGTGGAGCTTGATGGACGCGGGCCCGCCGGTGCCTCGAGAAGCGCAATGTGCTGCGCGAGAAGCTGGCACGACCGCTGCCAATACCTTTGGGGCGAGTCCGCGCGCGAAGCGGGACAGACGCCCAACACCAAGCGGAGCTTGAGGGGGTAAATGACGCTCGAACAGGCATGCCCCACGGAATACCATGGGGCGCAATGTGCGTTCAAAGATTCGATGATTC
KC427005	OTU_45	4471	0.985	0.986	7.02e-130	0.986	0.9852	267	Chaetomiaceae sp.	Eukaryota	Fungi	Ascomycota	Pezizomycotina	Sordariomycetes	Sordariomycetidae	Sordariales	Chaetomiaceae	Chaetomium			TTAAGTTCAGCGGGTATTCCTACCTGATCCGAGGTCAACCTTGGGTTAAAAGGGTTTTTTAACGGCCGGAACCCGCAGCACGCCCAGAGCGAGATAAAATCTACTACGCCCGGTGTGACAGCGAGCCCGCCACTGGTTTTCAGGGCCTGCGGCAGCCGCAGGTCCCCAACACAAGCCTGGGGCTTGATGGTTGAAATGACGCTCGAACAGGCATGCCCGCCAGAATACTGGCGGGCGCAATGTGCGTTCAAAGATTCGATGATTCAC
KP772754	OTU_46	4461	0.975	0.975	2.48e-175	0.978	0.9811	364	Mortierella sp.	Eukaryota	Fungi	Zygomycota	Mortierellomycotina	Mortierellales	Mortierellaceae	Mortierella					TTAAGTTCAGCGGGTAGTCTTACTTGATTTGAGATCGAGTTTAACAAGAATCGTTGCCGACCCTTGTAAAATCCTGCATCAGTCAGCCAATGCGGTCAAACTCCCTTTATGTTAGCTGCAGCAAAAGTAATAATCCGTTTGACGGGACTAAATGAATATGCTTTTAGCTCAGGAGAATGTCCAGCTGCACCTGCATTTCAAGCAACCCGCCGCCGATCTGAAAAAGATTGGTGTTGGGATTGCTCAAGTCCAAAACTTTCAAAAAAAATCCAAAAGCTTTGAGGTGTTTACTGATACTCAAACAAGCATGCTCTTCGGAATACCAAAGAGCGCAATATGCGTTCAAAGATTCGATGATTC
KT582083	OTU_47	4390	0.983	0.983	7.21e-143	0.99	0.9966	294	Gliomastix murorum	Eukaryota	Fungi	Ascomycota	Pezizomycotina	Sordariomycetes	Hypocreomycetidae	Hypocreales	Bionectriaceae	Gliomastix			TTAAGTTCAGCGGGTATTCCTACCTGATCTGAGGTCGACCTTGTAAAAGTTGGGGGGTTTTACGGCGGGCCGCACCGCTCTCCGCCTGCGAGGTGGTTTTAGTACTACGCAGGGGAGGCTACAGCGTGGTCGCCACTGAATTTAGGGGCCGGCCTCCCACTGAAGGGTGTGGCCGATCCCCAACACCGCCCCCGACAGAAGCCGGGCGCGAGGGTCGAAACGACGCTCAGACAGGCATGCCCGCCAGAATACTGGCGGGCGCAATGTGCGTTCAAAGATTCGATGATTCACTGA
KT824244	OTU_48	4214	0.993	0.993	1.16e-146	0.987	0.9799	293	Acrostalagmus luteoalbus	Eukaryota	Fungi	Ascomycota	Pezizomycotina	Sordariomycetes	Hypocreomycetidae	Glomerellales	Plectosphaerellaceae	mitosporicPlectosphaerellaceae	Acrostalagmus		TTAAGTTCAGCGGGTATTCCTACCTGATCCGAGGTCAACCGTTGCCGCCGGGGCGGTCTTTGTAGGGGGTTTCGAGGCTGGTAAGCCCGCGAGCCGTCCAGAGCGAGAATGATATTACTACGCAAAGGGCTGGGACTTGCGGGACCGCCACTGCATTTAGGGGGGCTGCCCAGGTAGCTGGGCAGCGTCCCCAACACCGGGCCACGGGGGCTCGAGGGTTGAAACGACGCTCGGACAGGCATGCCTCCCAGGATACTGGAAGGCGCAATGTGCGTTCAAAGATTCGATGATTC
KT269448	OTU_49	4135	0.973	0.973	3.81e-140	0.98	0.9867	296	Cylindrocarpon sp.	Eukaryota	Fungi	Ascomycota	Pezizomycotina	Sordariomycetes	Hypocreomycetidae	Hypocreales	Nectriaceae	Cylindrocarpon			TTAAGTTCAGCGGGTAGTCCTACCTGATTCGAGGTCAACCAGAAAAAAGTCGGGGGTTTTACGGCGTGGTTCACAGAAGGGTTCCGGAGCGAGGTGTTGCTACTACGCTGAGGTACACACGGCGTGACCGCCACTGGATTTGGGGGACGGCGGGCGCGGGCTCCCGAGGGTGCCAGCGCCTTGTGCCGATCCCCAACACCAAGCCCGGGGGCTTGAGGGTTGAAATGACGCTCGAACAGGCATGCCCGCCAGAATACTGGCGGGCGCAATGTGCGTTCAAAGATTCGATGGTTCAC
JN596335	OTU_50	4128	1	1	2.45e-142	0.986	0.9722	280	Acremonium furcatum	Eukaryota	Fungi	Ascomycota	Pezizomycotina	Sordariomycetes	Hypocreomycetidae	Glomerellales	Plectosphaerellaceae	mitosporicPlectosphaerellaceae	Acremonium		TTAAGTTCAGCGGGTATTCCTACCTGATCCGAGGTCAACCTTGGTGCCGCCGGGGCGGACTTGATGGGGGTTTAGAGGCTGGAAGCCCGCCGGCTCCCGATGCGAGGCGAATGCTACTACGCAAGGGAAGGGCCTGTAACGGGTCCGCCACTGGTTTTCGGGGACTGCCTGGGCAGATCCCCAACGCCGGGCCACGGGGGCTCGAGGGTTGAAACGACGCTCGGACAGGCATGCCTCCCAGGATACTGGAAGGCGCCATGTGCGTTCAAAGATTCGATGA
KC311502	OTU_51	4114	0.996	0.996	3.21e-134	0.989	0.9817	268	Trichocladium asperum	Eukaryota	Fungi	Ascomycota	mitosporic Ascomycota	Trichocladium							TTAAGTTCAGCGGGTCTTCCTACCTGATCCGAGGTCAACCTTGGGTAAATAAGGCTTTTTAACGGCCGGAACCCGCAGCACGCCCTGAGCGAGATGTATGTATTACTACGCTCGGAGTGACTAGCGAGCCCGCCACTGGTTTTCAGGGCCTGCGGCAGCCGCAGGTCCCCAACACAAGCCGGGGGCTTGATGGTTGAAATGACGCTCGAACAGGCATGCCCGCCAGAATACTGGCGGGCGCAATGTGCGTTCAAAGATTCGATGATTC
KT321078	OTU_52	4069	1	1	3.49e-121	0.935	0.87	241	Cladorrhinum samala	Eukaryota	Fungi	Ascomycota	Pezizomycotina	Sordariomycetes	Sordariomycetidae	Sordariales	Lasiosphaeriaceae	Cladorrhinum			ATCCGAGGTCAACCTTGTGAGAGGTGGGGGGTTTTACGGCGTGGTCGACACGCGCAGCTCCCAGGGCGAGGTGTATAGCTACTACGCTCGGTGCTGCAGCGAGGACCGCCACTGTCTTTAAGGGCCCGCGGCAGCCGCGGGTCCCCAACACAAGCGCCGGGGCTTGATGGTTGAAATGACGCTCGAACAGGCATGCCCGCCAGAATACTGGCGGGCGCAATGTGCGTTCAAAGATTCGATG
KU158161	OTU_53	4050	0.993	0.993	1.04e-140	0.986	0.9792	282	Gibellulopsis sp.	Eukaryota	Fungi	Ascomycota	Pezizomycotina	Sordariomycetes	Hypocreomycetidae	Glomerellales	Plectosphaerellaceae	mitosporicPlectosphaerellaceae	Gibellulopsis		TTAAGTTCAGCGGGTATTCCTACCTGATCCGAGGTCAACCTTGGTGCCGCCGGAGCGGGCTTGAGGGGGGTTTAGAGGCCGGATAGCCCGCAGGCTCCCGATGCGAGGCAGATGTTACTACGCAAAGGAAGGGCCCAACGGGTCCGCCACTGGTTTTCGGGGACTGCCTGGGCAGATCCCCAACGCCGGGCCACGGGGGCTCGAGGGTTGAAACGACGCTCGGACAGGCATGCCTCCCAGGATACTGGAAGGCGCCATGTGCGTTCAAAGATTCGATGATTC
KT587651	OTU_54	4047	0.992	0.992	6.99e-130	0.981	0.9704	262	Chaetomium sp.	Eukaryota	Fungi	Ascomycota	Pezizomycotina	Sordariomycetes	Sordariomycetidae	Sordariales	Chaetomiaceae	Chaetomium			TTAAGTTCAGCGGGTCTTCCTACCTGATCCGAGGTCAACCTTGGGTTATGAAGGTGGTTTAACGGCCGGAACCCGCAGCACGCCCAGAGCGAGATGTATGCTACTACGCTCGGTGTGACAGCGAGCCCGCCACTGCTTTTCAGGGCCTGCGGCAGCCGCAGGTCCCCAACACAAGCCGGGGGCTTGATGGTTGAAATGACGCTCGAACAGGCATGCCCGCCAGAATACTGGCGGGCGCAATGTGCGTTCAAAGATTCGATGA
KT582070	OTU_55	3941	0.989	0.989	0	0.993	0.9973	364	Mortierella sp.	Eukaryota	Fungi	Zygomycota	Mortierellomycotina	Mortierellales	Mortierellaceae	Mortierella					TTAAGTTCAGCGGGTAGTCTTACTTGATTTGAGATCGAGTTTACAAAGTCAGCCGAAGCTGTCTCTGTGAATCCTGCATCAGTCAGCACAAGAACTAGTCTCCTTTATGTTAGCTGCAGCAAAGGTAATAATCTGTTTTTTAGGCAGACTAAATAGATATGCTTATAGCTCAGAGAAAAGTTCAGCTGCACCTGCATTTCAAGCAACCCGCCACTTTCTTGGAAGAAAGCGTTGGGATCACTCAAGTCCAGCTCCAATTTCAAAAAAGAAAAGGGAGTTGAGGTGTTTACTGATACTCAAACAAGCATGCTCTCCGGAATACCAGAGAGCGCAATATGCGTTCAAAGATTCGATGATTCACTGA
KC007329	OTU_56	3895	0.986	0.986	9.35e-135	0.991	0.9964	276	Lecanicillium sp.	Eukaryota	Fungi	Ascomycota	Pezizomycotina	Sordariomycetes	Hypocreomycetidae	Hypocreales	Cordycipitaceae	Lecanicillium			TTAAGTTCAGCGGGTATTCCTACCTGATCCGAGGTCAACGTTCAGAAAGTTGGGGGTTTTACGGCGTGACACGTCTGGTTTCCGGTGCGAGTGTAAGTTACTACGCAGGGGTCCCCGCGGCGGGTCGCCACTGTATTTGGGAGCCGGCAGTGCTGCCGATCTCCAACGGCCGACTTCCCCAAAGGGAAATCGAGGGTTGAAATGACGCTCGAACAGGCATGCCCGGGAGAATGCTCCCGGGCGCAATGTGCGTTCAAAGATTCGATGATTCACTGA
KP265364	OTU_57	3886	1	1	1.23e-139	0.991	0.9821	275	Fusarium sp.	Eukaryota	Fungi	Ascomycota	Pezizomycotina	Sordariomycetes	Hypocreomycetidae	Hypocreales	Nectriaceae	Fusarium	Fusariumsolanispeciescomplex		TTAAGTTCAGCGGGTATTCCTACCTGATCCGAGGTCAACATCATAAAGTTGGGTGTTTTACGGCATGGCCGCGCCGCTTTCCAGTTGCGAGGTGTTAGCTACTACGCAGTGGGCTGCAGCGAGACCGCCAATAGATTTAGGGGGCGGCGTGTGCCCAGAGGGCTCCGCCGATCCCCAACGCCAGGCCCGGGGGCCTGAGGGTTGTAATGACGCTCGGACAGGCATGCCCGCCAGAATACTGGCGGGCGCAATGTGCGTTCAAAGATTCGATGATT
KP401869	OTU_58	3762	0.917	0.917	9.76e-103	0.948	0.9779	266	Preussia sp.	Eukaryota	Fungi	Ascomycota	Pezizomycotina	Dothideomycetes	Pleosporomycetidae	Pleosporales	Sporormiaceae	Preussiacomplex	Preussia		TTAAGTTCAGCGGGTATCCCTACCTGATCCGAGGTCAAAATTATGGGGTTAGCTTCTGGGAGCCAGTCCGCCAGTCTCGAGAACGCGTTTCTGCTGCGCTCGAAGCCAACGTACCGGCCGCCAATGAATTTGAGGCGAGTCCGCGCCGTAAGGCGGGACAGACACCCAACACCAAGCAGAGCTTGAAGGTTTGAATGACGCTCGAACAGGCATGCCCTAAGGAATACCAAAGGGCGCAATGTGCGTTCAAAGATTCGATGATTC
GQ388723	OTU_59	3741	0.983	0.983	8.41e-175	0.987	0.9917	359	Funneliformis sp.	Eukaryota	Fungi	Glomeromycota	Glomeromycetes	Glomerales	Glomeraceae	Funneliformis					TTAAGTTCAGCGGGTATTCTTACCTGATTTGAGGTCAAAAGTTGAGTGTCGTATACGAATGAGCCTGACAAGCAGGTCGAACGTACTACATGAGATGGTACGTCGTCGCGCGTTCTTAATCAAGGCTGATCTTAAATACGCTTTAAATCGTACCAGATTGATGAATTTTAAGCCACTTTGACATGAATTAACATATGAAAAAGACGGCTCAATTCCGACGCAATCACCCAAACACAAAATATGTTACATATTTCATAAAGAGCGACGGCTTCGATTTTTTTTCTAACGACCCTCAAACAGGCATACTCCCCGGAATACCAGAGAGTGCAATTTGCGTTCAAAGATTCGATGATTCACA
KP204863	OTU_60	3707	0.986	0.986	1.55e-138	0.983	0.9792	283	Talaromyces sp.	Eukaryota	Fungi	Ascomycota	Pezizomycotina	Eurotiomycetes	Eurotiomycetidae	Eurotiales	Trichocomaceae	Talaromyces			TTAAGTTCAGCGGGTAACCCTACCTGATCCGAGGTCAACCGAAGGTAGACGGGCCCCGAAGGGTCGCCTGGAGGAAGACCAGCGCCGACGAGTCCGTCCCGAGCGGGTGACAAAGCCCCATACGCTCGAGGACCCGACGCGGCGCCGCCACTGCCTTTGGGGCGTGTCCCCGGGGGGACAGCACCCAACACCCAGCCGGGCTGGAGGGCAGAAATGACGCTCGGACAGGCATGCCCCCCGGAATGCCAGGGGGCGCAATGTGCGTTCAAAGATTCGATGATTC
KT895345	OTU_61	3523	0.887	0.887	4.72e-94	0.936	0.9852	266	Chaetomium sp.	Eukaryota	Fungi	Ascomycota	Pezizomycotina	Sordariomycetes	Sordariomycetidae	Sordariales	Chaetomiaceae	Chaetomium			TTAAGTTCAGCGGGTCTTCCTACCTGATCCGAGGTCAACCTTGGGTTAAAAGGTGGTTTAACGGCCGGAACCCGCAGCACGCCCAGAGCGAGATGTATGCTACTACGCTCGGTGTGACAGCGAGCCCGCCACTGCTTTTCAGGGCCTGCGGCAGCCGCAGGTCCCCAACACAAGCCCGGGGCTTGATGGTTGAAATGACGCTCGAACAGGCATGCCCGCCAGAATACTGGCGGGCGCAATGTGCGTTCAAAGATTCGATGATTCAC
KT270141	OTU_62	3520	0.996	0.996	4.4e-139	0.982	0.9685	277	Monographella sp.	Eukaryota	Fungi	Ascomycota	Pezizomycotina	Sordariomycetes	Xylariomycetidae	Xylariales	Hyponectriaceae	Monographella			TTAAGTTCAGCGGGTATTCCTACCTGATCCGAGGTCAACCTTGGTGCCGCCGGAGCGGACTTGTGGGGGGTTTAGAGGCAGGACGCCGAGGGATCCCAATGCGAGGCTGATGCTACTGCGCAAAGGAGAGGGCCTTCGGGTCCGCCACTGGTTTTAGGGGCCTGCCGTGGCAGATCCCCAACGCCGGGCCACGGGGGCTCGAGGGTTGAAACGACGCTCGGACAGGCATGCCTCCCAGGATACTGGAAGGCGCCATGTGCGTTCAAAGATTCGATGA
KM231842	OTU_63	3257	0.758	0.758	3.51e-08	0.263	0.2681	91	Septofusidium herbarum	Eukaryota	Fungi	Ascomycota	Pezizomycotina	Sordariomycetes	Hypocreomycetidae	Hypocreales	Tilachlidiaceae	Septofusidium			GGGGGCGAGGGTTGAAATGACGCTCAGACAGGCATGCCCGCCAGAGTGCTGGCGGGCGCAATGTGCGTTCAAAGATTCGATGATTCAC
JF439193	OTU_64	3248	0.805	0.805	1.13e-70	0.894	0.9829	303	Glomus sp.	Eukaryota	Fungi	Glomeromycota	Glomeromycetes	Glomerales	Glomeraceae	Glomus					TTAAGTTCAGCGGGTACTCTTACCTGATTTGAGGTCATTTAATGAGAAAACTATAGACGTGAATCATGGAAAATGACCACATCTAATAGATTATTTGATATCGCAAACGTAAGTAAAATATTAAATACGTTTCGAAAATCACATTAAAAATTTTAAGTCACTTGACCGTGGTTAAGACGACTCAATTCCAAACGTCATCACCAAAGCAATAACGCTTGATTTTTTTTAACTGACCCTCAAACAGGCATACTCTCCGGAATACCAGAGAGTGCAATATGCGTTCAAAGATTCGATGATTC
KC561833	OTU_65	3212	0.967	0.967	2.64e-142	0.979	0.9903	305	Metarhizium sp.	Eukaryota	Fungi	Ascomycota	Pezizomycotina	Sordariomycetes	Hypocreomycetidae	Hypocreales	Clavicipitaceae	Metarhizium			TTAAGTTCAGCGGGTATTCCTACCTGATTCGAGGTCAACTGTAAAAAAAAGTTGGTGCGTTTTACGGCAGTGGCCGCGCCGCGCTCCAGCTGCGAGATGTGTGCTACTACGCAGAGGGAGGCCGCGACGGGGCCGCCAATTCATTTCGGGGGCGGCCGGGCGCGCCTGCCGCGGAAGCAGCAGGGCACCGGTGGCCGGTCCCCAACACCAAGCCGGGGGGCTTGAGGGTTGTAATGACGCTCGAACAGGCATGCCCGCCAGAATACTGGCGGGCGCAATGTGCGTTCAAAGATTCGATGATTCAC
KM246230	OTU_66	3076	0.827	0.827	6.06e-74	0.901	0.9753	284	Brycekendrickomyces acaciae	Eukaryota	Fungi	Ascomycota	Pezizomycotina	Eurotiomycetes	Chaetothyriomycetidae	Chaetothyriales	Trichomeriaceae	Brycekendrickomyces			TTAAGTTCAGCGGGTATCCCTACCTGATCCGAGGTCAACCTGAGAATGATATAAAATCAGAAGACCGGCCCCCGCAGATCCGCTTCGACGCGTGCTTTGAAAAAAGCTCGTTGCACCGAGGGTCCCACGGACGCCGTCATTGTCTTTGGAGCCGGTCGCGCGAGACGACGTAGGCCCAACGCCAAACACGAGGTTTGAAGGTTGATAATGACGCTCGAACAGGCATGCCCTTCGGAATGCCAAAGGGCGCAATGTGCGTTCAAAGATTCGATGACTC
KT270300	OTU_67	3065	1	1	3.91e-133	0.982	0.9634	263	Ophiosphaerella sp.	Eukaryota	Fungi	Ascomycota	Pezizomycotina	Dothideomycetes	Pleosporomycetidae	Pleosporales	Pleosporineae	Phaeosphaeriaceae	Ophiosphaerella		TTAAGTTCAGCGGGTATCCCTACCTGATCCGAGGTCAAAAGTGATAAAAAGGCTTAATGGATGCTAGTATTCAAGGGAGTAAGACGCAAAATGTGCTGCGCTTAAAACCAAAACACTGGCTGCCAATTGCTTTAAGGCGAGTCCAAACGCAATGGAGAGGACAAACACCCAACACCAAGCATAGCTTGAGGGTACAAATGACGCTCGAACAGGCATGCCCCATGGAATACCATGGGGCGCAATGTGCGTTCAAAGATTCGATG
AY465513	OTU_68	3041	0.9	0.9	7.15e-23	0.578	0.2589	80	Pezizales sp.	Eukaryota	Fungi	Ascomycota	Pezizomycotina	Pezizomycetes	Pezizales	Pezizales					GTTTGATGACGCTCGAACAGGCATGCCTTCCGGAATACCAGAAGGCGCAATGTGCGTTCAAAGATTCGATGATTCACTGA
KT270275	OTU_69	3031	0.986	0.986	2.79e-135	0.975	0.9652	277	Monographella sp.	Eukaryota	Fungi	Ascomycota	Pezizomycotina	Sordariomycetes	Xylariomycetidae	Xylariales	Hyponectriaceae	Monographella			TTAAGTTCAGCGGGTATTCCTACCTGATCCGAGGTCAACCTTGGTGCCGCCGAGGCGGGCTTGTGGGGGGTTTAGAGGCAGGACGCCGAGGACTCCCGATGCGAGGCGAATGCTACTGCGCAAAGGAGAGGGCCCTTCGGGTCCGCCACTGGTTTTAGGGGCCTGCCGTGGCAGATCCCCAACGCCGGGCCACAGGGGCTCGAGGGTTGAAACGACGCTCGGACAGGCATGCCTCCCAGGATACTGGAAGGCGCCATGTGCGTTCAAAGATTCGATG
KP942934	OTU_70	3024	0.989	0.989	1.28e-139	0.983	0.9759	283	Plectosphaerella cucumerina	Eukaryota	Fungi	Ascomycota	Pezizomycotina	Sordariomycetes	Hypocreomycetidae	Glomerellales	Plectosphaerellaceae	Plectosphaerella			TTAAGTTCAGCGGGTATTCCTACCTGATCCGAGGTCAACCTTGGTGCCGCCGGAGCGGGCTTGTTGGGGGGTTTAGAGGCAGGAGAGCCCGCCGGCTCCCGATGCGAGGCTAATGCTACTACGCAAAGGAAGGGCCTAACGGGTCCGCCACTGTATTTCGGGGCCTGCCGTGGCAGATCCCCAACGCCGGGCCACGAGGGCTCGAGGGTTGAAACGACGCTCGGACAGGCATGCCTCCCAGGATACTGGAAGGCGCCATGTGCGTTCAAAGATTCGATGATTC
FJ998395	OTU_71	3018	0.978	0.978	9.18e-155	0.983	0.9877	323	Lepiota brunneoincarnata	Eukaryota	Fungi	Basidiomycota	Agaricomycotina	Agaricomycetes	Agaricomycetidae	Agaricales	Agaricaceae	Lepiota			TTAAGTTCAGCGGGTAGTCCTACCTGATTTGAGGTCAAACATTCAAAAAAATTTGTCCCGAGACAATTAGAAGCTGAACAAACAGAGAGCAGCCTTGGTCTTTGGCGTAGATAATTATCACACCTGCGACTGACCGCAAACGGTTCTGCTAATGCATTTTAGGGGAGCCGACCTCAAGAGAGACCCGCAGGAATACCCCCACAATCCAAGCCACAACTGACCTTTACAAAGCCAGCATGGTTGAGAATTAAATGACACTCAAACAGGCATGCTCCTCGGAATACCAAGGAGCGCAAGGTGCGTTCAAAGATTCGATGATTCAC
KC007322	OTU_72	2999	0.996	0.996	1.83e-137	0.987	0.9786	274	Nectriaceae sp.	Eukaryota	Fungi	Ascomycota	Pezizomycotina	Sordariomycetes	Hypocreomycetidae	Hypocreales	Nectriaceae				TTAAGTTCAGCGGGTATTCCTACCTGATCCGAGGTCAACCTTTCAGAAGTGGGGGGTTTAACGGCGTGGCCACGCTGTTTTCCAGTGCGAGGTGTGCTACTACGCAGAGGAAGCTACAGCGAGACCGCCACTATATTTGGGAGCCGGCGCGCCCCGGGGGGGCACGCCGATCTCCAACACCAAGCCCGGGGGCTTGAGGGTTGAAATGACGCTCGAACAGGCATGCCCGCCAGAATACTGGCGGGCGCAATGTGCGTTCAAAGATTCGATGATT
KT269978	OTU_73	2922	0.993	0.993	3.61e-140	0.988	0.9825	281	Haematonectria sp.	Eukaryota	Fungi	Ascomycota	Pezizomycotina	Sordariomycetes	Hypocreomycetidae	Hypocreales	Nectriaceae	Neocosmospora			TTAAGTTCAGCGGGTATTCCTACCTGATTCGAGGTCAACTTCAGAAGAGTTGGGTGTTTTACGGCGTGGCCGCGCCGCTCTCCAGTCGCGAGGTGTTAGCTACTACGCGATGGAAGCTGCGGCGGGACCGCCACTGCATTTGGGGGACGGCGTGTGCCCACGGGGGGCTCCGCCGATCCCCAACGCCAGGCCCGGGGGCCTGAGGGTTGTAATGACGCTCGAACAGGCATGCCCGCCAGAATACTGGCGGGCGCAATGTGCGTTCAAAGATTCGATGATTC
KJ735002	OTU_74	2844	0.981	0.981	2.2e-123	0.985	0.9885	258	Mycoarthris sp.	Eukaryota	Fungi	Ascomycota	Pezizomycotina	Leotiomycetes	Helotiales	Helotialesincertaesedis	Mycoarthris				TTAAGTTCAGCGGGTATCCCTACCTGATCCGAGGTCAACCATAGAAAATTGGGGGTTGCTGGCCAGCATCCACCGGGACCCTATAGCGAGAGAAATTACTACGCTTAGAGCCAGATGGCGCCGCCACTGATTTTAAGGGCTGCCAGTTGGCAGGCCCCAACACCAAGCTGAGCTTGAGGGGTTATAATGACGCTCGAACAGGCATGCCCCCCGGAATACCAAGGGGCGCAATGTGCGTTCAAAGATTCGATGATTCAC
KP689123	OTU_75	2834	0.96	0.96	1.15e-26	0.599	0.2389	75	Xylariaceae sp.	Eukaryota	Fungi	Ascomycota	Pezizomycotina	Sordariomycetes	Xylariomycetidae	Xylariales	Xylariaceae	Xylariaceae			TTGAAATGACGCTCGAACAGGCATGCCCGCTGGAATACCAGCGGGCGCAATGTGCGTTCAAAGATTCGATGATTC
JQ761457	OTU_76	2809	0.879	0.879	1.93e-86	0.921	0.9639	272	Pezizomycetes sp.	Eukaryota	Fungi	Ascomycota	Pezizomycotina	Pezizomycetes	Pezizomycetes						TTAAGTTCAGCGGGTATCCCTACCTGATCCGAGGTCAACCTATAGTATTGGGGATTTGAGGGCGAGAATGCCTCAGAGTCCAAGCGAAAGATAAACTTACTACGCCGGGGCACGTGAGACTTTCCGCCATTGGATTTCGGAAGGGAGGGCCAGAGGCACTCCTCTTCCAATACCAAGCAAAATCGCTTGAGTGGTCTTTAATGACGCTCGAACAGGCATGCCTCCCGGAATACCAGGAGGCGCAATGTGCGTTCAAAGATTCGATGA
KC184842	OTU_77	2767	0.964	0.964	9.52e-155	0.976	0.9881	333	Tremellomycetes sp.	Eukaryota	Fungi	Basidiomycota	Agaricomycotina	Tremellomycetes							TTAAGTTCAGCGGGTAGTCCTACCTGATTTGAGGCCAGATCATAAAAAATTGCCCGAGGGCGATTAGAAGCTGACAACTATGCCTTTCTTATCCCGGCCAGCCGCATTGCTGCAACTGTCCTCAACGAAATACTTATCACGTTGAGTGGAACCGATTACGAAAAGGGTCTGCTAATACATTTCGAGCGAGCCGCAACAAAGCAGCAGCGCTCACGTCCACGCCGCTAGCCACGATTAAGAAAGCTAGAGGGTGAGAGTTTCATGACACTCAAACAGGCATGCTCCTCGGAATACCAAGGAGCGCAAGGTGCGTTCAAAGATTCGATGATTCAC
JX270604	OTU_78	2679	0.976	0.976	4.01e-120	0.971	0.9658	254	Geomyces sp.	Eukaryota	Fungi	Ascomycota	Pezizomycotina	Leotiomycetes	Leotiomycetesincertaesedis	Pseudeurotiaceae	Geomyces				TTAAGTTCAGCGGGTATCCCTACCTGATCCGAGGTCAACCTGATAAAATTGGGGGGTTGCTGGCAAGCACGCGCCCAGGCCTCCAGAGCGAGAAGAGTTACTACGCTCGGAGCTGGACGGCACCGCCACTGACTTTAGGGCCCGCCAGGCGGCGGAGCCCAACACCAAGCTAGGCTTGAGGGTTGTAATGACGCTCGGACAGGCATGCCCCCCGGAATACCAGGGGGCGCAATGTGCGTTCAAAGATTCGATGA
KF944471	OTU_79	2651	0.986	0.986	2.89e-174	0.987	0.9888	352	Mortierella sp.	Eukaryota	Fungi	Zygomycota	Mortierellomycotina	Mortierellales	Mortierellaceae	Mortierella					TTAAGTTCAGCGGGTAGTCTTACTTGATTTGAGATCGAGTTGAACAACACATAAAGTGTCGTAAAATCCTGCATCAGTCAGCAAAGAGGACAATTATCCTTTATGTTAGCTGCAGCAAAAGTAATAATCCTGTTTGACGAGGACTAAATAGATATGCTTTTAGCTCAGATAAAAGTCCAGCTGCACCTGCATTTCAAGCCGCCCGCCGACCGGTAAAGGTTGTTGGGATAGCTCAAGTCCACCCTCCTTTTGAAAAATCAAGAAGAGGTTGAGGTGTTTACTGATACTCAAACAAGCATGCTCTTCGGAATACCAAAGAGCGCAATATGCGTTCAAAGATTCGATGATTCAC
KP859047	OTU_80	2639	1	1	1.69e-114	0.787	0.5739	229	Idriella lunata	Eukaryota	Fungi	Ascomycota	Pezizomycotina	Sordariomycetes	Xylariomycetidae	Xylariales	Microdochiaceae	Idriella			CCTACCTGATCCGAGGTCAACCATTAAAAAATAAATAGGTTTATGGCGATCGTACAACTGTCTTCAGAAAGCGAGATAATGAATTACTACGCTCAGAGTACAGATGTGCTCTGCCAACTAGATTTAAGGAACTGCGGTTTAGGCAGATTCCCAATACTAAGCTAAGCTTAAGGGTTGAAATGACGCTCGAACAGGCATGCCCACTAGAATACTAATGGGCGCAATGTGC
KF267066	OTU_81	2448	0.833	0.833	4.43e-109	0.913	0.9923	395	Tulasnellaceae sp.	Eukaryota	Fungi	Basidiomycota	Agaricomycotina	Agaricomycetes	Cantharellales	Tulasnellaceae					TTAAGTTCAGCGGGTAGTCCTACCCGAGTTGAGATTAAAGGTTCAAAGTTGTCCCAAGACGACTGGAAGCGGCATCACACCGAACCCATCGGCCATCTCCTAAGAAATGTCCTCGACGAATAAGACTTACTACGCCGAGTGGAACCGTAAGGCGGGTCGCCAGCTAATACATTTCAAGCGAGTCGATCCAAAGAGGACCGACAGCACGCTCAAGTCCAAGACCAACACGCTTCCAAGCCCAAGTCCAGCTACCACCGCCTCGATAGACAGCTTCGCCGGACGCAGGACCTTTGCAATCAGAAGCGCAAGGTTTGAGATGATCATAATACTCAACCGGGCATGCTCTCCGGAATACCAGAGGGCGCAAGGTGCGTTCAAAGATTCGATGATTCAC
KT269409	OTU_82	2404	0.985	0.985	8.48e-129	0.985	0.9851	265	Rutstroemiaceae sp.	Eukaryota	Fungi	Ascomycota	Pezizomycotina	Leotiomycetes	Helotiales	Rutstroemiaceae					TTAAGTTCAGCGGGTATCCCTACCTGATCCGAGGTCAACCACAGAAAATTGGGGGTTTAATGGCAGAAGCACGCGGGGACCCTGTAACGAGATGTATGTTACTACGTTCAGGACCCAACGGCGCCGCCACTGACTTTAAGGCCCGCCGTGTGACCGGCGGAGGCCCAATACCAAGCTGAGCTTGAGGGTTGAAATGACGCTCGAACAGGCATGCCCCCCGGAATACCAAGGGGCGCAATGTGCGTTCAAAGATTCGATGATTCAC
KT270000	OTU_83	2323	0.982	0.982	1.14e-133	0.989	0.9964	277	Periconia sp.	Eukaryota	Fungi	Ascomycota	Pezizomycotina	Sordariomycetes	Hypocreomycetidae	Microascales	Halosphaeriaceae	mitosporicHalosphaeriaceae	Periconia		CTTAAGTTCAGCGGGTATCCCTACCTGATCCGAGGTCAAGTCGTGAAAGGTCTTGCTGGAGCGCGGATCCGCCGGGCCTCCGAGAAGCGCAAATGTGCTGCGCGAGGGGGCCGGCACGACCGCCGCCAATGACTTTGAGGCGAGTCCGCGCGCGAAAACGGCGGGACAGACGCCCAACACCAAGCTAGGCTTGAGGGTGTAAATGACGCTCGAACAGGCATGGCCAAAGGAATACCTATGGCCGCAATGTGCGTTCAAAGATTCGATGATTCACTGA
KT013237	OTU_84	2309	0.993	0.993	1.51e-138	0.989	0.9858	278	Stephanonectria sp.	Eukaryota	Fungi	Ascomycota	Pezizomycotina	Sordariomycetes	Hypocreomycetidae	Hypocreales	Nectriaceae	Stephanonectria			TTAAGTTCAGCGGGTATTCCTACCTGATCTGAGGTCAACCTTGAAAAAGTTGGGGGTTTAACGGCAGGGGCTCGCCGCTCTCCACGTGCGGGGTATCACTACTACGCAGAGGAGGCCACAGCGGTCCCGCCACTAGATTTAGGGGCCGGCGTCCCGTCTATAGGGCTTGGCCGATCCCCAACACCACGCCCAAGTGGGCGTGAGGGTTGAAATGACGCTCAGACAGGCATGCCCGCCAGAATACTGGCGGGCGCAATGTGCGTTCAAAGATTCGATGA
JF718367	OTU_85	2246	0.903	0.903	2.15e-98	0.944	0.9852	268	Chrysosporium sp.	Eukaryota	Fungi	Ascomycota	Pezizomycotina	Eurotiomycetes	Eurotiomycetidae	Onygenales	mitosporic Onygenales	Chrysosporium			TTAAGTTCAGCGGGTATCCCTACCTGATCCGAGGTCAACCTGAAAAAGTTGGGGGTTGAGGCCAGCGCCGGCCGGGCCACAAGAGCGGGTTTTAAGCCCATACGCTCGGGCACCGGAGCACGGTACCGCCACTGCCTTTCGGGCGCGTCCACGGGGGACGACGCCCAACACGCAAGCCGCGCTTGAGGGTTGCAATGACGCTCGGACAGGCATGCCCCCCGGAATACCAGGGGGCGCAATGTGCGTTCAAAGATTCGATGATTCAC
KT290876	OTU_86	2213	0.989	0.989	4.38e-139	0.989	0.9895	282	Emericellopsis sp.	Eukaryota	Fungi	Ascomycota	Pezizomycotina	Sordariomycetes	Hypocreomycetidae	Hypocreales	Hypocreales incertae sedis	Emericellopsis			TTAAGTTCAGCGGGTATTCCTACCTGATCTGAGGTCAACCTGGAGAAGTGGGGTGTTTTACGGCGTGGCCAGCCCGCTCGTCCCTTCTGCGAGGTAGTGCTACTACGCAGGGGAGTCTGCGGGAGACCGCCACTGTGTTTCGGGGACGGCCGCCGCGAGGACGGCCGGGCCCCAACGCCAGCGCCCCGCGAACGGGGGCTGAGGGTTGAAATGACGCTCAGACAGGCATGCCCGCCAGAATACTGGCGGGCGCAATGTGCGTTCAAAGATTCGATGATTCAC
KT270301	OTU_87	2193	1	1	2.16e-136	0.993	0.9853	269	Pyrenochaeta sp.	Eukaryota	Fungi	Ascomycota	Pezizomycotina	Dothideomycetes	Pleosporomycetidae	Pleosporales	Pleosporineae	Cucurbitariaceae	Pyrenochaeta		TTAAGTTCAGCGGGTATCCCTACCTGATCCGAGGTCAAGAGCAAAAAAAATGTACTTGATGGATGCCGACATCCATGGCAAGAAGCGCAAAATGTGCTGCGCTCTATAACCAGATTGCCGGCTGCCAATTGCTTTAAGGCGAGTCCACGCGCAAAGCGGGACAAACACCCAACACCAAGCAGAGCTTGAGGGTACAAATGACGCTCGAACAGGCATGCCCCATGGAATACCAAGGGGCGCAATGTGCGTTCAAAGATTCGATGATTCAC
GU797407	OTU_88	2158	0.962	0.962	8.01e-29	0.603	0.2446	79	Lasmenia sp.	Eukaryota	Fungi	Ascomycota	mitosporic Ascomycota	Lasmenia							AGGGGTTGAAATGACGCTCGAACAGGCATGCCCGCTGGAATACCAGCGGGCGCAATGTGCGTTCAAAGATTCGATGATT
HQ914951	OTU_89	2121	0.875	0.875	2.54e-91	0.932	0.9893	281	Chaetothyriales sp.	Eukaryota	Fungi	Ascomycota	Pezizomycotina	Eurotiomycetes	Chaetothyriomycetidae	Chaetothyriales					TTAAGTTCAGCGGGTATTCCTACCTGATCCGAGGTCAACCTTGTAAATAAAGTAAAGGAGACCGGCCCGGAAGGTCCTTTAAACTCGACGCGTGCTCCTGAAAGCTCGTTGCACCGAGGGTCCCACGGACGCCGTCATTGTCTTTGAGACCAGTTGTTCAGATGCACAACTTGGGTCCAACACCAAACCCGGGGTTTGAGGGAGGATAATGACGCTCGAACAGGCATGCCCACCGGAATACCAGTGGGCGCAATGTGCGTTCAAAGATTCGATGACTCAC
KM371450	OTU_90	2120	0.839	0.839	2.07e-73	0.904	0.9676	274	Bagliettoa sp.	Eukaryota	Fungi	Ascomycota	Pezizomycotina	Eurotiomycetes	Chaetothyriomycetidae	Verrucariales	Verrucariaceae	Bagliettoa			TAAGTTCAGCGGGTATCCCTACCTGATCCGAGGTCAACCTAGAGAAGAATTCATCGGTTGAGACCGAGCCGGAAGACCGCTCAGACGCGTGCTGAAAAAGCTCGTTGCATCCAGGGTCCCCACGGGCTCTGCCATTATCTTTCGGGTCCACCGCGTCGAGGGCGGTGCGGGACCCAACAGCAAGCCGGGCTTGAGGGTTGATAATGACGCTCGAACAGGCATGCCCTTCGGAATACCAAAGGGCGCAATGTGCGTTCAAAGATTCGATGA
KC427068	OTU_91	2071	0.985	0.985	2.93e-128	0.987	0.9888	264	Pleosporales sp.	Eukaryota	Fungi	Ascomycota	Pezizomycotina	Dothideomycetes	Pleosporomycetidae	Pleosporales					TTAAGTTCAGCGGGTATCCCTACCTGATCCGAGGTCAAACGTTGAGATTGTGGGCTTCATGGACGCCGACGCAGAGGGGAGAGACGCGAGATTGTGCTGCGCTCTGCCACGACTACGTTGGCCGCCAATCGCTTTCAGGCGAGTCCTCTGCAGGACAAACGCCCAACACCAAGCAGTGCTTGAGGGTACAAAATGACGCTCGAACAGGCATGCCCCATGGAATACCAAGGGGCGCAATGTGCGTTCAAAGATTCGATGATTCAC
KT895345	OTU_92	2046	0.974	0.974	1.26e-126	0.985	0.9963	269	Chaetomium sp.	Eukaryota	Fungi	Ascomycota	Pezizomycotina	Sordariomycetes	Sordariomycetidae	Sordariales	Chaetomiaceae	Chaetomium			TTAAGTTCAGCGGGTCTTCCTACCTGATCCGAGGTCAACCTTGGGTTAAAAGGTGGTTTAACGGCCGGAACCCGCAGCACGCCCAGAGCGAGATGTATGCTACTACGCTCGGTGTGACAGCGAGCCCGCCACTGCTTTTCAGGGCCTGCGGCAGCCGCAGGTCCCCAACACAAGCCCGGGGCTTGATGGTTGAAATGACGCTCGAACAGGCATGCCCGCCAGAATACTGGCGGGCGCAATGTGCGTTCAAAGATTCGATGATTCACTGA
KP336794	OTU_93	1996	0.918	0.918	4.06e-101	0.953	0.9887	267	Chaetomium sp.	Eukaryota	Fungi	Ascomycota	Pezizomycotina	Sordariomycetes	Sordariomycetidae	Sordariales	Chaetomiaceae	Chaetomium			TTAAGTTCAGCGGGTCTTCCTACCTGATCCGAGGTCAACCTTGGGTTAAAAGGTGGTTTAACGGCCGGAACCCGCAGCACGCCCAGAGCGAGATATATGCTACTACGCTCGGTGTGACAGCGAGCCCGCCACTGCTTTTCAGGGCCTGCGGCAGCCGCAGGTCCCCAACACAAGCCCGGGGGCTTGATGGTTGAAATGACGCTCGAACAGGCATGCCCGCCAGAATACTGGCGGGCGCAATGTGCGTTCAAAGATTCGATGATTCA
KC153725	OTU_94	1972	0.989	0.989	3.45e-128	0.92	0.8511	264	Thelonectria sp.	Eukaryota	Fungi	Ascomycota	Pezizomycotina	Sordariomycetes	Hypocreomycetidae	Hypocreales	Nectriaceae	Thelonectria			AAAAAGTCGGGGGTTTTACGGCGTGGACCACGACGGGCTCCGGCGCGAGGTGTTAGCTACTACGCGCAAGAGGCCGCGGCGTGACCGCCGATGCATTTGGGGGACGGGGGCTTCGGCCGGAGGGGTTTGCTTCCCTTCGACTTCCGCCGTTCCCGATCCCCAACACCAAGCCCGGGGGCTTGAGGGGTGTTAATGACGCTCGAACAGGCATGCCCGCCAGAATACTGGCGGGCGCAATGTGCGTTCAAAGATTCGATGATTCAC
KM231842	OTU_95	1941	0.802	0.802	1.58e-12	0.279	0.2553	86	Septofusidium herbarum	Eukaryota	Fungi	Ascomycota	Pezizomycotina	Sordariomycetes	Hypocreomycetidae	Hypocreales	Tilachlidiaceae	Septofusidium			GGGGGCGAGGGTTGAAATGACGCTCAGACAGGCATGCCCGCCAGAGTGCTGGCGGGCGCAATGTGCGTTCAAAGATTCGATGA
KP783436	OTU_96	1910	0.956	0.956	7.56e-130	0.978	1	295	Cortinarius sp.	Eukaryota	Fungi	Basidiomycota	Agaricomycotina	Agaricomycetes	Agaricomycetidae	Agaricales	Cortinariaceae	Cortinarius			TTAAGTTCAGCGGGTAGTCCTACCTGATTTGAGGTCAAACAAGTCATTAAGAGTCCCCGTAAAGGACGGTTAGAAAGCAGATACCTCGGAGACACTACCTTTGACGACGATACTATCACGCCAAAAAGTGAATGAATCCTGCAAGCGGTTTCCACTAATGCATTTAAGGAGAGCCGACCTCTTGCGAAGCCCGCAACCCCCACATCCAAGCCAGAGAAACAAGTTCAATGGTTGAGAATATAATGACACTCAAACAGGCATACCCTTCGGAATACCAAAGGGTGCAAGGTGCGTT
KF428694	OTU_97	1898	0.986	0.986	2.72e-135	0.986	0.9858	277	Nectriaceae sp.	Eukaryota	Fungi	Ascomycota	Pezizomycotina	Sordariomycetes	Hypocreomycetidae	Hypocreales	Nectriaceae	Nectriaceae			TTAAGTTCAGCGGGTATTCCTACCTGATCCGAGGTCAACATTCAGAAGTTGGGGGTTTAACGGCTTGGCCGCGCCGCGTTCCAGTTGCGAGGGTTTTACTACTACGCAATGGAGGCTGCAGCGAGACCGCCACTAGATTTCGGGGCCGGCTTGCCAGAAAGGCTCGCCGATCCCCAACACCAAACCCGAGGGCTTGAGGGTTGAAATGACGCTCGAACAGGCATGCCCGCCAGAATACTGGCGGGCGCAATGTGCGTTCAAAGATTCGATGATTCAC
KT582072	OTU_98	1885	0.992	0.992	0	0.985	0.9783	360	Mortierella sp.	Eukaryota	Fungi	Zygomycota	Mortierellomycotina	Mortierellales	Mortierellaceae	Mortierella					TTAAGTTCAGCGGGTAGTCTTACTTGATTTGAGATCGAGTTTAACAAGAATCGTTGCCGACCCTTGTGAAATCCTGCATCAGTCAGCCAATACGGTCAAACTCCCTTTATGTTAGCTGCAGCAAAAGTAATAATCCGTTTGACGGGACTAAATGAATATGCTTTTAGCTCAGGAGAATGTCCAGCTGCACCTGCATTTCAAGCAACCCGCCACCGATCTCAAAAAGATTGGTGTTGGGATTGCTCAAGTCCAAAGCTTTTCGATTAAAAAATCCAAAAGCTTTGAGGTGTTTACTGATACTCAAACAAGCATGCTCTTCGGAATACCAAAGAGCGCAATATGCGTTCAAAGATTCGATGA
KJ028787	OTU_99	1790	0.866	0.866	1.96e-86	0.921	0.9751	277	Pyronemataceae sp.	Eukaryota	Fungi	Ascomycota	Pezizomycotina	Pezizomycetes	Pezizales	Pyronemataceae					TTAAGTTCAGCGGGTATCCCTACCTGATCCGAGGTCAACCTATAGTATTGGGGATTTGAGGGCGAGAACGCCTCAGGGTCCAAGCGAAAGATAAACTTACTACGCCGGGGCACGTGAGACTTTCCGCCATTGGATTTCGGAAGGGAGGGCCAGAGGCACTCTTCTTCCAATACCAAGCAAAATCGCTTGAGTGGTCTTTAATGACGCTCGAACAGGCATGCCTCCCGGAATACCAGGAGGCGCAATGTGCGTTCAAAGATTCGATGATTC
KC427069	OTU_100	1790	0.985	0.985	1.51e-125	0.981	0.9774	259	Lasiosphaeriaceae sp.	Eukaryota	Fungi	Ascomycota	Pezizomycotina	Sordariomycetes	Sordariomycetidae	Sordariales	Lasiosphaeriaceae				TTAAGTTCAGCGGGTATTCCTACCTGATCCGAGGTCAACCTTGAGGAGGGGGGGTTTCACGGCCGGCACCCGTCGGGTTCCCTGAGCGAGGATGTTTACTGCACTCGGTACCACGACGAGCCCGCCACTGGATTTAGGGGCCTGCGGCAGCCGCAGGGCCCCAACACAAGCGAAGCGCTTGATGGTTGAAATGACGCTCGAACAGGCATGCCCGCCAGAATACTGGCGGGCGCAATGTGCGTTCAAAGATTCGATGATT
KT270092	OTU_101	1787	0.956	0.956	1.92e-111	0.961	0.9654	251	Heliotales sp.	Eukaryota	Fungi	Ascomycota	Pezizomycotina	Leotiomycetes	Helotiales						TTAAGTTCAGCGGGTATCCCTACCTGATCCGAGGTCAACCATAGAAAGTTGGGGGTTGCTGGCCAGCGTCCACCGGGACCCTATAGCGAGAGAAATTACTACGCTTAGAGCCAGATGGCGCCGCCACTGATTTTAAGGGCTGCCAGTCGGCAGGCCCCAACACCAAGCTGAGCTTGAGGGGTTATAATGACGCTCGAACAGGCATGCCCCCCGGAATACCAAGGGGCGCAATGTGCGTTCAAAGATTCGAT
GU934520	OTU_102	1721	0.997	0.997	1.16e-146	0.987	0.9765	291	Eucasphaeria capensis	Eukaryota	Fungi	Ascomycota	Pezizomycotina	Sordariomycetes	Hypocreomycetidae	Hypocreales	Hypocreales incertae sedis	Eucasphaeria			TTAAGTTCAGCGGGTATTCCTACCTGATTCGAGGTCAAACTCAGAAAGTCGGGGGTTTTACGGCGTGGCCGCGCTGCGCTCCGGTGCGAGGTGTGCTACTACGCAAGGGAGGCTGCAGCGAGACCGCCACTGTATTTCGGGGGCGGCGCCGGCTGGGCCCCTAAGGGCTTCGCCGGTGGTGCCGGTCCCCAACACCGCTGCCCAGATGGGCTGCGAGGGTTGAAATGACGCTCGAACAGGCATGCCCGCCAGAATGCTGGCGGGCGCAATGTGCGTTCAAAGATTCGATGA
KP903302	OTU_103	1719	0.959	0.959	6.74e-170	0.973	0.9867	370	Mortierella sp.	Eukaryota	Fungi	Zygomycota	Mortierellomycotina	Mortierellales	Mortierellaceae	Mortierella					TTAAGTTCAGCGGGTAGTCTTACTTGATTTGAGATCGAGTTTTACAAGAATCGTTGCCGACCCTTGTGAAATCCTGCATCAGTCAGCCAAAACGGTCAAACTCCCTTTATATTAGCTGCAGCAAAAGTAATAATCCGTTTGACGGGACTAAATAAATATGCTTTTAGCTCAGGAGAATGTCCAGCTGCACCTGCATTTCAAGCAACCCGCCACCGATCTAAAAAAGATTGGTGTTGGGATTGCTCAAGTCCAAAACTGTTTTTTAAAAATAAAAAAAGGTTTTGAGGTGTTTACTGATACTCAAACAAGCATGCTCTTCGGAATACCAAAGAGCGCAATATGCGTTCAAAGATTCGATGATTC
KT270084	OTU_104	1671	0.992	0.992	2.4e-129	0.989	0.985	263	Pleosporales sp.	Eukaryota	Fungi	Ascomycota	Pezizomycotina	Dothideomycetes	Pleosporomycetidae	Pleosporales					TTAAGTTCAGCGGGTATCCCTACCTGATCCGAGGTCAAGATGATAAAAATTACTTTTGGATGCTAGTTTGCCAGACTTGAAGACGCAATTCTGCTGCGCTCAAAGCCAACATACCAGCTGCCAATAAATTTGAGGCGAGTTCACACACAGTGGAACAGACGCCCAACACCAAGCAGAGCTTGAAGGGTGAAATGACGCTCGAACAGGCATGCCCTATGGAATACCAAAGGGCGCAATGTGCGTTCAAAGATTCGATGATTCAC
KP309990	OTU_105	1627	0.985	0.985	8.51e-129	0.983	0.9815	265	Minutisphaera sp.	Eukaryota	Fungi	Ascomycota	Pezizomycotina	Dothideomycetes	Dothideomycetesincertaesedis	Minutisphaerales	Minutisphaeraceae	Minutisphaera			TTAAGTTCAGCGGGTATCCCTACCTTATCCGAGGTCAACCTAAGATGTGCGCAAAGGCGCGGGTTTGACAGCTGCCTGAGGCCGGTCCCTGGCGAGTTAATTTCTACTACGCTAGAACGCCGTTCTCTCAGCCGCTGATGACTTTGAGGCCCGCCCGCGTGGGGACGGAAGCCCAATACCAAGCAGAGCTTGACGGTTGTAATGACGCTCGAAAAGGCATGCCCCTCGGAATACCAAGGGGCGCAATATGCGTTCAAAGATTCGA
AY527320	OTU_106	1605	0.764	0.764	1.3e-44	0.873	0.9829	296	Stictis sp.	Eukaryota	Fungi	Ascomycota	Pezizomycotina	Lecanoromycetes	OSLEUM clade	Ostropomycetidae	Ostropales	Stictidaceae	Stictis		TTAAGTTCAGCGGGTATCCCTACCTGATCCGAGGTCAATCGTGGTAAAATTCGTGTGTTGTCCGGCCGGAACGGGACGCGGGCTCCTTGTAGCGAGAATTGTAAAAGTCACTGCGCTAGGGGACCCGGCCGCACCGCCGCTGCATTTCGGGGGCGCCCCCCGGAGGGGACGACCACCCAATACCAAGCTGAGCTTGAGGGGTGTAAATGACGCTCGAACAGGCATGCCCCCCGGAATACCAGAGGGCGCAATGTGCGTTCAAAGATTCGATGATTC
JX976001	OTU_107	1573	0.85	0.85	1.14e-109	0.921	0.9915	374	Dissophora decumbens	Eukaryota	Fungi	Zygomycota	Mortierellomycotina	Mortierellales	Mortierellaceae	Dissophora					AAGTTCAGCGGGTAGTCTTACTTGATTTGAGATCGAGTTTAACAGATAATTGTTGCCAATTACCCGAAAATTCCTGCATCAGTCAGCAATAGGACAATCAACCTTTATGTTAGCTGCAGCAAAAAGTAATAATCCGTGTTACGGGACTAAATAAATATGCTTATAGCTCAGAAGAAAGTCCAGCTGCACCTGCATTTCAAGCAGCCCGCCGGAGGGAAATAAAATTGCCCTCCTGTTGGGATTGCTCAAGTCCAACTCCATCCCTTAAAAAAAAGAATAGAGTTGAGGTGTTTTACTGATACTCAAACAAGCATGCTCTCCGGAATACCAGAGAGCGCAATGTGCGTTCAAAGATTCGATGATTCACTGA
JN943813	OTU_108	1565	0.943	0.943	9.77e-136	0.928	0.913	315	Spizellomyces dolichospermus	Eukaryota	Fungi	Chytridiomycota	Chytridiomycetes	Spizellomycetales	Spizellomycetaceae	Spizellomyces					CCGATTTCAGATCAAGTTATCGGAATCCAAATCATACCGATTTGAAGACCGTATTATGGGTGAAGCATGCGCATCAAGAGCATCAATCAATTGCCAAAGCGAAATAGATAAATCTGTTGCACTCGGACAACCAAAAGAAACATCAATTGGTGCACACACAATGAATTTAAGAAGATTGCTAACGCAAAGATCCAGATCCACCTCCACTCAACGCTCGAAAGCACCAAGCTGGGTGAGATTTTTATTGATTCTGAAACGGGCATGCTTCCCGGAATACCAGGAAGCGCAATGTGCGTTCAAAGATTCGATGATTC
KP174870	OTU_109	1537	0.927	0.927	6.96e-105	0.916	0.9053	260	Bradymyces sp.	Eukaryota	Fungi	Ascomycota	Pezizomycotina	Eurotiomycetes	Chaetothyriomycetidae	Chaetothyriales	Trichomeriaceae	Bradymyces			CCTGATCCGAGGTCAACCTTGTAATATAGATAAAAGGGTGGCCGGCCCGGAAGGTCCTTTAGACTCGACGCGTGCTAATGAAAGCTCGTTGCGAAGAGGGTCCCACGGACGCCGTCATTGTCTTTGAGGCCCGTCGGTCGGGGGTGACCGACGTGGCCCAACACCAAAACGGGAGTTTTGAGGGGGGATAATGACGCTCGAACAGGCATGCCCACCGGAATACCAGTGGGCGCAATGTGCGTTCAAAGATTCGATGACTC
KM272365	OTU_110	1526	0.764	0.764	9.81e-53	0.872	0.9804	305	Remispora stellata	Eukaryota	Fungi	Ascomycota	Pezizomycotina	Sordariomycetes	Hypocreomycetidae	Microascales	Halosphaeriaceae	Remispora			TTAAGTTCAGCGGGTAACCCTACCTGATTCGAGGTCAAACTAAAAAAAATAAAAGGTTTGGCGGCTGGACAGGGTGCGGTCCGATGCGAGAAATGAAAATCCACTACGCAAAGAACGACGCACGCCGGTACGCCGATGAATTTGGGGGCTGCAGTGGCCTGCATGCCCCAACACCAGCGCCCGAACCGCCTACGCGGCCGGGCCTGAGGGTAGAAATGACGCTCGAACAGGCATGCCCGGCAGAATACCACCGGGCGCAATGTGCGTTCAAAGATTCGATGATTC
KJ706281	OTU_111	1518	0.993	0.993	5.81e-144	0.997	1	290	Schwanniomyces sp.	Eukaryota	Fungi	Ascomycota	Saccharomycotina	Saccharomycetes	Saccharomycetales	Debaryomycetaceae	Schwanniomyces				TTAAGTTCAGCGGGTAGTCCTACCTGATTTGAGGTCAAACTTGTTTGTTGTGTTGTAAGGCCGAGCCAATAATACTAAAAATTTACTACTAAACCATTCAACGAGTTGGATAAACCTAATACATTGAAAAAGTCTTGAAGCACTATTCAGTACTACTCATGCCGATACATTTCAAGCAAACGCCTAGTTCGACTAAGAGTATCACTCAATACCAAACCCAAGGGTTTGAGAGAGAAATGACGCTCAAACAGGCATGCCCTCTGGAATACCAGAGGGCGCAATGTGCGTT
DQ491504	OTU_112	1507	0.925	0.925	2.31e-104	0.952	0.978	268	Ascobolus sp.	Eukaryota	Fungi	Ascomycota	Pezizomycotina	Pezizomycetes	Pezizales	Ascobolaceae	Ascobolus				TTAAGTTCAGGGGGTATCCCTACCTGATCTGAGGTCAAGCTTTAAAATAAATCGTTCAGTTGGCAGACGACTACACAGTTGCTTTAACGAGAATATTACTTACTACGTCTTACAAGCTGAAATAGTGTCGCCAATAGCTTAAAGGAGAGAGGCAGAGCCACTTCTCCCAATACCAAACCAAGGTTTGATTGATTTATTGACGCTCAGACAGGCATGCCCTTCGGAATACCAAAGGGCGCAATGTGCGTTCAAAGATTCGATGATT
KT270292	OTU_113	1504	0.985	0.985	2.03e-130	0.982	0.9781	268	Pyrenochaeta sp.	Eukaryota	Fungi	Ascomycota	Pezizomycotina	Dothideomycetes	Pleosporomycetidae	Pleosporales	Pleosporineae	Cucurbitariaceae	Pyrenochaeta		TTAAGTTCAGCGGGTATCCCTACCTGATCCGAGGTCAAACGCAAGAATAAAAGGCTTGTTGGACGCTCGGCGTATAAGACTAGAGGCTGCAGTTGTGCTGCGTTCCCCAGATTTATTCCGGCTGCCAATCACTTTAAGGCGAGTCCGCCACGAGGGCAGGACAAACACCCAACACCAAGACTGAGCTTGAGGGTACAAATGACGCTCGAACAGGCATGCCCCATGGAATACCAAGGGGCGCAATGTGCGTTCAAAGATTCGATGATTC
KM280068	OTU_114	1503	0.938	0.938	4.3e-107	0.958	0.9773	259	Helotiales sp.	Eukaryota	Fungi	Ascomycota	Pezizomycotina	Leotiomycetes	Helotiales						TTAAGTTCAGCGGGTATCCCTACCTGATCCGAGGTCAACCTTAAAAAATTTGGGGGTTGTTGGCAAGCATCCACCTGGACCCTATAGCGAGGATAATTTACTACGCTTAGAGCCAGACGGCACCGCCACTGATTTTAAGGCCCGCCCAGAGGCGAAACCCAAGACCCCGCAAGCGGGAGTGGTTAATATGACGCTCGAACAGGCATGCCCCTCGGAATACCAAGGGGCGCAATGTGCGTTCAAAGATTCGATGATTC
KT224859	OTU_115	1501	0.935	0.935	1.03e-108	0.957	0.9777	263	Cercophora sp.	Eukaryota	Fungi	Ascomycota	Pezizomycotina	Sordariomycetes	Sordariomycetidae	Sordariales	Lasiosphaeriaceae	Cercophora			TTAAGTTCAGCGGGTATTCCTACCTGATCCGAGGTCAACCTTAAAAAGTAGGGGGTTTCACGGCCGGAACCCGCCACACGCCCTGAGCGAAGAGAGATCTACTGCACTCGGTGTGATAGCGAGCCCGCCACTGCTTTTAGGAGGCTGCGGTAGCCGCAGGGCTCCAACACAAGCCTGGGGCTTGATGGTTGAAATGACGCTCGAACAGGCATGCCCGCCAGAGTGCTGGCGGGCGCAATGTGCGTTCAAAGATTCGATGATT
KJ699118	OTU_116	1501	0.996	0.996	1.63e-131	0.989	0.9813	263	Alternaria sp.	Eukaryota	Fungi	Ascomycota	Pezizomycotina	Dothideomycetes	Pleosporomycetidae	Pleosporales	Pleosporineae	Pleosporaceae	Alternaria		TTAAGTTCAGCGGGTATCCCTACCTGATCCGAGGTCAAACGTTGAAAAAAGGCTTACTGGACGCTCGGCGTAAAATGGAGGCTGCAGTTGTGCTGCGTTCCCCAGAATTATTCCGGCTGCCAATCACTTTAAGGCGAGTCCACGCGCGAAGGCGGGACAAACACCCAACACCAAGCAGAGCTTGAGGGTACAAATGACGCTCGAACAGGCATGCCCCATGGAATACCAAGGGGCGCAATGTGCGTTCAAAGATTCGATGATTC
GQ922551	OTU_117	1492	0.937	0.937	4.71e-113	0.965	0.9926	270	Podospora curvicolla	Eukaryota	Fungi	Ascomycota	Pezizomycotina	Sordariomycetes	Sordariomycetidae	Sordariales	Lasiosphaeriaceae	Podospora			TTAAGTTCAGCGGGTATTCCTACCTGATCCGAGGTCAACTTTAGGTAAAAGGGTTTTACGGCTGGTTACCCGCTACACCGCAGGAGTGAGAAGAATACTACTGCACTCAGCGTGATAGCGAGCCCGCCACTAATTTTGGGAGGCTGCGGCGGCCGCAGGGCTCCAACACAAGCGCTGGGCTTGATGGGTTGAAATGACGCTCGGACAGGCATGCCCGCCAGAATACTGGCGGGCGCAATGTGCGTTCAAAGATTCGATGATTCAC
HQ631052	OTU_118	1456	0.884	0.884	7.39e-85	0.94	0.996	251	Pleosporales sp.	Eukaryota	Fungi	Ascomycota	Pezizomycotina	Dothideomycetes	Pleosporomycetidae	Pleosporales					TTAAGTTCAGCGGGTATCCCTACCTGATTCGAGGTCAAACTGGGTGGTATCTTTGTGGTCGCTAGCCCGCCGCAAGCCTCCTAGAGCGCATTGTGCTGCGCAAGAAGCCGACGATGCTGCTGCCAATCAATTTGGGGCGAGTCCTCGCGTCAAGCGGGGACAGACGCCCAACACCAAGCGGAGCTTGAGGGTGTAAATGACGCTCGAACAGGCATGCCCAATGGAATACCAAGGGGCGCAATGTGCGTT
KT235909	OTU_119	1438	0.981	0.981	2.26e-123	0.973	0.9663	258	Podospora sp.	Eukaryota	Fungi	Ascomycota	Pezizomycotina	Sordariomycetes	Sordariomycetidae	Sordariales	Lasiosphaeriaceae	Podospora			TTAAGTTCAGCGGGTATTCCTACCTGATCCGAGGTCAACCTTGATATGTGGGGTGTTTCACGGCAAGAACCCGACGCGTTCCCTGAGCGAGGATGTTTACTGCACTCGGTACGACGACGAGCCCGCCACTGGATTTGGGAGCCTGCGGCAGCCGCAGGGCTCCAACGCAAGCCGGGGGCTTGATGGTTGAAATGACGCTCGAACAGGCATGCCCGCCAGAATACTAGCGGGCGCAATGTGCGTTCAAAGATTCGATGA
KP265346	OTU_120	1428	0.982	0.982	3.3e-134	0.987	0.9929	278	Fusarium sp.	Eukaryota	Fungi	Ascomycota	Pezizomycotina	Sordariomycetes	Hypocreomycetidae	Hypocreales	Nectriaceae	Fusarium			TTAAGTTCAGCGGGTATTCCTACCTGATCCGAGGTCAACATTCAGAAATTGGGTTGTTTTACGGCGTGGACTTCGTGTCTATCCGGTGCGAGGTGTAATTACTACGCAGAGGAGGCAACAGCGAGTCCGCCACTGTATTTGGGGCACGGCCGCCGCAGAGGACGGCCGATGCCCAACACCAAACCGCTGGGGCTTGAGGGTTGAAATGACGCTCGGACAGGCATGCCCGCCAGAGTACTGGCGGGCGCAATGTGCGTTCAAAGATTCGATGATTCACT
KR816357	OTU_121	1422	0.996	0.996	7.64e-136	0.989	0.9819	271	Cylindrodendrum sp.	Eukaryota	Fungi	Ascomycota	Pezizomycotina	Sordariomycetes	Hypocreomycetidae	Hypocreales	Nectriaceae	Cylindrodendrum			TTAAGTTCTGCGGGTATTCCTACCTGATCCGAGGTCAACCTTTCAGAAGTGGGGGGTTTAACGGCGTGGTCACTCTGTTTCCCAGTGCGAGGTGTGCTACTACGCAGAGGAAGCTACAGCGAGACCGCCACTATATTTCGGAGCCGGCGCGCCCTAGGGCACGCCGATCTCCAACACCAAGCCCGGGGGCTTGAGGGTTGAAATGACGCTCGAACAGGCATGCCCGCGAGAATACTCGCGGGCGCAATGTGCGTTCAAAGATTCGATGATT
KM272365	OTU_122	1384	0.907	0.907	1.67e-106	0.938	0.969	281	Microascales sp.	Eukaryota	Fungi	Ascomycota	Pezizomycotina	Sordariomycetes	Hypocreomycetidae	Microascales					TTAAGTTCAGCGGGTAACCCTACCTGATTCGAGGTCAAACTAAAAAAAATAAAAGGTTTGGCGGCTGGACAGGGTGCGGTCCGATGCGAGAAATGAAAATCCACTACGCAAAGAACGACGCACGCCGGTACGCCGATGAATTTGGGGGCTGCAGTGGCCTGCATGCCCCAACACCAGCGCCCGAACCGCCTACGCGGCCGGGCCTGAGGGTAGAAATGACGCTCGAACAGGCATGCCCGGCAGAATACCACCGGGCGCAATGTGCGTTCAAAGATTCGAT
KT266858	OTU_123	1382	0.898	0.898	1.49e-100	0.942	0.9856	274	Penicillium sp.	Eukaryota	Fungi	Ascomycota	Pezizomycotina	Eurotiomycetes	Eurotiomycetidae	Eurotiales	Aspergillaceae	Penicillium			TTAAGTTCAGCGGGTATCCCTACCTGATCCGAGGTCAACCTGAAAAAAATAGATTGGGGGTCGACAGGCGCCGGCCGGGCCTACAGAGCGGGTGACAAAGCCCCATACGCTCGAGGACCGGACACGGTGCCGCCGCTGCCTTTCGGGCCCGTCCCCCGGGGGGGACGAGACCCAACACACAAGCCGGGCTTGAGGGCAGCAATGACGCTCGGACAGGCATGCCCTCCGGAATACCAGAGGGCGCAATGTGCGTTCAAAGACTCGATGATTC
KP117303	OTU_124	1357	0.963	0.963	3.39e-121	0.976	0.9889	268	Podospora sp.	Eukaryota	Fungi	Ascomycota	Pezizomycotina	Sordariomycetes	Sordariomycetidae	Sordariales	Lasiosphaeriaceae	Podospora			TTAAGTTCAGCGGGTATTCCTACCTGATCCGAGGTCAACCTTGATAAGTTTGGGGGTTTTACGGCCGGTCACCCGTCGCGTTCCCTGAGCGTGGTAAGTTTACTGCACTCGGTACGACGACGAGCCCGCCACTGGGTTTGGGAGCCTGCGGCAGCCGCAGGGCTCCAACACAAGCGCAGGCGCTTGATGGTTGAAATGACGCTCGAACAGGCATGCCCGCCAGAATACTGGCGGGCGCAATGTGCGTTCAAAGATTCGATGATTCACT
KU647184	OTU_125	1350	0.992	0.992	6.87e-130	0.989	0.985	262	Fusarium sp.	Eukaryota	Fungi	Ascomycota	Pezizomycotina	Sordariomycetes	Hypocreomycetidae	Hypocreales	Nectriaceae	Fusarium			TTAAGTTCAGCGGGTATTCCTACCTGATCCGAGGTCAACATTCAGAAGTTGGGGTTTAACGGCGTGGCCGCGACGATTACCAGTAACGATATGTAAATTACTACGCTATGGAAGCTCGACGTGACCGCCAATGTATTTGGGGAGTGCAGCAGGACTGCAGCTCCCAACACCAAGCTGGGCTTGAGGGTTGAAATGACGCTCGAACAGGCATGCCCGCCAGAATACTGGCGGGCGCAATGTGCGTTCAAAGATTCGATGATTC
KC009425	OTU_126	1307	0.982	0.982	7.92e-136	0.984	0.986	281	Trichosporon sp.	Eukaryota	Fungi	Basidiomycota	Agaricomycotina	Tremellomycetes	Tremellales	Tremellales incertae sedis	Trichosporon				TTAAGTTCAGCGGGTAGTCCTACCTGATTTGAGGCCAGAGTCAAAGTAATTGTCCGAAGACGATTAGAAGCACGCTTCACAATACCATTCCAGCGAAACTTATTACGCCAGATAGCAATAGTAAAACTTGCTAACTCCTTTAAGAGGAGCCATTTAGAATGGCAACCTCCAAATCCAAGCCATTAAGAAACCCTAATGGTTGAGATTTCATGACACTCAAACAGGCATGCTCTCCGGAATACCAGAGAGCGCAAGTTGCGTTCAAAGATTCGATGATTCAC
KT269835	OTU_127	1303	0.996	0.996	2.39e-129	0.987	0.9774	259	Cadophora sp.	Eukaryota	Fungi	Ascomycota	Pezizomycotina	Leotiomycetes	Helotiales	mitosporic Helotiales	Cadophora				TTAAGTTCAGCGGGTATCCCTACCTGATCCGAGGTCAACCTTAAAAAAATTAGGGGTTGCTGGCAAGTAAACCTACCGGACTCAATCGCGAGGAGTATTACTACGCGTAGAGCCGACAGGCACCGCCACTGATTTTAGGGGCCGCGAAACCGCGAACCCCAATACCAAGCGAGAGCTTGAGTGGTTATAATGACGCTCGAACAGGCATGCCCCCCGGAATACCAGAGGGCGCAATGTGCGTTCAAAGATTCGATGATTC
KR014359	OTU_128	1291	0.97	0.97	3.36e-121	0.977	0.9851	265	Massarina sp.	Eukaryota	Fungi	Ascomycota	Pezizomycotina	Dothideomycetes	Pleosporomycetidae	Pleosporales	Massarineae	Massarinaceae	Massarina		TTAAGTTCAGCGGGTATCCCTACCTGATCCGAGGTCAAACTTGGGGTGGAGACTTCCTGGAGAGCCAGGCACCGTCGGACGCCGCGCGCGTTTCTGCTGCGCTCGAAGCCAACGTACCGGCTGCCAATGCATTTGAGGCGAGTCCCAGGAGGACAGACGCCCAACACCAAGCCATGAGGGGGGCTTGAAGTTTGAAATGACGCTCGAACAGGCATGCCCTAAGGAATACCAAAGGGCGCAATGTGCGTTCAAAGATTCGATGA
KT270280	OTU_129	1264	0.957	0.957	2.92e-122	0.966	0.9752	277	Pyronemataceae sp.	Eukaryota	Fungi	Ascomycota	Pezizomycotina	Pezizomycetes	Pezizales	Pyronemataceae					TTAAGTTCAGCGGGTATCCCTACCTGATCCGAGGTCAAACTAGAAAAGTATGGGGGTTATGGCAGAATAGATTCTCGCTTGCAACGGGTAGAAAATTTTTACTACGTCCAAAGCTGAAACAATTCGCCACTGAATTTCGGACAGAGGATTTGACTCCTCAAACCCAAGACCAAGCGGAAGGTGTAAACCTTCGCTTGAGTAGTTTTAATGACGCTCGAACAGGCATGCCCTCCGGAATACCAGAGGGCGCAATGTGCGTTCAAAGATTCGATGATTC
KP052788	OTU_130	1260	0.858	0.858	9.89e-84	0.925	0.9927	275	Paratricharina poiraultii	Eukaryota	Fungi	Ascomycota	Pezizomycotina	Pezizomycetes	Pezizales	Pyronemataceae	Paratricharina				TTAAGTTCAGCGGGTATCCCTACCTGATCCGAGGTCAACCTAGAAGAATTGGGGGTTCACGGGCAGGAATGCCTCCAGATACAAAGCGAACAGTTATTACTACGCCGGGTACCAGAGACCTTCCGCCATTGCATTTCGGAAGGGGGTCCGGCAGGCGGACTCTTCTCCCATGACCAAGCAAAAGGGCTTGAGTGGTTTTAATGACGCTCGAACAGGCATGCCTCAAGGAATACCAAGAGGCGCAATGTGCGTTCAAAGATTCGATGATTCACT
JN088224	OTU_131	1259	0.99	0.99	7.21e-143	0.985	0.9797	289	Acremonium sp.	Eukaryota	Fungi	Ascomycota	mitosporic Ascomycota	Acremonium							TTAAGTTCAGCGGGTAGTCCTACCTGATTCGAGGTCAACCTTAAAAAAGTCGGGGGTTTTACGGCGTGGCCACGATGCTGTCCCAGTGCGAGGTTGAGTTACTACGCAGAGGTCGCCGCAACGGGCCGCCACTGAATTTCGGGGCCGGCAGAGGACAGAAGTCCCCGCTCGCCGGGTCCCAACACCGATCTCGTCAATGAAGACGAGCTCGAGGGTTGAAATGACGCTCGAACAGGCATGCCCGCCAGAATGCTGGCGGGCGCAATGTGCGTTCAAAGATTCGATGATT
KT192429	OTU_132	1227	0.831	0.831	5.41e-68	0.901	0.9705	267	Botryosphaeria dothidea	Eukaryota	Fungi	Ascomycota	Pezizomycotina	Dothideomycetes	Dothideomycetesincertaesedis	Botryosphaeriales	Botryosphaeriaceae	Botryosphaeria			TTAAGTTCAGCGGGTATCCCTACCTGATCCGAGGTCAACCTTGAGAAAGTTCAGAAGGTTCGTCCGGCGGGCGACGCCCTGCGCTCCGAAGCGAGATGTATGTTCTACTACGCTTGAGGCAAGACGCCACCGCCGAGGTCTTTGAGGCGCGCCCGCAAAGGACGGTGCCCAATACCAAGCAGAGCTTGAGGGTTGTAATGACGCTCGAACAGGCATGCCCTTCGGAATACCAAAGGGCGCAATGTGCGTTCAAAGATTCGATGA
KU255051	OTU_133	1222	0.952	0.952	2.63e-116	0.967	0.9816	270	Pleosporales sp.	Eukaryota	Fungi	Ascomycota	Pezizomycotina	Dothideomycetes	Pleosporomycetidae	Pleosporales					TTAAGTTCAGCGGGTATCCCTACCTGATCCGAGGTCAAACTTGAGGTGGAGGCTTCCTGGAGAGCCAGGCACCGTCGGACGCCGCGCGCGTTTCTGCTGCGCTCGAAGCCAACGTGCCGGCTGCCAATGCATTTGAGGCGAGTCCCGGGGGGAGGACAGACGCCCAACACCAAGCTAAAGGGGGGGCTTGAAGTTTGAAATGACGCTCGAACAGGCATGCCCTAAGGAATACCAAAGGGCGCAATGTGCGTTCAAAGATTCGATGATTC
DQ166962	OTU_134	1220	0.926	0.926	8.01e-104	0.955	0.9852	269	Podospora sp.	Eukaryota	Fungi	Ascomycota	Pezizomycotina	Sordariomycetes	Sordariomycetidae	Sordariales	Lasiosphaeriaceae	Podospora			TTAAGTTCAGCGGGTATTCCTACCTGATCCGAGGTCAACCTTGAGAAATGGGGGGTTTCACGGCCGGTGCCCGCCGCCGACGCCCGGAGCGAATATCGCTACTGCGCTCGGTGTGACAGCGAGCCCGCCACTGGTTTTAGGGGCCTGCGGCAGCCGCAGGGCCCCAACGCAAGCCCGGGGGCTTGATGGTTGAAATGACGCTCGAACAGGCATGCCCGCCAGAATACTGGCGGGCGCAATGTGCGTTCAAAGATTCGATGGTTCAC
KP263084	OTU_135	1216	0.996	0.996	5.76e-131	0.981	0.9668	262	Pleosporales sp.	Eukaryota	Fungi	Ascomycota	Pezizomycotina	Dothideomycetes	Pleosporomycetidae	Pleosporales					TTAAGTTCAGCGGGTATCCCTACCTGATCCGAGGTCAGTGGTTGAAATAAGCTTTTGGAGAGCCGATCCGTCGTTGCCAAGAGCGCGTCTGTGCTGCGCTCACGGCCGGCGAGATGCGGGCTGCCAATGACTTTGAGGTGAGTCGCCGCGCGAGAGGCGGGACAAGCACCCAATACCAAGCTAGGCTTGAGGGGTTAAATGACGCTCGAACAGGCATGCCCCACGGAATACCGAGGGGCGCAATGTGCGTTCAAAGATTCGA
KT270041	OTU_136	1214	0.99	0.99	2.74e-148	0.993	0.9967	299	Neonectria sp.	Eukaryota	Fungi	Ascomycota	Pezizomycotina	Sordariomycetes	Hypocreomycetidae	Hypocreales	Nectriaceae	Neonectria			TTAAGTTCAGCGGGTAGTCCTACCTGATTCGAGGTCAACCTTGTAAAAGTCGGGGGTTTTACGGCGTGGGCACGACGGGCTCCGGTGCGAGGTGTTGCTACTACGCACGGGGGGCCGCGACGTGACCGCCACTGCATTTGGGGGACGGCGGGCGGGGGGGCTCCCGGGGGAGCCTCCGCCTTGTGCCGATCCCCAACACCGAGCCCGGGGGCTCGAGGGTTGAAATGACGCTCGAACAGGCATGCCCGCCAGAGTACTGGCGGGCGCAATGTGCGTTCAAAGATTCGATGGTTCACTGA
JQ759358	OTU_137	1202	0.772	0.772	3.19e-52	0.881	0.9895	285	Pezizomycetes sp.	Eukaryota	Fungi	Ascomycota	Pezizomycotina	Pezizomycetes							TTAAGTTCAGCGGGTATCCCTACCTGATCCGAGGTCAAACTAGATAATAGAGGGGGTTTTGGCGGAATGTGAACATGCTTTCAACGGGTAAAGTTACTACGTTTACAGCACAGTCAATTCGCCACTGTATTTCAGAAAGGAGACATAAGCCTCCAATTCCAAGACCAAGCGGAAGGTAAACCTTAGCTTGAGTAGTTTTGATGACGCTCGAACAGGCATGCCCCCCGGAATACCAGAGGGCGCAATGTGCGTTCAAAGATTCGATGATTCAC
KM226620	OTU_138	1194	0.82	0.82	4.2e-83	0.904	0.9878	334	Glomus sp.	Eukaryota	Fungi	Glomeromycota	Glomeromycetes	Glomerales	Glomeraceae	Glomus					TTAAGTTCAGCGGGTACTCTTACCTGTCTGAGGTCAGTTAAAGAAACAATTTATGGGCGCGATCCGACGCGACGTCCACGCCTAGTAAAAGTCATTCGACACCTTGAACGTGTGTAAAAGAGTTTAAATCTTAGAAACGTTCGCGGAATCTTAAAAAATTTTAAGTCGCTTAAAAACCCAACGGGTTTAAAAGATGACCCAATCTCCGACGAAAGTTACCATAAAACAGCAACGATGTCGAATTTTTTTAGGCTGACCCTCAAACAGGCATACTCTCCCGGAAAACCGGAGAGTGCAATTTGCGTTCAAAGATTCGATGACTCAC
JN021049	OTU_139	1180	0.886	0.886	3.42e-22	0.541	0.212	88	Hygrophorus pudorinus	Eukaryota	Fungi	Basidiomycota	Agaricomycotina	Agaricomycetes	Agaricomycetidae	Agaricales	Hygrophoraceae	Hygrophorus			TCTTTCAAGAAAGAAAGAGGGATTGAGAATTTAATGACACTCAAACAGGCATGCTCCTCGGAATACCAAGGAGCGCAAGGTGCGT
KF836948	OTU_140	1157	0.958	0.958	1.62e-125	0.979	1	285	Glomus sp.	Eukaryota	Fungi	Glomeromycota	Glomeromycetes	Glomerales	Glomeraceae	Glomus					TTAAGTTCAGCGGGTACTCTTACCTGATTTGAGGTCATTTTGATGAGAAATTATGGGCGCGAATCATGAGAATGACCACACCTAGTAATTCGATATCACAAACGTACGTAAATCATTTAAATACGTTCGAAAAATCATGCGAAAATTTTAGGTCACTTAACCGAAGGTAAGACGACCCAAATCCGATGCGTCACCACGCAAGGCGGCAACAAAACACCGATTTTTATTTAACTGACCCTCAAACAGGCATACTCTCCGGAATACCAGAGAGTGCAATTTGCGTT
KT369833	OTU_141	1150	0.989	0.989	2.39e-129	0.992	0.9962	264	Leptosphaeria sp.	Eukaryota	Fungi	Ascomycota	Pezizomycotina	Dothideomycetes	Pleosporomycetidae	Pleosporales	Pleosporineae	Leptosphaeriaceae	Leptosphaeria		TTAAGTTCAGCGGGTATCCCTACCTGATCCGAGGTCAAACGTTGAAAAAAGGCTTCATGGACGCCGACGTAGAAGGGAGAGACGCAAATTGTGCTGCGCTCTACCACCAGTACGTTGGCCGCCAATCGCTTTCAGGCGAGTCCTTTGCAGGACAAACGCCCAACACCAAGCAGTGCTTGAGGGTACAAAATGACGCTCGAACAGGCATGCCCCATGGAATACCAAGGGGCGCAATGTGCGTTCAAAGATTCGATGATTCACTGA
JX976094	OTU_142	1148	0.889	0.889	1.08e-135	0.94	0.9921	377	Mortierella sp.	Eukaryota	Fungi	Zygomycota	Mortierellomycotina	Mortierellales	Mortierellaceae	Mortierella					AAGTTCAGCGGGTAGTCTTACTTGATTTGAGATCGAGTTTGACAGAATCGTTTCCGACTCTGTGAAATCCTGCATCAGTCAGCCAATACGGTCAAAACTCCCTTTATGTTAGCTGCAGCAAAAGTAATAATCCGTTTGACGGGACTAAATAGATATGCTTTTAGCTCAGGAGAATGTCCAGCTGCACCTGCATTTCAAGCAACCCGCCACTAAATCGTGAGAAAAGGTGTTGGGTTTGCTCAAGTCCAAAACTCTTGGAAAAAACCAAGAGGTTTGAGGTGTTTACTGATACTCAAACAAGCATGCTCTTCGGAATACCAAAGAGCGCAATATGCGTTCAAAGATTCGATGATTCACTGA
KT224859	OTU_143	1123	0.928	0.928	1.54e-106	0.953	0.9778	264	Cercophora sp.	Eukaryota	Fungi	Ascomycota	Pezizomycotina	Sordariomycetes	Sordariomycetidae	Sordariales	Lasiosphaeriaceae	Cercophora			TTAAGTTCAGCGGGTATTCCTACCTGATCCGAGGTCAACCTTAAAAAGTAGGGGGTTTCACGGCCGGAACCCGCCACACGCCCTGAGCGAAGAGAGATCTACTGCACTCGGTGTGATAGCGAGCCCGCCACTGCTTTTAGGAGGCTGCGGTAGCCGCAGGGCTCCAACACAAGCCTGGGGCTTGATGGTTGAAATGACGCTCGAACAGGCATGCCCGCCAGAGTGCTGGCGGGCGCAATGTGCGTTCAAAGATTCGATGATTC
KM513615	OTU_144	1115	0.927	0.927	8.01e-104	0.945	0.9631	261	Podospora intestinacea	Eukaryota	Fungi	Ascomycota	Pezizomycotina	Sordariomycetes	Sordariomycetidae	Sordariales	Lasiosphaeriaceae	Podospora			TTAAGTTCAGCGGGTATTCCTACCTGATCCGAGGTCAACCTTGAGAAGTAGGGGGTTTTACGGCTAGCACCCGCCACACATCCTGAGCGAAGAGTAAACTACTGCACTCGGTGTAATAGCGAGCCCGCCACTAATTTTGGGAGGCTGCGGCAGCCGCAGGGCTCCAACACAAGCCTGGGGCTTGATGGTTGAAATGACGCTCGAACAGGCATGCCCGCCAGAATACTGGCGGGCGCAATGTGCGTTCAAAGATTCGATG
KM272365	OTU_145	1105	0.785	0.785	3.3e-58	0.891	0.9964	284	Microascales sp.	Eukaryota	Fungi	Ascomycota	Pezizomycotina	Sordariomycetes	Hypocreomycetidae	Microascales					TTAAGTTCAGCGGGTAACCCTACCTGATTCGAGGTCAAACTAAAAAAAATAAAAGGTTTGGCGGCTGGACAGGGTGCGGTCCGATGCGAGAAATGAAAATCCACTACGCAAAGAACGACGCACGCCGGTACGCCGATGAATTTGGGGGCTGCAGTGGCCTGCATGCCCCAACACCAGCGCCCGAACCGCCTACGCGGCCGGGCCTGAGGGTAGAAATGACGCTCGAACAGGCATGCCCGGCAGAATACCACCGGGCGCAATGTGCGTT
KP990979	OTU_146	1086	0.893	0.893	4.81e-94	0.936	0.9782	271	Dothideomycetes sp.	Eukaryota	Fungi	Ascomycota	Pezizomycotina	Dothideomycetes							TTAAGTTCAGCGGGTATCCCTACCTGATCCGAGGTCAAAATTGTGAAGATAGCTTCTGGGAGCCAATACGACGGGCCCGAGTTCGCGTTTCTGCTGCGCTCGAAGCCAATGTACCGGCCGCCAATAATTTTGAGGCGAGTCCACGCGCCCGGAGGCGGCGGACAGTCACCCAACACCAAGCTGAGCTTGAAGGTTTAAATGACGCTCGAACAGGCATGCCCTAAGGAATACCAAAGGGCGCAATGTGCGTTCAAAGATTCGATGATTC
KP783436	OTU_147	1086	0.965	0.965	9.41e-142	0.971	0.9777	310	Cortinarius sp.	Eukaryota	Fungi	Basidiomycota	Agaricomycotina	Agaricomycetes	Agaricomycetidae	Agaricales	Cortinariaceae	Cortinarius			TTAAGTTCAGCGGGTAGTCCTACCTGATTTGAGGTCAAACAAGTCATTAAGAGTCCCCGTAAAGGACGGTTAGAAAGCAGATACCTCGGAGACACTACCTTTGACGACGATACTATCACGCCAAAAAGTGAATGAATCCTGCAAGCGGTTTCCACTAATGCATTTAAGGAGAGCCGACCTCTTGCGAAGCCCGCAACCCCCACATCCAAGCCAGAGAAACAAGTTCAATGGTTGAGAATATAATGACACTCAAACAGGCATACCCTTCGGAATACCAAAGGGTGCAAGGTGCGTTCAAAGATTCGATGA
KP794190	OTU_148	1086	0.988	0.988	1.49e-125	0.983	0.9772	257	Pseudeurotium bakeri	Eukaryota	Fungi	Ascomycota	Pezizomycotina	Leotiomycetes	Leotiomycetesincertaesedis	Pseudeurotiaceae	Pseudeurotium				TTAAGTTCAGCGGGTATCCCTACCTGATCCGAGGTCAACCTGAAAAAATTGGGGGTTGCTGGCAAGCACGCACCCGGGTCTCCAAAGCGAGAAGAATTACTACGCTTGAAGCCGAATGGCACCGCCACTGATTTTAAGGCCTGCCGGGACCGGCAGAGCCCAATACCAAGCAGAGCTTGAGGGTTGTAATGACGCTCGAACAGGCATGCCCCCCGGAATACCAGGGGGCGCAATGTGCGTTCAAAGATTCGATGATT
DQ491504	OTU_149	1076	0.902	0.902	9.18e-97	0.936	0.9706	265	Ascobolus sp.	Eukaryota	Fungi	Ascomycota	Pezizomycotina	Pezizomycetes	Pezizales	Ascobolaceae	Ascobolus				TTAAGTTCAGGGGGTATCCCTACCTGATCTGAGGTCAAGCTTTAAAATAAATCGTTCAGTTGGCAGACGACTACACAGTTGCTTTAACGAGAATATTACTTACTACGTCTTACAAGCTGAAATAGTGTCGCCAATAGCTTAAAGGAGAGAGGCAGAGCCACTTCTCCCAATACCAAACCAAGGTTTGATTGATTTATTGACGCTCAGACAGGCATGCCCTTCGGAATACCAAAGGGCGCAATGTGCGTTCAAAGATTCGATGA
KT314167	OTU_150	1047	0.915	0.915	2.26e-111	0.946	0.9767	294	Gliomastix sp.	Eukaryota	Fungi	Ascomycota	Pezizomycotina	Sordariomycetes	Hypocreomycetidae	Hypocreales	Bionectriaceae	Gliomastix			TTAAGTTCAGCGGGTATTCCTACCTGATCCGAGGTCAACCTTGGTGCCGCCGGAGCGGGCTTTGTGGGGGGGTTTAGAGGCCGGAGGTCCCGCGGGCTCCCGATGCGAGGCTGATGCTACTACGCAAAGGGGGGGCCGGCACGGGTCCGCCACTGTTTTTCGGGGCCTACGTCGGCGCGTAGGTCCCCAACGCCGGGCCACTACGGGCTCGAGGGTTGAAACGACGCTCGGACAGGCATGCCCCCCGGGATGCCGGGGGGCGCCATGTGCGTTCAAAGATTCGATGATTC
JX174143	OTU_151	1040	0.806	0.806	1.1e-08	0.25	0.1939	72	Sordariomycetes sp.	Eukaryota	Fungi	Ascomycota	Pezizomycotina	Sordariomycetes							GACGCTCAGACAGGCATGCTCGCCAGAATACTGGCGAGCGCAATGTGCGTTCAAAGATTCGATGATTCAC
GQ329062	OTU_152	1040	0.984	0.984	7.66e-156	0.974	0.9637	320	Leucoagaricus barssii	Eukaryota	Fungi	Basidiomycota	Agaricomycotina	Agaricomycetes	Agaricomycetidae	Agaricales	Agaricaceae	Leucoagaricus			AGCGGGTAGTCCTACCTGATTTGAGGTCAAACTTTCAGTAAGTGTTTGTCCACGAAAGCGGGGGACGGTTGGCAGCTGAACAAGACAGAGAGCGACCCACTGGCGTAGATAATTATCACACCTGTGACGGATCGCAAACGGTTCCGCTAATGCATTTCAGAGGAGCTGACCTGACTAGGCCGGCATATAACCTCCACATCCAAGCCCCGGAGAAACCAACCACAAAAGCTGGTGGGGTTGAGAATTTACTGACACTCAAACAGGCATGCTCCTCGGAATACCAAGGAGCGCAAGGTGCGTTCAAAGATTCGATGATTCAC
KP859047	OTU_153	1027	0.967	0.967	2.44e-110	0.932	0.8963	243	Idriella lunata	Eukaryota	Fungi	Ascomycota	Pezizomycotina	Sordariomycetes	Xylariomycetidae	Xylariales	Microdochiaceae	Idriella			CCTACCTGATCCGAGGTCAACCATTAAAAAATAAATAGGTTTATGGCGATCGTACAACTGTCTTCAGAAAGCGAGATAATGAATTACTACGCTCAGAGTACAGATGTGCTCTGCCAACTAGATTTAAGGAACTGCGGTTTAGGCAGATTCCCAATACTAAGCTAAGCTTAAGGGTTGAAATGACGCTCGAACAGGCATGCCCACTAGAATACTAATGGGCGCAATGTGCGTTCAAAGATTCGA
GQ329062	OTU_154	1020	0.978	0.978	8.62e-149	0.963	0.948	313	Leucoagaricus barssii	Eukaryota	Fungi	Basidiomycota	Agaricomycotina	Agaricomycetes	Agaricomycetidae	Agaricales	Agaricaceae	Leucoagaricus			AGCGGGTAGTCCTACCTGATTTGAGGTCAAACTTTCAGTAAGTGTTTGTCCACGAAAGCGGGGGACGGTTGGCAGCTGAACAAGACAGAGAGCGACCCACTGGCGTAGATAATTATCACACCTGTGACGGATCGCAAACGGTTCCGCTAATGCATTTCAGAGGAGCTGACCTGACTAGGCCGGCATATAACCTCCACATCCAAGCCCCGGAGAAACCAACCACAAAAGCTGGTGGGGTTGAGAATTTACTGACACTCAAACAGGCATGCTCCTCGGAATACCAAGGAGCGCAAGGTGCGTTCAAAGATTCGAT
KT951305	OTU_155	1006	1	1	1.66e-144	0.991	0.9827	284	Trichoderma sp.	Eukaryota	Fungi	Ascomycota	Pezizomycotina	Sordariomycetes	Hypocreomycetidae	Hypocreales	Hypocreaceae	Trichoderma			TTAAGTTCAGCGGGTATTCCTACCTGATCCGAGGTCAACATTTCAGAAGTTGGGTGTTTTACGGACGTGGACGCGCCGCGCTCCCGGTGCGAGTTGTGCAAACTACTGCGCAGGAGAGGCTGCGGCGAGACCGCCACTGTATTTCGGGGCCGGGATCCCGTCTTAGGGGTTCCCGATCCCCAACGCCGACCCCCCGGAGGGGTTCGAGGGTTGAAATGACGCTCGGACAGGCATGCCCGCCAGAATACTGGCGGGCGCAATGTGCGTTCAAAGATTCGATGATT
GU395510	OTU_156	1005	0.985	0.985	5.81e-131	0.985	0.9853	269	Pleosporineae sp.	Eukaryota	Fungi	Ascomycota	Pezizomycotina	Dothideomycetes	Pleosporomycetidae	Pleosporales	Pleosporineae				TTAAGTTCAGCGGGTATCCCTACCTGATCCGAGGTCAAAAGTGATAAAATGACTTGTTGGATGCCCCTATCTGAGCTTGAATCGCGACTTGTGCTGCGCTTCAAACCAAAATACTGGCTGCCAATTACTTTAAGGCGAGTCCTCTCCCAGGGGAAGGAGGACAAACACCCAAAACCAAGCAAAGCTTGAAGGTACAAATGACGCTCGAACAGGCATGCCCCATGGAATACCAAGGGGCGCAATGTGCGTTCAAAGATTCGATGATTCAC
HQ637313	OTU_157	1001	0.989	0.989	6.93e-130	0.987	0.9851	266	Preussia sp.	Eukaryota	Fungi	Ascomycota	Pezizomycotina	Dothideomycetes	Pleosporomycetidae	Pleosporales	Sporormiaceae	Preussiacomplex	Preussia		TTAAGTTCAGCGGGTATCCCTACCTGATCCGAGGTCAAATTCATGGGGGTAGCTTCTGGGAGCCGATCCGCCGGTCTCGAGTTCGCGTTTCTGCTGCGCTCGAAGCCAACGTGCCGGCCGCCAATAGATTTGAGGCGAGTCCGCGCCGTGAGGCAGGACAGACGCCCAACACCAAGCAGAGCTTGAAGGTTTGAATGACGCTCGAACAGGCATGCCCTACGGAATACCATAGGGCGCAATGTGCGTTCAAAGATTCGATGATTCAC
KF614872	OTU_158	998	0.794	0.794	1.38e-56	0.884	0.9745	272	Chaetothyriales sp.	Eukaryota	Fungi	Ascomycota	Pezizomycotina	Eurotiomycetes	Chaetothyriomycetidae	Chaetothyriales					TTAAGTTCAGCGGGTATCCCTACCTGATCCGAGGTCAACCTGAGAAAGAATGTTGACAGACCGGGTCCGCAAGCCCGTTCAGTACGTGCTTAATAAAAGCTCATTGTACCGAGAGTTCTACGGACACCGTCATTATCTTTGGGACCGGGTGACTGCATCACCCACGGGTCCAACGACAAGCCAGGCCTGAGGGTTGATAATGACGCTCGAACAGGCATGCCCTTCGGAATGCCAAAGGGCGCAATGTGCGTTCAAAGATTCGATGA
KP783436	OTU_159	977	0.953	0.954	2.18e-130	0.977	1	296	Cortinarius sp.	Eukaryota	Fungi	Basidiomycota	Agaricomycotina	Agaricomycetes	Agaricomycetidae	Agaricales	Cortinariaceae	Cortinarius			CTTAAGTTCAGCGGGTAGTCCTACCTGATTTGAGGTCAAACAAGTCATTAAGAGTCCCCGTAAAGGACGGTTAGAAAGCAGATACCTCGGAGACACTACCTTTGACGACGATACTATCACGCCAAAAAGTGAATGAATCCTGCAAGCGGTTTCCACTAATGCATTTAAGGAGAGCCGACCTCTTGCGAAGCCCGCAACCCCCACATCCAAGCCAGAGAAACAAGTTCAATGGTTGAGAATATAATGACACTCAAACAGGCATACCCTTCGGAATACCAAAGGGTGCAAGGTGCGTT
KT269593	OTU_160	971	0.903	0.903	1.2e-101	0.944	0.9854	277	Pleosporales sp.	Eukaryota	Fungi	Ascomycota	Pezizomycotina	Dothideomycetes	Pleosporomycetidae	Pleosporales	Pleosporales				TTAAGTTCAGCGGGTATCCCTACCTGATCCGAGGTCAAAAGTGGTTAAAAAAAGGGCTTTCGTGGACGCGAACCCGCCGCCTCGAGAAGCGCAAATGTGCTGCGCGAGAGGGCGATCGGGACCGCTGCCAATGCCTTTGGGGCGAGTCCGCGCGCGGAGGCGGGACAGACGCCCATCACCAAGCAGTGCTTGAGGGTGTAGATGACGCTCGAACAGGCATGCCCCATGGAATACCAAGGGGCGCAATGTGCGTTCAAAGATTCGATGATTCAC
EF197068	OTU_161	916	0.922	0.922	8.13e-97	0.961	1	244	Cercophora sp.	Eukaryota	Fungi	Ascomycota	Pezizomycotina	Sordariomycetes	Sordariomycetidae	Sordariales	Lasiosphaeriaceae	Cercophora			TTAAGTTCAGCGGGTAGTCCTACCTGATCCGAGGTCAACCTTGTGAAAGTTGGGCTTTTTACGGCCGGAACTCGTCGTCTAGTCAAGCGAGGATGTGTACTGCACTCGGTTCGACTTCGAGCCCGCCACTTCTTTTCAGGGCCCGCGGCAGCCGCGGGACCCCAACACAAGCACGGGGCTTGATGGTTGAAATGACGCTCGGACAGGCATGCCCGCCAGAATACTGGCGGGCGCAATGTGCGTT
KF494161	OTU_162	912	0.896	0.896	1.12e-95	0.941	0.9853	270	Pyrenochaeta sp.	Eukaryota	Fungi	Ascomycota	Pezizomycotina	Dothideomycetes	Pleosporomycetidae	Pleosporales	Pleosporineae	Cucurbitariaceae	Pyrenochaeta		TTAAGTTCAGCGGGTATCCCTACCTGATCCGAGGTCAAGAGCAAAAAAAAGGCTTGATGGACGCCGTTATCTATAGCAAGAAGCGCAAAATGTGCTGCGCTCCATCACCAGATTGCCGGCTGCCAATTGCTTCAAGGCGAGTCCACGCGTAACAGCGGGACAAACACCCAACACCAAGCAATGCTTGAGGGTACAAATGACGCTCGAACAGGCATGCCCCATGGAATACCAAGGGGCGCAATGTGCGTTCAAAGATTCGATGATTCAC
KT224791	OTU_163	897	0.974	0.974	1.84e-124	0.985	0.9962	265	Phialophora cyclaminis	Eukaryota	Fungi	Ascomycota	Pezizomycotina	Eurotiomycetes	Chaetothyriomycetidae	Chaetothyriales	Herpotrichiellaceae	Phialophora			TTAAGTTCAGCGGGTATTCCTACCTGATCCGAGGTCAACCTTAGAAAGAGTGTTTTACGGCAGGTGCCCGCCGCCACGTCCAGAGCGAGATGTAACTACTGCGCTCGGAATGACAGCGAGTCCGCCACTGCTTTTAGGGGGCTGCAGCAGCTGCAGGCCCCCAACACAAGCCTGGGGCTTGATGGTTGAAATGACGCTCGAACAGGCATGCCCGCCAGAATACTGGCGGGCGCAATGTGCGTTCAAAGATTCGATGATTCACTGA
JQ301691	OTU_164	890	0.974	0.974	3.01e-09	0.292	0.1101	38	Pezizomycotina sp.	Eukaryota	Fungi	Ascomycota	Pezizomycotina								TTAAGTTCAGCGGGTGTTCTTGCCTGACCTCAGGTCGA
JF908716	OTU_165	870	0.987	0.987	3.71e-108	0.901	0.8152	225	Pyronemataceae sp.	Eukaryota	Fungi	Ascomycota	Pezizomycotina	Pezizomycetes	Pezizales	Pyronemataceae					AAGAATTGGGGGTTTGCGGCAGGATCACCTCACGTTCCAAGCGAAAGAAAACTTACTACGCCGGGGCACATGGGGCTTTCCGCCATTGAATTTCGGAAGGGAGGGCAACGAGTGCACTCCTCTCCCAATACCAAGCAAAAGAGCTTGAGTGGTTTTTAATGACGCTCGAACAGGCATGCCTCCCGGAATACCAGGAGGCGCAATGTGCGTTCAAAGATTCGATGA
KP783436	OTU_166	863	0.962	0.962	3.31e-141	0.971	0.981	312	Cortinarius sp.	Eukaryota	Fungi	Basidiomycota	Agaricomycotina	Agaricomycetes	Agaricomycetidae	Agaricales	Cortinariaceae	Cortinarius			TTAAGTTCAGCGGGTAGTCCTACCTGATTTGAGGTCAAACAAGTCATTAAGAGTCCCCGTAAAGGACGGTTAGAAAGCAGATACCTCGGAGACACTACCTTTGACGACGATACTATCACGCCAAAAAGTGAATGAATCCTGCAAGCGGTTTCCACTAATGCATTTAAGGAGAGCCGACCTCTTGCGAAGCCCGCAACCCCCACATCCAAGCCAGAGAAACAAGTTCAATGGTTGAGAATATAATGACACTCAAACAGGCATACCCTTCGGAATACCAAAGGGTGCAAGGTGCGTTCAAAGATTCGATGATT
KJ469825	OTU_167	842	0.992	0.992	0	0.989	0.9864	363	Mortierella alpina	Eukaryota	Fungi	Zygomycota	Mortierellomycotina	Mortierellales	Mortierellaceae	Mortierella					TTAAGTTCAGCGGGTAGTCTTACTTGATTTGAGATCGAGTTTACAAAGTCAGCCGCGAAGCTGTCTCTGTGAATCCTGCATCAGTCAGCACAAGAACTCATCTCCTTTATGTTAGCTGCAGCAAAGGTAATAATCTGTTTTTTAGGCAGACTAAATAGATATGCTTATAGCTCAGAGAAAAGTCCAGCTGCACCTGCATTTCAAGTGACCCGCCACTTTCCAGTGAGAAAAGTGTTGGGATCACTCAAGTCCAGCTCCCATTTCAAAAAAGAAAAGGGAGTTGAGGTGTTTACTGATACTCAAACAAGCATGCTCTCCGGAATACCAGAGAGCGCAATATGCGTTCAAAGATTCGATGATTC
AY999132	OTU_168	833	0.984	0.984	9.51e-122	0.971	0.9585	254	Sordariales sp.	Eukaryota	Fungi	Ascomycota	Pezizomycotina	Sordariomycetes	Sordariomycetidae	Sordariales					TTAAGTTCAGCGGGTATTCCTACCTGATCCGAGGTCAACCTTGAGAAGGGGGGTGTTTCACGGCAAGAACCCGCTGCACGTCCAAAGCGAGATGTATTACTACGCTCGGTGTGACAGCGAGCCCGCCACTGTTTTTAAGGGCCTGCGGCAGCCGCAGGGCCCCAACACAAGCCGGGGGCTTGATGGTTGAAATGACGCTCGAACAGGCATGCCCGCCAGAATACTGGCGGGCGCAATGTGCGTTCAAAGATTC
GU212408	OTU_169	827	0.969	0.969	4.03e-120	0.979	0.9886	261	Onygenales sp.	Eukaryota	Fungi	Ascomycota	Pezizomycotina	Eurotiomycetes	Eurotiomycetidae	Onygenales	Onygenales				TTAAGTTCAGCGGGTATCCCTACCTGATCCGAGGTCAAACTTAAAAAAATGGGGGTTGCTGGCAAGCACACACCTGGCCTCCAAAGCGAGAAGAATTACTACGCTCGGAACCAGATGGCACCGCCACTGATTTTAGGGCTCGCCAGGTCGGCGGGGCCCAATACCAAGCAGAGCTTGAGGGTTGTTAATGACGCTCGAACAGGCATACCCCCCGGAATACCAGGGGGTGCAATGTGCGTTCAAAGATTCGATGATTCACT
KT268747	OTU_170	822	0.993	0.993	1.13e-133	0.989	0.9854	271	Massarina sp.	Eukaryota	Fungi	Ascomycota	Pezizomycotina	Dothideomycetes	Pleosporomycetidae	Pleosporales	Massarineae	Massarinaceae	Massarina		TTAAGTTCAGCGGGTATCCCTACCTGATCCGAGGTCAAACTTGAGGTGGAGGCTTCCTGGAGAGCCGCGCACCGTCGGACGCCGCGCGCGTTTCTGCTGCGCTCGAAGCCAACGTGCCGGCTGCCAATGCATTTGAGGCGAGTCCCGGGGGGAGGACAGACGCCCAACACCAAGCTAAAGGGGGGGCTTGAAGTTTGAAATGACGCTCGAACAGGCATGCCCTAAGGAATACCAAAGGGCGCAATGTGCGTTCAAAGATTCGATGATTCAC
KT291428	OTU_171	806	0.996	0.996	1.63e-131	0.989	0.9813	263	Chrysosporium lobatum	Eukaryota	Fungi	Ascomycota	Pezizomycotina	Eurotiomycetes	Eurotiomycetidae	Onygenales	mitosporic Onygenales	Chrysosporium			TTAAGTTCAGCGGGTATCCCTACCTGATCCGAGGTCAACCTTGTAAAGTTGGGGGTCGAGGCCAGCGCCGGCCGGGCCACAAGAGCGGGTTTTAAGCCCATACGCTCGGGCACCGGAGCACGGTACCGCCACTGCCTTTCGGGCGCGTCCACGGGGGACGGCGCCCAACACGCAAGCCGCGCTTGAGGGTTGCAATGACGCTCGGACAGGCATGCCCCCCGGAATACCAGGGGGCGCAATGTGCGTTCAAAGATTCGATGATT
KT269985	OTU_172	805	0.997	0.997	5.85e-144	0.988	0.9795	286	Scytalidium sp.	Eukaryota	Fungi	Ascomycota	Pezizomycotina	Leotiomycetes	mitosporicLeotiomycetes	Scytalidium					TTAAGTTCAGCGGGTATTCCTACCTGATCCGAGGTCAACCTAGTAAAAAAGTTGGGGGTTTAACGGCTTGGCCGCGCCGCGCTCCGCCTGCGAGAACAAGTGCTACTGCGCAGAGGAGGCTACAGCGAGACCGCCAATCGTTTTAGGGGACGTCCACCGTGGCGGCGGGCGATCCCCAACACCGGCAGCCCCCGCAAAGGGGCTCCCGAGGGTTGAAATGACGCTCGGACAGGCATGCCCGCCAGAATACTAGCGGGCGCAATGTGCGTTCAAAGATTCGATGATT
HQ847015	OTU_173	803	0.984	0.984	3.85e-153	0.98	0.9752	315	Coprinopsis urticicola	Eukaryota	Fungi	Basidiomycota	Agaricomycotina	Agaricomycetes	Agaricomycetidae	Agaricales	Psathyrellaceae	Coprinopsis			TAAGTTCAGCGGGTAGTCTTACCTGATTTGAGGTCAAAAATGATCAAAGTTGTCCGAGACGGACGGTTATGAGCAGGTTTCGTTGATGCATCACCCAGCGGCGTAGATAATTATCACACCAATAGATGAGGGGCACAAACCCACTAATGCATTTCAGAGGAGCAGACCACCCAAAGAAGGGCGGACCTGCAAGCCCCCACATCCAAGCCTAAGCCCGTGACAAGACGGGTAAGGTTGAGAATTTAATGACACTCAAACAGGCATGCTCCTCGGAATACCAAGGAGCGCAAGGTGCGTTCAAAGATTCGATGATTC
KT269839	OTU_174	793	1	1	1.03e-140	0.988	0.9754	277	Nectriaceae sp.	Eukaryota	Fungi	Ascomycota	Pezizomycotina	Sordariomycetes	Hypocreomycetidae	Hypocreales	Nectriaceae	Nectriaceae			TTAAGTTCAGCGGGTATTCCTACCTGATTCGAGGTCAACCTTTCAGAAGTTGGGGGTTTTACGGCGAGGTCGCCACCGAGCTGCCCTTGCGAGGAGAAAACTACTACGCAGAGGAGGCTGCAGCGGGACCGCCACTATATTTAGGGGACGGCGGGCGCCCGAGGGCGCCGTGTGCCGATCCCCAACACCAAGCTGGGCTTGAGGGTTGAAATGACGCTCGAACAGGCATGCCCGCCAGAATACTGGCGGGCGCAATGTGCGTTCAAAGATTCGATGA
KP454029	OTU_175	782	0.864	0.864	5.65e-87	0.916	0.9681	273	Pyronemataceae sp.	Eukaryota	Fungi	Ascomycota	Pezizomycotina	Pezizomycetes	Pezizales	Pyronemataceae					TTAAGTTCAGCGGGTATCCCTACCTGATCCGAGGTCAACCTAGAAAAATTGGGGGTTTGGGGCAGGATCACCTCATGTTCCAAGCGAAAGAAAACTTACTACGCCGGGGCACATGGAGCTTTCCGCCATTTGATTTCAAAAGGGAGAGTACACAGGCACCCTCCTCTTCCATGACCAAGCAAAAGAGCTTGAGTGGTTTTTAATGACGCTCGAACAGGCATGCCTCCCGGAATACCAGGAGGCGCAATGTGCGTTCAAAGATTCGAT
JF508361	OTU_176	775	0.989	0.989	1.99e-130	0.994	1	268	Slopeiomyces cylindrosporus	Eukaryota	Fungi	Ascomycota	Pezizomycotina	Sordariomycetes	Sordariomycetidae	Magnaporthales	Magnaporthaceae	Slopeiomyces			TTAAGTTCAGCGGGTATTCCTACCTGATCCGAGGTCAACCTAAGAAGTTTAGGGGGGTTTAGCGGCTGGAACCCGACTGGATCCGCCGAGCGAGGGCGCGTTTTACCGCGTGTTACTGCGCTCAGGGTCCCGACGAGCCCGCCGATGGACTTGGGGGCCCCGGGGCCGCTGGGCGGCCGGGTGCCCCAACACCAAGCTGGGCTTGAGTGGTGAAATGACGCTCGAACAGGCATGCCCGCCGGAATACCGGCGGGCGCAATGTGCGTT
KT692582	OTU_177	772	0.993	0.993	1.03e-140	0.993	0.993	282	Gaeumannomyces sp.	Eukaryota	Fungi	Ascomycota	Pezizomycotina	Sordariomycetes	Sordariomycetidae	Magnaporthales	Magnaporthaceae	Gaeumannomyces			TTAAGTTCAGCGGGTATTCCTACCTGATCCGAGGTCAACCTAAGAAGTTTAGGGGGTTTAGCGGCTGGAGCCCGCCGGGAAAGCCTCCGAGCGAAGCGCGTTTTACCGCGAGTTACTGCGCTCAGGGTCCTAGCGAGACCGCCGATGTTCTTGGGGGCCCCGACCGCCGGGCGGCCGGGTGCCCCAACGCCAAGCTGGGCTTGAGTGGTGAAATGACGCTCGGACAGGCATGCCCGCCGGAATACCGGCGGGCGCAATGTGCGTTCAAAGATTCGATGATTC
KJ869146	OTU_178	765	0.985	0.985	7.07e-130	0.982	0.978	267	Dendryphion sp.	Eukaryota	Fungi	Ascomycota	Pezizomycotina	Dothideomycetes	Pleosporomycetidae	Pleosporales	Torulaceae	Dendryphion			TTAAGTTCAGCGGGTATCCCTACCTGATCCGAGGTCAAGACGTTGAAATAGGCTTCTGGAGCGCCGACCCGCCCTCGTCGTAAGCGCGACTGTGCTGCGCTCGCGGCGGGGGGATGCGGCTGCCAATCAATTTGAGGCGAGTCCACGCGCGGGGGGCGGGACAAACACCCAACACCAAGCTGAGCTTGAAGGTTGAAATGACGCTCGAACAGGCATGCCCTAAGGAATAACCAAAGGGCGCAATGTGCGTTCAAAGATTCGATGATT
JX270484	OTU_179	762	0.99	0.99	6.08e-144	0.978	0.9669	293	Kernia sp.	Eukaryota	Fungi	Ascomycota	Pezizomycotina	Sordariomycetes	Hypocreomycetidae	Microascales	Microascaceae	Kernia			AAGTTCAGCGGGTAACCCTACCTGATCCGAGGTCAAACCATAAAAAAGATGGGTTGACGGCTGGCCTCCACCGGGTCCCGATGCGAGTTGTAAGACTACTACGCAGGGGGCGCCGCGGCGGGACCGCCACTTCATTTCGGGGCCTACGGACAGGGCACGAGGCCCTGGAACCGTAGCGCCCCAACACCGGGCAGCGGATAGCAAGCTAACCGCGCTCGAGGGCAGAAATGACGCTCGGACAGGCATGCCCGGCAGATTACTGCCGGGCGCAATGTGCGTTCAAAGATTCGATG
JX076973	OTU_180	760	0.992	0.992	1.01e-127	0.985	0.9773	258	Geomyces sp.	Eukaryota	Fungi	Ascomycota	Pezizomycotina	Leotiomycetes	Leotiomycetesincertaesedis	Pseudeurotiaceae	Geomyces				TTAAGTTCAGCGGGTATCCCTACCTGATCCGAGGTCAACCTGAAAAAAATTGGGGGTTGCTGGCGAGCACACGACCGGACCTCCAGAGCGAGAAGAATTACTACGCTCGGAGCCGGACGGCACCGCCACTGACTTTAGGGCCCGCCGGGGCGGCGGGGCCCAACACCAAGCTGGGCTTGAGGGTTGTAATGACGCTCGGACAGGCATGCCCCCCGGAATACCAGGGGGCGCAATGTGCGTTCAAAGATTCGATGATTC
KC018185	OTU_181	759	0.966	0.966	1.06e-160	0.98	0.9943	348	Mortierella sp.	Eukaryota	Fungi	Zygomycota	Mortierellomycotina	Mortierellales	Mortierellaceae	Mortierella					AAGTTCAGCGGGTAGTCTTACTTGATTTGAGATCGAGTTTTCAAAAAGTCTTTGCAGACCCTCTGAGAAATCCTGCATCAGTCAGCACAATGGCCATGTCTTCCTTTCATAAAGGTAAGCTGCAGCAATAAAATGAATAATCCGTTTTACGGGACTAACTAGATAATGCTTTTAGCCCAGAAGAATGATCGGCTGCACCTGCATTTGAAGCAACCCTCCATATAATTAAATTACACGTTGGGATATGCTCAAGTCCAATTTCAAGACATAAAATCATGAAATTGAGGTGTTTACTGATACTCAAACAAGCATGCTCTCCGGAATACCAGAGAGCGCAATGTGCGTT
KP903302	OTU_182	757	0.976	0.976	2.02e-176	0.988	1	369	Mortierella sp.	Eukaryota	Fungi	Zygomycota	Mortierellomycotina	Mortierellales	Mortierellaceae	Mortierella					TTAAGTTCAGCGGGTAGTCTTACTTGATTTGAGATCGAGTTTTACAAGAATCGTTGCCGACCCTTGTGAAATCCTGCATCAGTCAGCCAAAACGGTCAAACTCCCTTTATATTAGCTGCAGCAAAAGTAATAATCCGTTTGACGGGACTAAATAAATATGCTTTTAGCTCAGGAGAATGTCCAGCTGCACCTGCATTTCAAGCAACCCGCCACCGATCTAAAAAAGATTGGTGTTGGGATTGCTCAAGTCCAAAACTGTTTTTTAAAAATAAAAAAAGGTTTTGAGGTGTTTACTGATACTCAAACAAGCATGCTCTTCGGAATACCAAAGAGCGCAATATGCGTTCAAAGATTCGATGATTCACTGA
KC311499	OTU_183	755	0.971	0.971	6.36e-144	0.971	0.9714	306	Clavicipitaceae sp.	Eukaryota	Fungi	Ascomycota	Pezizomycotina	Sordariomycetes	Hypocreomycetidae	Hypocreales	Clavicipitaceae				TTAAGTTCAGCGGGTATTCCTACCTGATTCGAGGTCAACTCGGTAAAAGTTGGGCGTTTTACGGCAGTGGCCGCGTCGGGCTCCCGTTGCGAGGTTGTGCTACTACGCAGGGGTGGCACGCGACGAGGCCGCCAATTCATTTCGGGGGCGGCGTGGCACACTGTGAGACAGCGGGCCAGGATGCCGTCCCCCAACACCAGGGTGTCTCCCCCTCCGAAAAGGGGGACCTGAGGGTTGAAATGACGCTCGAACAGGCATGCCCGCCAGAATACTGGCGGGCGCAATGTGCGTTCAAAGATTCGATGA
KP191488	OTU_184	755	0.949	0.949	8.75e-136	0.974	1	312	Claroideoglomus drummondii	Eukaryota	Fungi	Glomeromycota	Glomeromycetes	Glomerales	Claroideoglomeraceae	Claroideoglomus					TTAAGTTCAGCGGGTATTCTTGCCTGATTTGAGGTCATTTTAGAGTAAGCTTACGATCTTGGTTTCGCGCTCGCAAAAGTGCTGAAAGCAACCAAAAATCGTAACGGCTTGTAAAAATCCGCTAACGAGAGAATGTTTAATTGCTCCTTTAGGTAAGATTTTATAATGACAAGCCCGTAAATTTAAGGCCATAGATCTATCGAAATAAAAGCCCAATTCCATAAATCAAAGATTCATGATAATTATTATTTACTGACCCTCAAACAGGCATACTCTCCGGATTACCAGAGAGTGCAATATGCGTT
KM246200	OTU_185	752	0.968	0.968	2.67e-109	0.984	1	247	Tetracladium sp.	Eukaryota	Fungi	Ascomycota	mitosporic Ascomycota	Tetracladium							TTAAGTTCAGCGGGTATCCCTACCTGATCCGAGGTCAATTCATTAAAATATGGGGGGTTCTGGCAAGACACCACCGGGACTCTGTCGCGAAAAGTATTACTACGCGTAGAGCCAGATGGCACCGCCACTGCTTTTAAGGGCTGCCCTGTGACGGGCAGGCCCCAACACCCAAGCTGAGCTTGAGGGGTGATAATGACGCTCGAACAGGCATGCCCCCCGGAATACCAAGGGGCGCAATGTGCGTT
KP101200	OTU_186	744	0.936	0.936	2.99e-109	0.955	0.9742	264	Sordariales sp.	Eukaryota	Fungi	Ascomycota	Pezizomycotina	Sordariomycetes	Sordariomycetidae	Sordariales	Chaetomiaceae	Zopfiella			TTAAGTTCAGCGGGTATTCCTACCTGATCCGAGGTCAACCTTAAAGAGTAGGGGGTTTCACGGCCGGAACCCGCCACACGCCCTGAGCGAAGAGAAATCTACTGCACTCGGTGTGATAGCGAGCCCGCCACTGCTTTTAGGAGGCTGCGGCAGCCGCAGGGCTCCAACACAAGCCTGGGGCTTGATGGTTGAAATGACGCTCGAACAGGCATGCCCGCCAGAGTGCTGGCGGGCGCAATGTGCGTTCAAAGATTCGATGATTC
KM095508	OTU_187	726	0.979	0.979	3.36e-134	0.982	0.9859	280	Stephanonectria sp.	Eukaryota	Fungi	Ascomycota	Pezizomycotina	Sordariomycetes	Hypocreomycetidae	Hypocreales	Nectriaceae	Stephanonectria			TTAAGTTCAGCGGGTATTCCTACCTGATCTGAGGTCAACCTTGAAAAGTTGGGGGTTTAACGGCAGGGGCTCGCCGCTCTCCACATGCGGGGTATCACTACTACGCAGAGGAGGCCACAGCGGTCCCGCCACTAGATTTAGGGGCCGGCGTCCCGTCTATAGGGCTTAGCCGATCCCCAACACCACGCCCAAGTGGGCGTGAGGGTTGAAATGACGCTCAGACAGGCATGCCCGCCAGAATACTGGCGGGCGCAATGTGCGTTCAAAGATTCGATGATTC
KF428509	OTU_188	721	0.997	0.997	1.05e-153	0.99	0.9838	304	Metacordyceps sp.	Eukaryota	Fungi	Ascomycota	Pezizomycotina	Sordariomycetes	Hypocreomycetidae	Hypocreales	Clavicipitaceae	Metacordyceps			TTAAGTTCAGCGGGTATTCCTACCTGATTCGAGGTCAACTCTTAAAAAAAAGTTGGGCGTTTTACGGCAGTGGCCGCGCCGCGCTCCTGATGCGAGGTTGTGCTACTACGCAGAGGAGGCCGCGACGAGACCGCCAATTCATTTCGGGGGCGGCGCCGAGGGAAGGGGGACAAGTCCCCAAAGCCTCTGTACTCGCCGGTCCCCAACACCAAACCGCTGGGGCTTGAGGGTTGAAATGACGCTCGAACAGGCATGCCCGCCAGAATACTGGCGGGCGCAATGTGCGTTCAAAGATTCGATGATT
KT235909	OTU_189	712	0.962	0.962	1.73e-118	0.971	0.9812	261	Podospora sp.	Eukaryota	Fungi	Ascomycota	Pezizomycotina	Sordariomycetes	Sordariomycetidae	Sordariales	Lasiosphaeriaceae	Podospora			TTAAGTTCAGCGGGTATTCCTACCTGATCCGAGGTCAACCTTGATATGTGGGGTGTTTCACGGCAAGAACCCGACGCGTTCCCTGAGCGAGGATGTTTACTGCACTCGGTACGACGACGAGCCCGCCACTGGATTTGGGAGCCTGCGGCAGCCGCAGGGCTCCAACGCAAGCCGGGGGCTTGATGGTTGAAATGACGCTCGAACAGGCATGCCCGCCAGAATACTAGCGGGCGCAATGTGCGTTCAAAGATTCGATGATTC
KJ735050	OTU_190	706	1	1	2.42e-129	0.978	0.9552	256	Humicola sp.	Eukaryota	Fungi	Ascomycota	Pezizomycotina	Sordariomycetes	Sordariomycetidae	Sordariales	Chaetomiaceae	Humicola			TTAAGTTCAGCGGGTCTTCCTACCTGATCCGAGGTCAACCTTGGGTAAATAAGGCTTTTTAACGGCCGGAACCCGCAGCACGCCCTGAGCGAGATGTATTACTACGCTCGGAGTGACTAGCGAGCCCGCCACTGGTTTTCAGGGCCTGCGGCAGCCGCAGGTCCCCAACACAAGCCGGGGGCTTGATGGTTGAAATGACGCTCGAACAGGCATGCCCGCCAGAATACTGGCGGGCGCAATGTGCGTTCAAAGATTC
HM589304	OTU_191	702	0.714	0.714	3.76e-20	0.494	0.7732	245	Mucoromycotina sp.	Eukaryota	Fungi	Zygomycota	Mucoromycotina	Mucoromycotina							GGGGTTTGACTGGCAAGCCTCCGCCGGGACCCAATGCGAGTTCTGTAAAGACACTACTACGCAGGGGGCGCCGCGGCGGGACCGCCACTGTATTTCGGGGCCTACGGGGCATGTAAAATGACCCGTAGCGCCCCAACGCCGAGCCGAGAAGACTAGGCTCGAGGGTTGAAATGACGCTCGGACAGGCATGCCCGGCAGATTACTGCCGGGCGCAATGTGCGTT
KT023011	OTU_192	699	0.971	0.971	1.37e-165	0.986	1	348	Mortierella sp.	Eukaryota	Fungi	Zygomycota	Mortierellomycotina	Mortierellales	Mortierellaceae	Mortierella					TTAAGTTCAGCGGGTAGTCTTACTTGATTTGAGATCGAGTTTAACAAGCGTCGTTGCCGACCCCTGTGAAATCCTGCATCAGTCAGCCAATACGGTCAAACTCCCTTTATGTTAGCTGCAGCAAAAGTAATAATCCGTTTGACGGGACTAAATGAATATGCTTTTAGCTCAGGAGAATGTCCAGCTGCACCTGCATTTCAAGCAACCCGCCTCCAATCTAAAAAAGATTGGTGTTGGGATTGCTCAAGTCCAAAGCTTTCAAAAAAAAATCAAAAGCTTTGAGGTGTTTACTGATACTCAAACAAGCATGCTCTTCGGAATACCAAAGAGCGCAATATGCGTT
KF730841	OTU_193	696	0.793	0.793	2.42e-46	0.897	1	242	Triscelophorus sp.	Eukaryota	Fungi	Ascomycota	Pezizomycotina	Pezizomycotinaincertaesedis	Triscelophorus						TTAAGTTCAGCGGGTAGTCTTGCTTGATCCGAGGTCGACCTTTTATGAAAAACAAAGCAGTCTGTCGCTTAGGCTCCAAAATCACATATCGCTGTGTTTGTGGCCAAAGTCAGACGCCAATCTGTTTGGAGCTTTTGAACTGACGTCCAAATAAGCTCAACGCAAGGCAAAGCCTTATGGTCTAAACGACGCTCGAACAGGCATGCCTCAAGGAATACCAAGAGGCGCAATGTGCGTT
KT268823	OTU_194	693	0.992	0.992	1.23e-126	0.987	0.981	258	Glarea sp.	Eukaryota	Fungi	Ascomycota	Pezizomycotina	Leotiomycetes	Helotiales	Helotiaceae	Glarea				TTAAGTTCAGCGGGTATCCCTACCTGATCCGAGGTCAACCTGATAAAATGGGGGGTTGTTGGCCAGCCTCCACCCGGAGCCCTGTAGCGAGGAGTATTACTACGCTTAGAGCCGGGTGGCACCGCCACTGATTTTAAGGCCCGCCCGGAGGCGAGAGCCCAAGACCCAGCCAAGCTGGATTGGTTTAAATGACGCTCGAACAGGCATGCCCCGCGGAATACCACGGGGCGCAATGTGCGTTCAAAGATTCGATGATT
KJ152167	OTU_195	681	0.9	0.9	7.29e-98	0.95	1	269	Sordariomycetes sp.	Eukaryota	Fungi	Ascomycota	Pezizomycotina	Sordariomycetes							TTAAGTTCAGCGGGTATTCCTACCTGATCCGAGGTCAACCTTGAGAAGTCAGCCCTGTGAGGGGTCTGGGTTTTACGGCCGGGAGCCCGCCGCAGACCTCCTAAGCGAGAATGTTACTACTGCGCTCGGAGCCGCGACTGGTCCGCCACTGTCTCTGGGGGCTTCCCGCGAGGGAACGCCCCGACGCCAGGCACCAGGGCCTGAGGGGTTGAAATGACGCTCGAACAGGCATGCCCGCCAGAATACTGGCGGGCGCAATGTGCGTT
KM113763	OTU_196	679	0.902	0.902	3.75e-89	0.91	0.9173	256	Tremellales sp.	Eukaryota	Fungi	Basidiomycota	Agaricomycotina	Tremellomycetes	Tremellales						CCTACCTGGATTTGAGGCCAGAGTCAAAAAGTCAAAAGACGATTAGAAGCAAAGCCTTGTCGATTTACTAAGCGAAACTTATTACGCCAAACGACATGCTATATGCTAACTCCTTTAAGGTGAGCGATCGCTCGCAACACCCAGATCCAAGCCAATAGAAAACTCTATTGGTTGAGAGATCATGACACTCAAACAGGCATGCTCTCCGGAATACCAGAGAGCGCAAGTTGCGTTCAAAGATTCGATGATT
KT268417	OTU_197	674	0.857	0.857	4.82e-88	0.92	0.9829	301	Chaetothyriales sp.	Eukaryota	Fungi	Ascomycota	Pezizomycotina	Eurotiomycetes	Chaetothyriomycetidae	Chaetothyriales					TTAAGTTCAGCGGGTATTCCTACCTGATCCGAGGTCAACCTGAAAAAGTAAGAGAGACCAGTGCCGGAGCACTCGCCGCTCAAAGGTTAAACGGTCGTCTGGAGTCCTTTAACCACGTACGTGCCCGAAAGCTCAGTGTACGAGGGTCCAACAGACGCCGTCATTATCTTTGGGACCGGTCCCGTGTGACGGGGACTTGGTCCAACAACAAGCCGGGCTTGAGGGGTGATAATGACGCTCGAACAGGCATGCCCTTCGGAATACCAAAGGGCGCAATATGCGTTCAAAGATTCGATGACTC
MEU57493	OTU_198	659	0.905	0.905	2.63e-90	0.952	1	242	Hyaloscyphaceae sp.	Eukaryota	Fungi	Ascomycota	Pezizomycotina	Leotiomycetes	Helotiales	Hyaloscyphaceae					TTAAGTTCAGCGGGTATCCCTACCTGATCCGAGGTCAACCATAGAAAAATTGGGGGTTGCTGGCCAGCGGCCACCGGGGCCCAACAGCGAGAAGAATTACTACGCTGAGGGACACGATGGCGCCGCCACTGTTTTTGAGGCCCGCCGTTGCCGGCGCGGCCCAAGACCAAGCAGAGCTTGAGGGTTGAAATGACGCTCGAACAGGCATGCCCCCCGGAATACCAAGGGGCGCAATGTGCGTT
GQ153221	OTU_199	657	0.811	0.811	1.15e-70	0.897	0.9831	291	Pezizomycotina sp.	Eukaryota	Fungi	Ascomycota	Pezizomycotina	Pezizomycotina							TTAAGTTCAGCGGGTATCCCTACCTGATCCGAGGTCAAAATGATAGATTTGGGGGTTGAGGGCGGAAGACCACTTGTATAATAGCGAAACATAATGTTGATTACTACGCTTGTTGATACAAATAACTTCGCCATTGTATTTCGGAACGGGGACACTCAAGGTGACTCCAACTCCAAGACCACGCTGTGAATAAATCCAAGCATGAGGGTTTTGATGACGCTCGAACAGGCATGCCTACCGGAATACCAGTAGGCGCAATGTGCGTTCAAAGATTCGATGATTC
KJ508288	OTU_200	648	0.992	0.992	8.44e-129	0.981	0.9701	260	Sordariomycetes sp.	Eukaryota	Fungi	Ascomycota	Pezizomycotina	Sordariomycetes							TTAAGTTCAGCGGGTATTCCTACCTGATCCGAGGTCAACCTTAAAAAATGGGGGGTTTTACGGCAAGAACCCACTACATGTCCTGAGCGAAGAGTAAACTACTGCACTCGGTATATAGCGAGCCCGCCACTGTTTTTAGGGGGCTGCGGACAGCCGCAGGGCCCCAACACAAGCCTAGGGCTTGATGGTTGAAATGACGCTCGAACAGGCATGCCCGCCAGAATACTAGCGGGCGCAATGTGCGTTCAAAGATTCGATGA
KC007326	OTU_201	647	0.968	0.968	3.08e-128	0.98	0.9928	277	Neonectria sp.	Eukaryota	Fungi	Ascomycota	Pezizomycotina	Sordariomycetes	Hypocreomycetidae	Hypocreales	Nectriaceae	Neonectria			TTAAGTTCAGCGGGTATTCCTACCTGATCCGAGGTCAACCTTTCAGAAGTGGGGGGTTTTACGGCGTGGCCACGCTGTTTCCCAGTGCGAGGTGTGCTACTACGCAGAGGAAGCTACAGCGGGACCGCCACTATATTTGGGAGACGGCGCGCCCCGGGGGGCTCGCCGATCTCCAACACCAAGCCCGGGGGCTTGAGGGTTGAAATGACGCTCGGACAGGCATGCCCGCCAGAATACTGGCGGGCGCAATGTGCGTTCAAAGATTCGATGATTCACT
KT950834	OTU_202	639	0.789	0.789	6.65e-11	0.281	0.273	90	Metschnikowiaceae sp.	Eukaryota	Fungi	Ascomycota	Saccharomycotina	Saccharomycetes	Saccharomycetales	Metschnikowiaceae					GGGGTTAGAGGGGATGCGACGCTCAAACAGGCATGCTCGAGGAATGCCTCGAGGCGCAATGTGCGTTCAAAGATTCGATGATTCC
KM278056	OTU_203	638	0.966	0.966	4.93e-119	0.979	0.9925	264	Pleosporineae sp.	Eukaryota	Fungi	Ascomycota	Pezizomycotina	Dothideomycetes	Pleosporomycetidae	Pleosporales	Pleosporineae	Cucurbitariaceae	Pyrenochaetopsis		TTAAGTTCAGCGGGTATCCCTACCTGATCCGAGGTCAAACGTTGAGATTGTAGGCTTATGGACGCCGACGCAGAGGGGAGAGACGCGAGATTGTGCTGCGCTCTGCCACGACTACGTTGGCCGCCAATCGCTTTCAGGCGAGTCCTCTGCAGGACAAACGCCCAACACCAAGCAGTGCTTGAGGGTACAAAATGACGCTCGAACAGGCATGCCCCATGGAATACCAAGGGGCGCAATGTGCGTTCAAAGATTCGATGATTCAC
KC009383	OTU_204	634	0.953	0.953	9.15e-162	0.968	0.9837	361	Mortierella sp.	Eukaryota	Fungi	Zygomycota	Mortierellomycotina	Mortierellales	Mortierellaceae	Mortierella					TTAAGTTCAGCGGGTAGTCTTACTTGATTTGAGATCGAGTTTAACAAGAGTGGTTTGAAGACTCTTGTGAAAATCCTGCATCAGTCAGCCAAAATGGTCAAACTCCCTTTATATTAGCTGCAGCAAAAGTAATAATCCGTTTGACGGGACTAAATGAATATGCTTTTAGCTCAGGAGAATGTCCAGCTGCACCTGCATTTCAAGCAACCCGCCACTCTAGTAAATAAAGTGTTGGGATTGCTCAAGTCCAAAGTCTCTTAACAAAAAAAGGCTTTGAGGTGTTTACTGATACTCAAACAAGCATGCTCTTCGGAATACCAAAGAGCGCAATATGCGTTCAAAGATTCGATGATTC
EU825197	OTU_205	631	0.782	0.782	1.2e-57	0.883	0.9828	285	Thozetella sp.	Eukaryota	Fungi	Ascomycota	Pezizomycotina	Sordariomycetes	Sordariomycetidae	Chaetosphaeriales	Chaetosphaeriaceae	Thozetella			TTAAGTTCAGCGGGTATTCCTACCTGATCCGAGGTCAACCATTGAAGTTATAAGGGGTTTACCGGCCGGAGCACGCCCGCGGGACCAGAACGAGAGAAAACTACTGCGTTCGGTTCGTGGGCGCACCCGCCGCTGCCTTTGAGGGCCTGCAGTGCGCAGGAGCCCCAACACCAGGCGGAGCCTGAGGGTTGAAATGACGCTCGAACAGGCATGCCCGCCGGAATACCGGCGGGCGCAATGTGCGTTCAAAGATTCGATGATT
KC305355	OTU_206	620	0.997	0.997	4.86e-145	0.986	0.9763	288	Stachybotrys sp.	Eukaryota	Fungi	Ascomycota	Pezizomycotina	Sordariomycetes	Hypocreomycetidae	Hypocreales	Stachybotriaceae	Stachybotrys			TTAAGTTCAGCGGGTATTCCTACCTGATCCGAGGTCAACGTTCAGAAAGTCGGGGGTTTTACGGCGTGGCCGCGCCGCGCTCCAGTGCGAGTTGATAACTACTGCGCAGGGGAGGCTGCGGCGGGACCGCCACTGTATTTGGGGGACGGCGCCGCGCGGGGCGGGCCGATCCCCAACACCAGGCTCCGACCGCGCGAGGCGGAGGGACCCTGAGGGTTGAAATGACGCTCGGACAGGCATGCCCGCCAGAATGCTGGCGGGCGCAATGTGCGTTCAAAGATTCGATGA
KT270046	OTU_207	620	0.966	0.966	4.93e-119	0.975	0.9849	262	Preussia sp.	Eukaryota	Fungi	Ascomycota	Pezizomycotina	Dothideomycetes	Pleosporomycetidae	Pleosporales	Sporormiaceae	Preussiacomplex	Preussia		TTAAGTTCAGCGGGTATCCCTACCTGATCCGAGGTCAAAATGGTGAAGGTAGCTTCTGGGAGCCGCCCGGTCCGGCGCACGAGTTTGCGTTTCTGCTGCGCTCGTGGCCTTGCGGGGGCCGCCAATGGATTTGAGGTGAGTCCACGCGCGGGAGCGGGACAGGCACCCAACACCAAGCAGGGCTTGAAGGTTTAAATGACGCTCGAACAGGCATGCCCTAAGGAATACCAAAGGGCGCAATGTGCGTTCAAAGATTCGATGA
JX975981	OTU_208	612	0.994	0.994	0	0.986	0.9782	359	Mortierella sp.	Eukaryota	Fungi	Zygomycota	Mortierellomycotina	Mortierellales	Mortierellaceae	Mortierella					AAGTTCAGCGGGTAGTCTTACTTGATTTGAGATCGAGTTTAACAAGAGGTTTTGAAGACTCTTGTGAAAATCCTGCATCAGTCAGCCAAAATGGTCAAACTCCCTTTATATTAGCTGCAGCAAAAGTAATAATCCGTTTGACGGGACTAAATGAATATGCTTTTAGCTCAGGAGAATGTCCAGCTGCACCTGCATTTCAAGCAACCCGCCCCCTCTCTTTAAAAGATTGGTGTTGGGATTGCTCAAGTCCAAAGCCTTTCTTCAAAAAAGAAAAAAGGCTTTGAGGTGTTTACTGATACTCAAACAAGCATGCTCTTCGGAATACCAAAGAGCGCAATATGCGTTCAAAGATTCGATGA
KJ572182	OTU_209	608	0.952	0.952	9.28e-116	0.969	0.9855	271	Cladorrhinum sp.	Eukaryota	Fungi	Ascomycota	Pezizomycotina	Sordariomycetes	Sordariomycetidae	Sordariales	Lasiosphaeriaceae	Cladorrhinum			TTAAGTTCAGCGGGTATTCCTACCTGATCCGAGGTCAACCTTGTGAGAGGTGGGGGTTTTACGGCAGGTGCACGCGCAGCTCCCAGAGCGAGATGTATGTTACTACGCTCGGTACTACAGCGAGACCGCCACTGTCTTTAAGGGCCCGCGGCAGCCGCGGGTCCCCAACACAAGCGCTGGGCTTGATGGTTGAAATGACGCTCGAACAGGCATGCCCGCCAGAATACTGGCGGGCGCAATGTGCGTTCAAAGATTCGATGATTCAC
KT444721	OTU_210	606	0.907	0.907	3.27e-08	0.273	0.1383	43	Glomeromycetes sp.	Eukaryota	Fungi	Glomeromycota	Glomeromycetes								TTAAGTTCAGCGGGTATTCTTGCTTGAGCTGAGGTCAAAAAAA
KC009434	OTU_211	605	0.937	0.937	2.62e-103	0.958	0.9805	252	Myxotrichaceae sp.	Eukaryota	Fungi	Ascomycota	Pezizomycotina	Leotiomycetes	Leotiomycetesincertaesedis	Myxotrichaceae	Myxotrichaceae				TTAAGTTCAGCGGGTATCCCTACCTGATCCGAGGTCAACCATAGAAGTTGGGGGTTCTGGCGAGACACCGCCGGACCCTAGAGCGAGAGTTGTACTACGCTTAGAGCCAGACGGCGCCGCCACTGTCTTTGGGGCCGGCCGCGCGGGCAGGGCCCAACACCAAGCAAAGCTTGAGGGTTGAAATGACGCTCGAACAGGCATGCCCTGCGGAATACCACAGGGCGCAATGTGCGTTCAAAGATTCGATGACT
KR909168	OTU_212	589	0.872	0.872	5.05e-18	0.321	0.2692	78	Pezizomycotina sp.	Eukaryota	Fungi	Ascomycota	Pezizomycotina								AAGCCAGAGGGCTTGAGGGGTGATAATGACGCTCGAACAGGCATGCCCTTCGGAATACCAAAGGGCGCAATGTGCGTT
KR709188	OTU_213	587	0.963	0.963	7.14e-124	0.942	0.9212	272	Trichothecium crotocinigenum	Eukaryota	Fungi	Ascomycota	Pezizomycotina	Sordariomycetes	Hypocreomycetidae	Hypocreales	Hypocreales incertae sedis	Trichothecium			TTAAGTTCAGCGGGTATTCCTACCTGATCCGAGGTCAACCTTGGTAAAGTTGGGGGTTTTACGGCGTGGCCGCGCCGCCTTCCAGCCGCGAGGTTTGTGCTACTACGCGGAGGAGGCAGCGGCGAGGCCGCCACTGCATTTAGGGGACAGGCGCCGAGCAGAGACGGCACCTGAGCCCCAACGCCGGGCCGCCCGCAGAGGGGAGGCCCGAGGGTTGAAATGACGCTCGGACAGGCATGCCCGCCAGAATACTGGCGGGCGCAATGTGCGTT
KT268716	OTU_214	587	0.996	0.996	6.42e-117	0.998	1	236	Paraphoma sp.	Eukaryota	Fungi	Ascomycota	Pezizomycotina	Dothideomycetes	Pleosporomycetidae	Pleosporales	Pleosporineae	Phaeosphaeriaceae	Paraphoma		TTAAGTTCAGCGGGTATCCCTACCTGATCCGAGGTCAAAAGTGAAAAAGGCTTGTGGAAGCTGGCGTATAGCCTTGAATCGCGACTTGTGCTGCGCTTCAAAACCAAAACACTGGCTGCCAATTACTTTAAGGCGAGTCCCTCAGGACAAACACCCAACACCAAGCAAAGCTTGAAGGTACAAATGACGCTCGAACAGGCATGCCCCATGGAATACCAAGGGGCGCAATGTGCGTT
KP714389	OTU_215	577	0.993	0.993	2.47e-142	0.988	0.9828	285	Sordariomycetes	Eukaryota	Fungi	Ascomycota	Pezizomycotina	Sordariomycetes							TAAGTTCAGCGGGTATTCCTACCTGATCCGAGGTCAACCATTAAAAATTAAGGGTTTTACGGCAGGGGAAGTGGTGTACTCGAAAGCTAGAACAAGTTACTAAGCTCAGAGGATACCACAACTCCGCCGCTGTCTTTGAGGAGCTGCAGGGTAGCTACAGGGTAGCACCGCTGGAGCAGTCTCCCAACACTAAGCAGGGCTTAAGTGGACTTAATGACGCTCGAACAGGCATGCCCACTAGAATACTAATGGGCGCAATGTGCGTTCAAAGATTCGATGATTCAC
KT692593	OTU_216	576	0.992	0.993	2.37e-129	0.997	1	263	Microdochium sp.	Eukaryota	Fungi	Ascomycota	Pezizomycotina	Sordariomycetes	Xylariomycetidae	Xylariales	Microdochiaceae	Microdochium			TTAAGTTCAGCGGGTATTCCTACCTGATCCGAGGTCAACCATTAAAAAAGTGCCCCCCGAGAGGGTGCGGTTTATGGCTGTCGTCTGGCCGGCTTGCAGAAGCGAGATAAAAAATTACTACGCTCAGAGCACGAACAGACTCCGCCACTGGTTTTGAGGAGCTGCGTATTAGGCAGTCTCCCAACACTAAGCTAGGCTTAAGGGTTGAAATGACGCTCGAACAGGCATGCCCACTAGAATACTAATGGGCGCAATGTGCGTT
KP216925	OTU_217	573	0.984	0.984	1.11e-179	0.989	0.9945	364	Mortierella sp.	Eukaryota	Fungi	Zygomycota	Mortierellomycotina	Mortierellales	Mortierellaceae	Mortierella					TTAAGTTCAGCGGGTAGTCTTACTTGATTTGAGATCGAGTTTACAAAGTCGGCCGAAGCTGTCTTTGTGAATCCTGCATCAGTCAGCACAAGAACTAATCTCCTTTATGTTAGCTGCAGCAAAGGTAATAATCTGTTTTTTAGGCAGACTAAATAGATATGCTTATAGCTCAGAGAAAAGTCCAGCTGCACCTGCATTTCAAGTAACCCGCCACTTTTCGGTGAGGAAAAGCGTTGGGATCACTCAAGTCCAGCTCCCATTTCAAAAAAGATATGGAAGTTGAGGTGTTTACTGATACTCAAACAAGCATGCTCTCCGGAATACCAGAGAGCGCAATATGCGTTCAAAGATTCGATGATTCACT
KJ941127	OTU_218	565	1	1	7.98e-129	1	1	255	Cordyceps brongniartii	Eukaryota	Fungi	Ascomycota	Pezizomycotina	Sordariomycetes	Hypocreomycetidae	Hypocreales	Cordycipitaceae	Cordyceps			TTAAGTTCAGCGGGTAGTCCTACCTGATTCGAGGTCAACGTTCAGAAGTTGGGTGTTTTACGGCGTGGCCGCGTCGGGGTTCCGGTGCGAGTTGGATTACTACGCAGAGGTCGCCGCGGACGGGCCGCCACTCCATTTCAGGGCCGGCGGTGTGCTGCCGGTCCCCAACGCCGACTTCCCCAAAGGGAGGTCGAGGGTTGAAATGACGCTCGAACAGGCATGCCCGCCAGAATGCTGGCGGGCGCAATGTGCGTT
KT224861	OTU_219	561	0.97	0.97	3.42e-121	0.974	0.9779	267	Cercophora sp.	Eukaryota	Fungi	Ascomycota	Pezizomycotina	Sordariomycetes	Sordariomycetidae	Sordariales	Lasiosphaeriaceae	Cercophora			TTAAGTTCAGCGGGTATTCCTACCTGATCCGAGGTCAACCTTTGGTATGTAGGGGGTTTTACGGCAGGCGCCCGCCGCGCTCCCGGAGCGAGAAGTATGCTACTACGCTCGGTGCGACAGCGAGCCCGCCACTGGATTTCAGGGCCTGCGGCAGCCGCAGGTCCCCAACACAAGCCGGGGGGCTTGATGGTTGAAATGACGCTCGAACAGGCATGCCCGCGAGAATACTCGCGGGCGCAATGTGCGTTCAAAGATTCGATGATTC
KC184839	OTU_220	546	0.982	0.982	1.46e-158	0.988	0.9939	325	Cryptococcus sp.	Eukaryota	Fungi	Basidiomycota	Agaricomycotina	Tremellomycetes	Tremellomycetidaeincertaesedis	Cryptococcus					TTAAGTTCAGCGGGTAATCCTACCTGATTTGAGGCCACACAGTAAAGTAGCGTCTCATAGTGAGAACATGATTAGAAGCAGACGGCATCAAGCCTTGGCCAGGTTTAACCCTGTCCCCGATGAATACTTATTACATCGAGTCGAACCAAGTCATAGACAAGTCCAGCTAATAGTTTTAAGGCGAGCCACTTTGCAGCAGCAACACCCAAGTCCAAGCCTTGATGGTAAAACCAATCAAGGTTGAGGTTGTTCACGACACTCAAACAGGCATGCCCGTCGGAATACCAACGGGCGCAAGGTGCGTTCAAAGATTCGATGATTCACT
KJ564138	OTU_221	545	0.843	0.843	4.25e-07	0.249	0.1545	51	Glomeromycota sp.	Eukaryota	Fungi	Glomeromycota									TTAAGTTCAGCGGGTACTCTTACCTGATTTGAGGTCGAAATTCGAAAAGTT
KF952727	OTU_222	544	0.942	0.942	1.26e-100	0.971	1	240	Tetracladium marchalianum	Eukaryota	Fungi	Ascomycota	mitosporic Ascomycota	Tetracladium							TTAAGTTCAGCGGGTATCCCTACCTAATCCGAGGTCAATCATTAAAAGATGGGGGGTTCTGGCGAGTGTCCATCAGGTGTCTGTAGCGAGAGAGATTACTACGCTTAGAGCCTGACAGCACTGCCACTGCTTTTAGAGGCTGCCTTGACAGCAGGCCTCAACACCAAGCTGAGCTTGAGGGGTGATAATGACGCTCGAATAGGCATGCCCCTCGGAATACCAAGGGGCGCAATGTGCGTT
KU679362	OTU_223	542	1	1	2.17e-136	0.991	0.9818	269	Diplodia seriata	Eukaryota	Fungi	Ascomycota	Pezizomycotina	Dothideomycetes	Dothideomycetesincertaesedis	Botryosphaeriales	Botryosphaeriaceae	Diplodia			TTAAGTTCAGCGGGTATCCCTACCTGATCCGAGGTCAACCTTGAGAAAAGTTCAGAAGGTTCGTCCGGCGGGCGACGCCAACCGCTCCAAAGCGAGGTGTATTCTACTACGCTTGAGGGCTGAACAGCCACCGCCGAGGTCTTTAAGGCGCGTCCGCAGAGAGGACGGCGCCCAATACCAAGCAGAGCTTGAGGGTTGTAATGACGCTCGAACAGGCATGCCCCCCGGAATGCCAGGGGGCGCAATGTGCGTTCAAAGATTCGATGATT
KP780439	OTU_224	536	0.983	0.983	2.31e-136	0.991	1	290	Metarhizium marquandii	Eukaryota	Fungi	Ascomycota	Pezizomycotina	Sordariomycetes	Hypocreomycetidae	Hypocreales	Clavicipitaceae	Metarhizium			TTAAGTTCAGCGGGTATTCCTACCTGATTCGAGGTCAACTCTAATAAAATTGGGTTGTTTTACGGCAGTGGCCGCCGTCACGTTCCCGTTGCGAGGTTGTGCTACTACGCAGGGGAGGCCGCGACGAGGCCGCCAATTCATTTCGGGGGCGGCGAGGGCGCTGCAAGACAAGCAGGCAGGCCCCTGTGCCGGTCCCCAACACCAAGTCCCCCGAAGGGGTCTTGAGGGTTGAAATGACGCTCGAACAGGCATGCCCGCCAGAATACTGGCGGGCGCAATGTGCGTT
KF516969	OTU_225	532	0.78	0.78	1.45e-63	0.884	0.9876	323	Sebacinales sp.	Eukaryota	Fungi	Basidiomycota	Agaricomycotina	Agaricomycetes	Sebacinales						TTAAGTTCAGCGGGTAGTCCTACCCGATTTGAGGTCAAGTTGTCAAAATAAGCCGAAGCTTAGTCCCAAGGGGACAGTTAGAAGCACAGAGCTAAACGTTCGAACACCTCCGAAGAGAGCCAGCGAAGATACTTATCACGCTGTACTATGTCCAACCGAAAGTTGCACTAATGCATTTAAGACGAGCCGCTTAACGCGGCAACATCCAAGTCCACCGCCCTTCGAAAAAATCTTAGGGTGTGAGATTACAATGACACTCAAACGGGCATACCCTTCGGAATACCAAAGGGTGCAAGGTGCGTTCAAAGATTCGATGA
JX124726	OTU_226	529	0.785	0.785	3.38e-40	0.694	0.6041	209	Rhodotorula sp.	Eukaryota	Fungi	Basidiomycota	Pucciniomycotina	Cystobasidiomycetes	Erythrobasidiales	Erythrobasidiaceae	Rhodotorula				TATTACGCCAAGTCAAACCGTTTATTTCAAATGGGTTGCTCGTGTATTTCAACTGAGCCGGCAATTACGCCGACAACAGTCATAATCCAAGCCCACGCCCATCTCATTACAAAATAGGGGGGTTGAGAGTTTCATGACACTCAAACAGACATACTCTTCGGAATACCAAAGAGTGCAAGGTGCGTTCAAAGATTCGATGATTCAC
JN659484	OTU_227	529	0.993	0.993	3.28e-134	0.986	0.9784	272	Sordariales sp.	Eukaryota	Fungi	Ascomycota	Pezizomycotina	Sordariomycetes	Sordariomycetidae	Sordariales	Sordariales				TTAAGTTCAGCGGGTCCTCCTACCTGATCCGAGGTCAACCTAGTGCTAAAGACGCAAAGGTCGCTTTACGGCCAGCACCCGCAGCACTCCCAAAGCGAGGTTGTAAGCTACTACGCTCGGTGTGTCTTGCGAGCCCGCCACTGCATTTCAGGGCCTGCGGCAGCCGCAGGTCCCCAACACAAGCCCAGGGCTTGATGGTTGAAATGACGCTCGAACAGGCATGCCCGCCGGAATACCGGCGGGCGCAATGTGCGTTCAAAGATTCGATGAT
HM589279	OTU_228	527	1	1	5.06e-125	0.984	0.9688	248	Cryptococcus sp.	Eukaryota	Fungi	Basidiomycota	Agaricomycotina	Tremellomycetes	Tremellomycetidaeincertaesedis	Cryptococcus					TTAAGTTCAGCGGGTAGCCCTACCTGATTTGAGGCCAGATCATGAATATGTGGGGTTATCAGCCACCCAGAAGGATGAAACGTATTACATCCAAGGTGCTTATGTCTTTAAGGCGAGCCTTTAGCAAGGCAACACCCAATACACCACCGCTCAGGCAAAAACCCAAGTGGGGTGAGGTTTCATGACACTCAAACAGGCATGCCCTTCGGAATACCAAAGGGCGCAAGGTGCGTTCAAAGATTCGATGA
KT804111	OTU_229	527	0.835	0.835	7.5e-66	0.918	1	255	Prosthemium sp.	Eukaryota	Fungi	Ascomycota	Pezizomycotina	Dothideomycetes	Pleosporomycetidae	Pleosporales	Pleomassariaceae	mitosporicPleomassariaceae	Prosthemium		CTTAAGTTCAGCGGGTATCCCTACCTGATCCGAGGTCAAAGTAAAAAAGAGGCTTAATGGGAGGGGGCAGGCTGGAATCGACACGCAATGTGCTGCGCACGAAGCCAACTTACCGGCTGCCAATGAATTTGAGGCGAGTCCACGCGCAGAGGCGGAACAAACACCCAACACCAAGCAGAGCTTGAAGGTTTAAATGACGCTCGAACAGGCATGCCCAACGGAATACCGAAGGGCGCAATGTGCGTT
JQ758686	OTU_230	520	0.755	0.755	7.74e-41	0.878	1	282	Pezizomycetes sp.	Eukaryota	Fungi	Ascomycota	Pezizomycotina	Pezizomycetes	Pezizomycetes						TTAAGTTCAGCGGGTATCCCTACCTGATCCGAGGTCAAACCTTGAAATGTGGGGGTTTCTGCCCGGCAGGACAAGTAGCAAGCTGGATGCCGCGAAAGAATAACTTACTACGCTGCTAATCCAAAGCTCGATTGTCCGCCATTCAATTTCGCAGGTGGGGCGCCGATGAAGGCTCTCCATCCCGCAGGACCAAGCAAAGTTGCTTGACGGTTTTTGATGACGCTCGAACAGGCATGCCCTCCGGAATACCAGAGGGCGCAATGTGCGTT
JQ760915	OTU_231	515	0.909	0.909	6.26e-99	0.947	0.9855	274	Sordariomycetes sp.	Eukaryota	Fungi	Ascomycota	Pezizomycotina	Sordariomycetes							TTAAGTTCAGCGGGTATTCCTACCTGATCCGAGGTCAACCTTGTGGTTAAAGGGGTTCTTTAACGGCTGGAGCGCCGCCGCGGCCTCCCTAGCGAGATAGGATTCTACTACGCTCGGAGTCGCTGCGGGCCCGCCACTTCCTTTCGGGGCCTACGGCAGCCGTAGGGCCCCAACACCAAGCAGGGCTTGAGGGTTGAAATGACGCTCGGACAGGCATGCCCGCTAGAGTACTAGCGGGCGCAATGTGCGTTCAAAGATTCGATGACTCAC
KT428157	OTU_232	515	0.873	0.874	2.65e-84	0.933	0.9922	259	Pleosporales sp.	Eukaryota	Fungi	Ascomycota	Pezizomycotina	Dothideomycetes	Pleosporomycetidae	Pleosporales					TTAAGTTCAGCGGGTATCCCTACCTGATTCGAGGTCAAGTTCGGAAGGTTGGGCTTGATGGATGCCGAATCCGCACGGGCTCCAGGAGGCGCGAACAGTGCTGCGCGATTAGGAGGCCCCGACAGGACCGCTGCCAATGCCTTTGGGGCGAGTCCACGGGGGACAGACGCCCAACACCAAGCAGAGCTTGAGGGTGTAAATGACGCTCGAACAGGCATGCCCCATGGAATACCAAGGGGCGCAATGTGCG
KU498265	OTU_233	504	0.818	0.818	9.94e-65	0.903	0.9891	280	Colletotrichum sp.	Eukaryota	Fungi	Ascomycota	Pezizomycotina	Sordariomycetes	Hypocreomycetidae	Glomerellales	Glomerellaceae	Colletotrichum			TTAAGTTCAGCGGGTATTCCTACCTGATCCGAGGTCAACCTTGATAAATTGGGGGGTTTTACGGCAGGAGTCCCTCCGGATCCCAGTGCGAGGTGGTATGTTACTACGCAAAGGAGGCTCCGGGAGGGTCCGCCACTGTATTTCGGGGCCTACGGAAGCCGTAGGGCCCCAACGCCAAGCGGTGCTTGAGGGTTGAAATGACGCTCGAACAGGCATGCCCGCCAGAATGCTGGCGGGCGCAATGTGCGTTCAAAGATTCGATGATTCAC
KC412064	OTU_234	501	1	1	2.05e-123	1	1	245	Phialocephala sp.	Eukaryota	Fungi	Ascomycota	Pezizomycotina	Sordariomycetes	Sordariomycetidae	Ophiostomatales	Ophiostomataceae	Phialocephala			TTAAGTTCAGCGGGTATTCCTACCTGATTCGAGGTCAACCACGATATAGATGGGGGTTTTCCGGCCGGACGCCGTCCCAGCACCCAGAACGAGAGGTAACTACTGCGTTCGGATTTGGGGCGCCGCCGCCGCTTGCTTTGGGAGGCTGCGTAGCGCAGTCCTCCAACGCCAGGCAGGGCCTGAGGGGTTGCAATGACGCTCGAACAGGCATGCCCGCCAGAATACTGGCGGGCGCAATGTGCGTT
AY349456	OTU_235	498	0.815	0.815	4.53e-07	0.249	0.1829	65	Saccharomycetes sp.	Eukaryota	Fungi	Ascomycota	Saccharomycotina	Saccharomycetes	Saccharomycetes						ACGCTCAAACAGGCATGCCTTGGAGAATGCCCCAAGGCGCAATGTGCGTTCAAAGATTCGATGA
KM231753	OTU_236	498	0.928	0.928	9.05e-110	0.952	0.9754	279	Mariannaea sp.	Eukaryota	Fungi	Ascomycota	Pezizomycotina	Sordariomycetes	Hypocreomycetidae	Hypocreales	Nectriaceae	Mariannaea			TTAAGTTCAGCGGGTAGTCCTACCTGATTCGAGGTCAACCACAAAAAGTAGGGGGTTTTACGGCGTGGCCGCGCTGCTCTCCAGTGCGAGGTGTGCTACTACGCATAGGAGGCTGCAGCGTGACCGCCACTGCATTTGGGGGACGGCGTCGGCGCGAAGCCGGGGCTGCCGATCCCCAACACCAAGCCGGAGCTTGAGGGTTGAAATGACGCTCGAACAGGCATGCCCGCCAGAATACTGGCGGGCGCAATGTGCGTTCAAAGATTCGATGA
KJ619951	OTU_237	494	0.768	0.768	4.92e-50	0.874	0.9798	298	Scutellinia sp.	Eukaryota	Fungi	Ascomycota	Pezizomycotina	Pezizomycetes	Pezizales	Pyronemataceae	Scutellinia				TTAAGTTCAGCGGGTATCCCTACCTGATCCGAGGTCAACCTGAAAAAAGTGATTGGGGGTTTGCGGCAGGATCACCTCTGGTTCCGAGCGAAAGAAAACTTACTACGCCGGGGTACCTGAGGCTTTCCGCCATTGGATTTCGGGAGGGAGCGCCATCGTGGTACGCTCCGATCTCCCAATACCAAGCAAAAAGAGCTTGAGTGGTTTTTAATGACGCTCGAACAGGCATGCCTCCCGGAATACCAGGAGGCGCAATGTGCGTTCAAAGATTCGATGATTC
JX473275	OTU_238	490	0.833	0.833	4.8e-75	0.916	1	287	Herpotrichiellaceae sp.	Eukaryota	Fungi	Ascomycota	Pezizomycotina	Eurotiomycetes	Chaetothyriomycetidae	Chaetothyriales	Herpotrichiellaceae	Exophiala			TTAAGTTCAGCGGGTATCCCTACCTGATCCGAGGTCAACCTTGAGAAAGATTCTCCCTGAGGGGAGGCAGACCGTGTCCCGTAAACCCGTGTGTCCGATACGTGTCCCGTGAAGAACTCAGTGTACCGGGGGTCCAACGAGGCCGCCGTCATTGTCTTTGGGAGGGGTGGCGCCCGAAGGCCCTCCACCAAACCGTCCAACACCAAGCCGAGGGCTTGAGGGGTGATAATGACGCTCGAACAGGCATGCCCTTCGGAATACCAAAGGGCGCAATGTGCGTT
KU141396	OTU_239	489	1	1	9.09e-135	0.993	0.9852	266	Aureobasidium pullulans	Eukaryota	Fungi	Ascomycota	Pezizomycotina	Dothideomycetes	Dothideomycetidae	Dothideales	Aureobasidiaceae	Aureobasidium			TTAAGTTCAGCGGGTATCCCTACCTGATCCGAGGTCAACCTAGAAAAATAAAGGTTTCAGTCGGCAGAGTTCCTCTCCTTTGACAGACGTTCGAATAAATTCTACTACGCCTAAAGCCGGAGTGGCCTCGCCGAGGTCTTTAAGGCGCGCCCAACTAAGGACGACGCCCAATACCAAGCATAGCTTGAGTGGTGTAATGACGCTCGAACAGGCATGCCCCTCGGAATACCAAGGGGCGCAATGTGCGTTCAAAGATTCGATGATTC
JX276044	OTU_240	486	0.965	0.965	1.17e-114	0.921	0.8763	255	Acremonium sp.	Eukaryota	Fungi	Ascomycota	mitosporic Ascomycota	Acremonium							GAGGTCAACCTTAGAAGAGTTGGGTGTTTTACGGCATAGCCACGCCGCTCTCCGCCTGCGAGATATTGCTACTACGCAGAGGAGGCCACGACGAGACCGCCACTCTATTTCGGGGCCGGCCACCTAGAAGAAAGGCAGCCGATCCCCAACACCACATCCAGCAAGAAAGCCGGTTGTGAGGGTTGAACTGACGCTCAGACAGGCATGCCCGCCAGAATACTGGCGGGCGCAATGTGCGTTCAAAGATTCGATGA
KP691928	OTU_241	483	0.864	0.864	7.1e-86	0.916	0.969	286	Geosmithia sp.	Eukaryota	Fungi	Ascomycota	Pezizomycotina	Sordariomycetes	Hypocreomycetidae	Hypocreales	Bionectriaceae	Geosmithia			TTAAGTTCAGCGGGTATTCCTACCTGATCCGAGGTCAACCTTGAAAAAGTTGGGGTTTTACGGCATGGCCGCGCCGCTATCCAGGCTGCGAGGTATCACTACTGCGCAGAGGAGGTCGCGACGTGACCGCCACTTCGTTTCGGGGCCGGCCGCCGCTGAGGACGGCCGATCCCCAACACCAGCTCCCGCCGCGAACGGGGGTGCTGAGGGTTGAAATGACGCTCGGACAGGCATGCCCGCCAGAGTACTGGCGGGCGCAATGTGCGTTCAAAGATTCGAT
JX076981	OTU_242	483	0.973	0.973	3.39e-102	0.896	0.8185	221	Ascobolus sp.	Eukaryota	Fungi	Ascomycota	Pezizomycotina	Pezizomycetes	Pezizales	Ascobolaceae	Ascobolus				AAATAAATCGTTCAGTTGGCAGGCAACCACACAGTTGTTTTGACGAGAAATTACTTACTACATCTTACAAGCTGAAATAGCGCCGCCAATAGCTTAGAGGAGAGAGGCAAAACCACTTCTCCCAATACCAAACCAAGGTTTGATTGATTTATTGACGCTCAGACAGGCATGCCCTTCGGAATACCAAAGGGCGCAATGTGCGTTCAAAGATTCGATGATTC
KC184842	OTU_243	473	0.973	0.973	1.5e-158	0.982	0.9911	333	Tremellomycetes sp.	Eukaryota	Fungi	Basidiomycota	Agaricomycotina	Tremellomycetes	Tremellomycetes						TTAAGTTCAGCGGGTAGTCCTACCTGATTTGAGGCCAGATCATAAAAAATTGCCCGAGGGCGATTAGAAGCTGACAACTATGCCTTTCTTATCCCGGCCAGCCGCATTGCTGCAACTGTCCTCAACGAAATACTTATCACGTTGAGTGGAACCGATTACGAAAAGGGTCTGCTAATACATTTCGAGCGAGCCGCAACAAAGCAGCAGCGCTCACGTCCACGCCGCTAGCCACGATTAAGAAAGCTAGAGGGTGAGAGTTTCATGACACTCAAACAGGCATGCTCCTCGGAATACCAAGGAGCGCAAGGTGCGTTCAAAGATTCGATGATTCAC
KJ564162	OTU_244	473	0.83	0.83	3.19e-77	0.915	1	288	Glomeromycota sp.	Eukaryota	Fungi	Glomeromycota	Glomeromycota								TTAAGTTCAGCGGGTATTCTTACCTGATTTGAGGTCAATATATGAAAATTATAGACATGAATCACGAAAATGACCACACCTAATATTCGATATTACAAACATACGTAAAATAATTTAAATACGTTCGAAAAATCATACGAAATTTTAGGTCACTTAACCGAAGGTAAAGACGACCCAATTCCGAAGCGTCACCACAAAAAGCAGCAACAACCCCGATTTTTATTTAATTGACCCTCAAACAGGCATACTCTCCGGAATACCAGAGAGTGCAATTTGCGTT
KM371492	OTU_245	469	0.835	0.835	1.73e-74	0.914	0.9929	285	Bagliettoa sp.	Eukaryota	Fungi	Ascomycota	Pezizomycotina	Eurotiomycetes	Chaetothyriomycetidae	Verrucariales	Verrucariaceae	Bagliettoa			TAAGTTCAGCGGGTATCCCTACCTGATCCGAGGTCAACCTTGAGAAGATTCATCGGTTAAGACCGAGCCCGGAAACTCCCGCAGACGCGTGCTGAAAAAGCTCGTTGCATCCAGGGTCCCCAGGGGCTCTGCCATTATCTTTCGGGTCCACCGCCGTGTGAGGGCGGTGCGGGACCCAACGGCAAGCCGGGCTTGAGGGTTGATAATGACGCTCGAACAGGCATGCCCTTCGGAATACCAAAGGGCGCAATGTGCGTTCAAAGATTCGATGACTCACGGA
KP309918	OTU_246	468	0.977	0.977	2.15e-143	0.982	0.9869	304	Metarhizium sp.	Eukaryota	Fungi	Ascomycota	Pezizomycotina	Sordariomycetes	Hypocreomycetidae	Hypocreales	Clavicipitaceae	Metarhizium			TTAAGTTCAGCGGGGTATTCCTCCCTGATTCGAGGTCAACTCTAAATTGGGGTTGTTTTACGGCAGTGGCCGCCGTCACGTTCCCGTTGCGAGGTTGTGCTACTACGCAGGGGAGGCCGCGACGAGGCCGCCAATTCATTTCGGGGGCGGCATAAAAGGCGCTGCAAGAAGCAGGCCGGGAACAGCCGGTCCCCAACACCAAGTCCCCCGAAGGGGTCTTGAGGGTTGAAATGACGCTCGAACAGGCATGCCCGCCAGAATACTGGCGGGCGCAATGTGCGTTCAAAGATTCGATGATTC
KU141395	OTU_247	460	0.992	0.992	3.51e-127	0.987	0.981	259	Cadophora sp.	Eukaryota	Fungi	Ascomycota	Pezizomycotina	Leotiomycetes	Helotiales	mitosporic Helotiales	Cadophora				TTAAGTTCAGCGGGTATCCCTACCTGATCCGAGGTCAACCTGTAAAAATTGGGGGTTGCTGGCAAGTAGACCTACCGGACCCAGACGCGAGGAGTATTACTACGCGTAGAGCCGACAGGCACCGCCACTGATTTTAGGAGCCGCGAAACCGCGAACCCCAATACCAAGCGAGAGCTTGAGTGGTTATAATGACGCTCGAACAGGCATGCCCCCCGGAATACCAGAGGGCGCAATGTGCGTTCAAAGATTCGATGATTCA
KF428640	OTU_248	459	0.947	0.947	8.47e-156	0.965	0.9835	358	Mortierella sp.	Eukaryota	Fungi	Zygomycota	Mortierellomycotina	Mortierellales	Mortierellaceae	Mortierella					TTAAGTTCAGCGGGTAGTCTTACTTGATTTGAGATCGAGTTTTACAAGAATCGTTGCCGACCCTTGTGAAATCCTGCATCAGTCAGCCAATACGGTCAAACTCCCTTTATGTTAGCTGCAGCAAAAGTAATAATCCGTTTGACGGGACTAAATAAATATGCTTTTAGCTCAGGAGAATGTCCAGCTGCACCTGCATTTCAAGCAACCCTCCACCGATCGTAAAGACTGGTGTTGGGATTGCTCAAGTCCAAAGCCATTCAAAACAAATTGAAGTCTTTGAGGTGTTTACTGATACTCAAACAAGCATGCTCTTCGGAATACCAAAGAGCGCAATATGCGTTCAAAGATTCGATGA
KC427078	OTU_249	459	0.984	0.984	1.33e-119	0.992	1	254	Sporormiaceae sp.	Eukaryota	Fungi	Ascomycota	Pezizomycotina	Dothideomycetes	Pleosporomycetidae	Pleosporales	Sporormiaceae				TTAAGTTCAGCGGGTATCCCCTACCTGATCCGAGGTCAAGATGGTAAAAAAGGGGGGCTTCTGGGGGGCCGATCCGCCGGGCTCGAGGTGCGCGTTTCTGTTGCGCTCGAAGCCAACGTACCGGCCGCCAATGATTTTGGGGCGAGTCCACGCGCGGGGGCGGGACAGACGCCCATCACCAAGCTGGGCTTGAGGGGTCAAATGACGCTCGAACAGGCATGCCCCAAGGAATACCAAGGGGCGCAATGTGCGTT
GQ388723	OTU_250	455	0.961	0.961	2.11e-163	0.975	0.9889	360	Funneliformis caledonium	Eukaryota	Fungi	Glomeromycota	Glomeromycetes	Glomerales	Glomeraceae	Funneliformis					TTAAGTTCAGCGGGTATTCTTACCTGATTTGAGGTCAAAAGTTGAGTGTCGTATACGAATGAGCCTGACAAGCAGGTCGAACGTACTACATGAGATGGTACGTCGTCGCGCGTTCTTAATCAAGGCTGATCTTAAATACGCTTTAAATCGTACCAGATTGATGAATTTTAAGCCACTTTGACATGAATTAACATATGAAAAAGACGGCTCAATTCCGACGCAATCACCCAAACACAAAATATGTTACATATTTCATAAAGAGCGACGGCTTCGATTTTTTTTCTAACGACCCTCAAACAGGCATACTCCCCGGAATACCAGAGAGTGCAATTTGCGTTCAAAGATTCGATGATTC
KP780439	OTU_251	455	0.979	0.979	2.3e-136	0.99	1	288	Metarhizium sp.	Eukaryota	Fungi	Ascomycota	Pezizomycotina	Sordariomycetes	Hypocreomycetidae	Hypocreales	Clavicipitaceae	Metarhizium			TTAAGTTCAGCGGGTATTCCTACCTGATTCGAGGTCAACTCTAATAAAATTGGGTTGTTTTACGGCAGTGGCCGCCGTCACGTTCCCGTTGCGAGGTTGTGCTACTACGCAGGGGAGGCCGCGACGAGGCCGCCAATTCATTTCGGGGGCGGCGAGGGCGCTGCAAGACAAGCAGGCAGGCCCCTGTGCCGGTCCCCAACACCAAGTCCCCCGAAGGGGTCTTGAGGGTTGAAATGACGCTCGAACAGGCATGCCCGCCAGAATACTGGCGGGCGCAATGTGCGTT
EF585664	OTU_252	454	0.707	0.707	3.54e-33	0.852	0.9968	348	Betamyces americaemeridionalis	Eukaryota	Fungi	Chytridiomycota	Chytridiomycetes	Rhizophydiales	Alphamycetaceae	Betamyces					TTAAGTTCAGCGGGTCTTCCTACCTGATTTGAGACCATGGTTCAAGCCGTCCTAGGACAACTTTATGGTTATGAACCCAAGTCGATAGACAGCTCTTTTTTTCTCCTACGTATTCAGCATCATAAGTAACCAAAAGGCTCCATTCAAATACTTTTCTGCAGGGTATGAAAAACGTCGTCGCTTTCTACTAGACAGAGGCAATCTATTTCAAGTAACCCTACAACAGAGGGAGACCCAAATCTCTTGCCTAGACTCTCGAAAGAGCCTAGGCAAAAATGAATACTATAGATTCTCAAACAGGCATACTCCAAAAGGAGTGCAATGTGCGTT
KP281442	OTU_253	453	0.75	0.75	4.32e-07	0.256	0.2627	88	Tritirachium oryzae	Eukaryota	Fungi	Basidiomycota	Pucciniomycotina	Tritirachiomycetes	Tritirachiales	Tritirachiaceae	Tritirachium				TGAGATGAGAATTAAAAGACACTCAAACAGGCATGCTCTGAGGAGTACCCCAGAGCGCAAGATGCGTTCAAAGATTCGATGATTCAC
KT270035	OTU_254	452	0.897	0.897	1.17e-88	0.948	1	252	Pyrenochaeta sp.	Eukaryota	Fungi	Ascomycota	Pezizomycotina	Dothideomycetes	Pleosporomycetidae	Pleosporales	Pleosporineae	Cucurbitariaceae	Pyrenochaeta		TTAAGTTCAGCGGGTATCCCTACCTGATCCGAGGTCAAGAGCAAAAAAATGTACTTGATGGACGCCGACATCCATGGCAAGAAGCGCAAAATGTGCTGCGCTCTATAACCAGATTGCCGGCTGCCAATTGCTTTAAGGTGAGTCCACGCGTAGAGCGGGACAAACACCCAACACCAAGCAGAGCTTGAGGGTACAAATGACGCTCGAACAGGCATGCCCCATGGAATACCAAGGGGCGCAATGTGCGTT
HQ631038	OTU_255	451	0.927	0.927	1.2e-94	0.963	1	245	Zopfiella sp.	Eukaryota	Fungi	Ascomycota	Pezizomycotina	Sordariomycetes	Sordariomycetidae	Sordariales	Chaetomiaceae	Zopfiella			TTAAGTTCAGCGGGTATTCCTACCTGATCCGAGGTCAACCTTAGAAAGAGTGTTTAACGGCCAGTGCACGCCGCCACGCCCAGAGCGAGATGTAACTACTGCGCTCGGAATGACAGCGAGCCCGCCACTGCTTTTAGGGGGCTGCGGCAGCCGCAGGCCCCCAACACAAGCCTAGGGCTTGATGGTTGAAATGACGCTCGAACAGGCATGCCCGCCAGAGTACTGGCGGGCGCAATGTGCGTT
KJ412304	OTU_256	448	0.746	0.746	2.1e-48	0.873	1	319	Coriolopsis gallica	Eukaryota	Fungi	Basidiomycota	Agaricomycotina	Agaricomycetes	Polyporales	Coriolopsis					TTAAGTTCAGCGGGTAGTCCTACCTGATTTGAGGTCAGAGGTCAATGTAAGCTGTCTCGTAAGAGACGATTAGAAGCTCGCCAAAACGCTTCACGGTCACGGCGTAGACAATTATCACACCGAGAGCCGATCCGCAAGGAATCAAGCTAATGCATTTGAGAGGAGTCGACAGACCTCGCGGTCGCCGACAAAGCCTCCAAGTCCAAAGCCCGTAAGCCCGCAAAGACTTATGGGTTTGAGAATTTCATGACACTCAAACAGGCATGCTCCTCGGAATACCAAGGAGCGCAAGGTGCGTT
KJ028787	OTU_257	443	0.853	0.853	2.18e-79	0.917	0.9818	272	Pezizales sp.	Eukaryota	Fungi	Ascomycota	Pezizomycotina	Pezizomycetes	Pezizales						TTAAGTTCAGCGGGTATCCCTACCTGATCCGAGGTCAACCTATAGTATTGGGGATTTGAGGGCGAGAACGCCTCAGGGTCCAAGCGAAAGATAAACTTACTACGCCGGGGCACGTGAGACTTTCCGCCATTGGATTTCGGAAGGGAGGGCCAGAGGCACTCTTCTTCCAATACCAAGCAAAATCGCTTGAGTGGTCTTTAATGACGCTCGAACAGGCATGCCTCCCGGAATACCAGGAGGCGCAATGTGCGTTCAAAGATTCGATGATTC
KP311423	OTU_258	437	0.756	0.756	1.91e-11	0.308	0.3589	119	Mortierella sp.	Eukaryota	Fungi	Zygomycota	Mortierellomycotina	Mortierellales	Mortierellaceae	Mortierella					TCCAAAGCCTTTTTCAAAAAAGAAAAGGGCTTTGAGGTGTTTACTGATACTCAAACAAGCATGCTCTTCGGAATACCAAAGAGCGCAATATGCGTTCAAAGATTCGATGATTCAC
KT823797	OTU_259	431	0.992	0.992	8.34e-129	0.987	0.9811	260	Sordaria sp.	Eukaryota	Fungi	Ascomycota	Pezizomycotina	Sordariomycetes	Sordariomycetidae	Sordariales	Sordariaceae	Sordaria			TTAAGTTCAGCGGGTATTCCTACCTGATCCGAGGTCAACCTTAGAAATTGGGGGTTTTACGGCAAGAACCCGCCGCACGACCATAGCGATGTAGAGTTACTACGCTCGGTGTGACTAGCGAGCCCGCCACTGTTTTTGAGGGACCGCGTCAGACGCGGATCCCCAACGCAAGCAGAGCTTGATGGTTGAAATGACGCTCGAACAGGCATGCTCGCCAGAATACTGGCGAGCGCAATGTGCGTTCAAAGATTCGATGATTC
KP132601	OTU_260	423	0.826	0.826	2.3e-106	0.898	0.9693	397	Saksenaea vasiformis	Eukaryota	Fungi	Zygomycota	Mucoromycotina	Mucorales	Saksenaeaceae	Saksenaea					TTCAGCGGGTAGTCCCACCTGATTTCAGATCGATACTGAGAAAAATGATTTGGTTTGGCTAGAAAAACCGAAGTTTGACTAGACCAGACTTGAGCCAAGATCGATTTACTGTAATCCCAATGACTAGAGCTAAAACTGGTCAAATCAAAGAAGCCCAGTTCGTTTATAAAGCTCAGGTCTTGTATAATGATTACTACGATACAATTGACCAACAGAGAATTCCAGGCTGCTTGGCTTGTCTGATTCTGGTATTAAAAATACTAGAACTGACTACCAAACGAATAGCCCAAGTCCAACGCCAAACAAAAATGTTGGGTTGTGGGTTTTCAATGATACTGAAACAGGCGTACTCACCGGAATACCAGTGAGTGCAAGGTGCGTTCAAAGATTCGATG
GQ911549	OTU_261	417	0.994	0.994	1.28e-165	0.997	1	328	Mrakiella sp.	Eukaryota	Fungi	Basidiomycota	Agaricomycotina	Tremellomycetes	Cystofilobasidiales	Cystofilobasidiaceae	Mrakiella				TTAAGTTCAGCGGGTAGTCCTACCTGATTTGAGGCCAGATCATAAAAGGGGTTTAGTAGAGCAAGCTCTATCTAATAATTAGAAGCGGATCTAAAGACTTTCTTTATCTCGGCCATCCGTTAAGATGTCCTCGGCGAAATACTTATCACGTCGAGTGGAACCGATTACAAAAAGGATCTGCTAATTCATTTCAAGCGAGCCGGTCAATAAAGACCAGCAACGCTCAAGTCCAAGCTCCCAACCGACTATTAAGAAAGTTGGGAGTTGAGAGTTTCATGACACTCAAACAGGCATGCTCTTCGGAATACCAAAGAGCGCAAGGTGCGTT
KT192306	OTU_262	415	0.867	0.867	1.17e-82	0.933	1	278	Trichothecium sp.	Eukaryota	Fungi	Ascomycota	Pezizomycotina	Sordariomycetes	Hypocreomycetidae	Hypocreales	Hypocreales incertae sedis	Trichothecium			TTAAGTTCAGCGGGTATTCCTACCTGATCCGAGGTCAACCTTGGTAATAGTTGGGGGTTTTACGGCGTGGCCGCGCCGCCTTCCAGCCGCGAGGTTTGTGCTACTACGCGGAGGAGGCAGCGGCGAGGCCGCCACTGCATTTAGGGGACAGGCGCCGAGCAGAGACGGCGCCTGAGCCCCAACGCCGGGCCGCCCGCGAGAAGCGGGGGCCCGAGGGTTGAAATGACGCTCGAACAGGCATGCCCGCCAGAATACTGGCGGGCGCAATGTGCGTT
KC176351	OTU_263	409	0.997	0.997	8.72e-155	0.99	0.9839	306	Clitopilus sp.	Eukaryota	Fungi	Basidiomycota	Agaricomycotina	Agaricomycetes	Agaricomycetidae	Agaricales	Entolomataceae	Clitopilus			TTAAGTTCAGCGGGTAATCCTACCTGATTTGAGGTCAGATTGTCAAATGTTGTCTGTGAAGACGATTAGAAGCGAAGCCTCAACATGTCACTTCTCAATGGCGTAGATAATTATCACACCATAGATTAGCGGCAAAAGCTCTGCTAATGCATTTAAGGATAGCCGACTCAGGAAGCCCGCAAATCCCATGATCCAAGCCATACAGGTTAATAAAAACTTGTATAGTTGAGAATTTAATGACACTCAAACAGGCATGCTCCTCGGAATACCAAGGAGCGCAAGGTGCGTTCAAAGATTCGATGATTC
FJ998400	OTU_264	407	1	1	2.52e-168	0.992	0.985	328	Lepiota sp.	Eukaryota	Fungi	Basidiomycota	Agaricomycotina	Agaricomycetes	Agaricomycetidae	Agaricales	Agaricaceae	Lepiota			TTAAGTTCAGCGGGTAGTCCTACCTGATTTGAGGCCAAGCATTCATTAAGTTTGTCCCAGTAAACGGGACTATTGTAAGCTGAACACACAGAGAGCACGTCTTGTCTTTGGCGCAGATAATTATCACACCAGTGACAGACCCGCAAACGGTTCCGCTAATGCATTTCAGGGGAGCTGACCTTGAGAGGCCAGCAAAATATGCCCCCAGCATCCAAGCCACAAACCAGCCTCCAAAGAAGCTAGAAGGGTTGATATGTTAATGACACTCAAACAGGCATGCTCCTCGGAATACCAAGGAGCGCAAGGTGCGTTCAAAGATTCGATGATT
KC461525	OTU_265	407	0.993	0.993	2.26e-149	0.993	0.9934	300	Doratomyces sp.	Eukaryota	Fungi	Ascomycota	Pezizomycotina	Sordariomycetes	Hypocreomycetidae	Microascales	mitosporic Microascales	Doratomyces			TTAAGTTCAGCGGGTAACCCTACCTGATCCGAGGTCAAACTTAGAGAGTAAGGTTTGACGGCAGGCCTCCACCGGGTCCCGAAGCGAGCTGTAATACTACGCAGGGGGAGCCGCGGCAGGACCGCCACTTCATTTCGGGGCCTACGGGGGATAGCACGAGGCTTCCCGTAGTGCCCCAACGCCGGGCCGGAGCAGCACCTAGATGCTGGACCGGCTCGAGGGCAGAAATGACGCTCGGACAGGCATGCCCGGCAGATTACTGCCGGGCGCAATGTGCGTTCAAAGATTCGATGGTTCACT
KP715606	OTU_266	399	0.905	0.905	4.3e-121	0.952	1	336	Ceratobasidium sp.	Eukaryota	Fungi	Basidiomycota	Agaricomycotina	Agaricomycetes	Cantharellales	Ceratobasidiaceae	Ceratobasidium				TTAAGTTCAGCGGGTAGTCCTACCTGATTTGAGATCAGATCTTAAAATTAATTGTCTAACTTAATAGACTATTAGAAGCGGTTCATCTGTATTTCCTGGCCACCTTTTTAACAGTGTCCTCAGCGAGTGATACTTATCACGCCGAGTGGAACCAAGCATATACTGAGATCCAGCTAATGCATTTAAGAGGAGCAGACGTGAAATCTGCAAAGACCTCCAAATCCAAAGCAAACCAGTTGAATTAACAAAAGATTTACTTTGAGAATTTCATGATACTCAAACAGGCATGCTCCAAGGAATACCAAGGAGCGCAAGGTGCGTT
JN942176	OTU_267	399	0.953	0.954	3.84e-114	0.959	0.9627	258	Lasiosphaeria hispida	Eukaryota	Fungi	Ascomycota	Pezizomycotina	Sordariomycetes	Sordariomycetidae	Sordariales	Lasiosphaeriaceae	Lasiosphaeria			TTAAGTTCAGCGGGTATTCCTACCTGATCCGAGGTCAACCTTAGAAATTGGATTGTTTTACGGCAAGAACACGCTGAAAGACCAGAGAGAATATTACTACTGCACTCGGTTTGACAACGAGCCCGCCACTGATTTTCAGGGCCTGCGGACAGCCGCAGAGCCCCAACACAAGCCTAGAGCTTGATGGTTGAAATGACGCTCGGACAGGCATGCCCGCCAGAATACTAGCGGGCGCAATGTGCGTTCAAAGATTCGATG
KJ542310	OTU_268	392	0.96	0.96	6.36e-111	0.98	1	249	Entrophospora sp.	Eukaryota	Fungi	Glomeromycota	Glomeromycetes	Diversisporales	Diversisporalesincertaesedis	Entrophospora					TTAAGTTCAGCGGGTATCCCTACCTGATCCGAGGTCAAGCGTAAAATGGTAGACTTGTGGATGCCACCGTCAGCAGCGGAGAGCGCAAAATGTGCTGCGCTCCCACACGGGACGGCGGGCTGCCAATGCATTTGAGGCGAGTTCACGCGTGCAGCGGAACAAAACGCCCAACACCCAGCAGGGCTGGAGGGTACAAATGACGCTCGAACAGGCATGCCCCATGGAATACCAAGGGGCGCAATGTGCGTT
KT269256	OTU_269	389	0.967	0.967	8.07e-123	0.976	0.9853	269	Neosetophoma sp.	Eukaryota	Fungi	Ascomycota	Pezizomycotina	Dothideomycetes	Pleosporomycetidae	Pleosporales	Pleosporineae	Phaeosphaeriaceae	Neosetophoma		TTAAGTTCAGCGGGTATCCCTACCTGATCCGAGGTCAAAAGTGAAAAATGACTTGCTGGATGCTAGTATTTCAGGCTAGAATCGCAAAATGTGCTGCGCTTCAATACCAAAACACTGGCTGCCAATTGCTTTAAGGCGAGTCCAAACACCAGGGAGTGGACAAACACCCAACACCAAGCAGAGCTTGAGGGTACAAATGACGCTCGAACAGGCATGCCCCATGGAATACCAAGGGGCGCAATGTGCGTTCAAAGATTCGATGATTCAC
KF428718	OTU_270	387	0.781	0.781	4.04e-08	0.237	0.1926	73	Atractiellales sp.	Eukaryota	Fungi	Basidiomycota	Pucciniomycotina	Atractiellomycetes	Atractiellales	Atractiellales					GACACTCAGACAGACATGCTCTTCGGAATACCAAAGAGCGCAAGATGCGTTCAAAGATTCGATGATTCACTGA
KC894838	OTU_271	385	0.943	0.943	1.02e-108	0.962	0.9813	263	Onygenales sp.	Eukaryota	Fungi	Ascomycota	Pezizomycotina	Eurotiomycetes	Eurotiomycetidae	Onygenales	Onygenales				TTAAGTTCAGCGGGTATCCCTACCTGATCCGAGGTCAACCGGTAAAATATGGTTTCGACCAGCGCCGCCGGGCCTGTTGAGCTTATAAGGATTCCCATACGCTCGGGCACCGAAACGGACGCCGCCACTGCCTTTCGGGCACGTCCACGGGGGACGAGGCCCAACACACAAGCCGCGCTTGAAGGTTGCAATGACGCTCGGACAGGCATGCCCCCCGGAATACCAGGGGGCGCAATGTGCGTTCAAAGATTCGATGATT
JN859391	OTU_272	384	0.989	0.989	6.53e-137	0.984	0.979	280	Sarocladium kiliense	Eukaryota	Fungi	Ascomycota	Pezizomycotina	Sordariomycetes	Hypocreomycetidae	Hypocreales	Hypocreales incertae sedis	Sarocladium			TTAAGTTCAGCGGGTATTCCTACCTGATCCGAGGTCAACCTTAAAAAATTGGGGGTTTCACGGCGTGGCCGAGCCGCTCTCCGGTGCGAGGTGTGCTACTACGCAGGGGAGGCTGCGGCGCGACCGCCACTCAATTTGGGGGACAGGGGCCCGGAGGCCGCTGATCCCCAGCACCAGGTCCCCCCCGAAAGGGGGTCCTGAGGGTTGAAATGACGCTCGGACAGGCATGCCCGCCGGAGTGCCGGCGGGCGCAATGTGCGTTCAAAGATTCGATGATTC
KF934481	OTU_273	384	0.986	0.986	2.7e-135	0.993	1	279	Scopulariopsis sp.	Eukaryota	Fungi	Ascomycota	Pezizomycotina	Sordariomycetes	Hypocreomycetidae	Microascales	Microascaceae	Scopulariopsis			TTAAGTTCAGCGGGTATCCCTACCTGATCCGAGGTCAAACCATCAAGAGATAGGTTCGACGGCTGGTCTTCGCCGGGACCCGATGCGAGGTGCTTTACTACTACGCAGGGGGCGCCGCGGCGGGACCGCCACTTCATTTAAGGGCCTGCGGGCGCTGTGGCCCGCAGTGCCCCAACACCGGGCGGCGGCCGGCCCGCTAGGGGCCAACCGCGCTCGAGGGGAGAAATGACGCTCGGACAGGCATGCCCGGCAGATTGCTGCCGGGCGCAATGTGCGTT
KF588649	OTU_274	381	0.962	0.962	2.39e-16	0.315	0.1683	53	Mucoromycotina sp.	Eukaryota	Fungi	Zygomycota	Mucoromycotina								ATGATACTGAAACAGGCATACTCTCCGGAATACCAGAGAGTGCAATGTGCGTT
JQ761877	OTU_275	381	0.851	0.851	7.62e-72	0.925	1	248	Sordariomycetes sp.	Eukaryota	Fungi	Ascomycota	Pezizomycotina	Sordariomycetes							TTAAGTTCAGCGGGTATTCCTACCTGATCCGAGGTCAACCTTGTAAAAACTGGTTTCTTTCACGGCCGGCGCCCGCCGCGCGCCCTGAGCGAGGTAACACTACTACGCTCGGGATCGCGGCGAGCCCGCCACTGGAATTCGGGGCCTACGGCGCACGTAGGGGCCCCAACACCAAGCTGGGCTTGAGGGGTTGAAATGACGCTCGAACAGGCATGCCCGCCAGAATACTGGCGGGCGCAATGTGCGTT
KF267066	OTU_276	379	0.835	0.835	4.1e-103	0.917	1	387	Tulasnellaceae sp.	Eukaryota	Fungi	Basidiomycota	Agaricomycotina	Agaricomycetes	Cantharellales	Tulasnellaceae					TTAAGTTCAGCGGGTAGTCCTACCCGAGTTGAGATTAAAGGTTCAAAGTTGTCCCAAGACGACTGGAAGCGGCATCACACCGAACCCATCGGCCATCTCCTAAGAAATGTCCTCGACGAATAAGACTTACTACGCCGAGTGGAACCGTAAGGCGGGTCGCCAGCTAATACATTTCAAGCGAGTCGATCCAAAGAGGACCGACAGCACGCTCAAGTCCAAGACCAACACGCTTCCAAGCCCAAGTCCAGCTACCACCGCCTCGATAGACAGCTTCGCCGGACGCAGGACCTTTGCAATCAGAAGCGCAAGGTTTGAGATGATCATAATACTCAACCGGGCATGCTCTCCGGAATACCAGAGGGCGCAAGGTGCGTT
JX174143	OTU_277	376	0.809	0.809	2.06e-11	0.278	0.2479	89	Sordariomycetes sp.	Eukaryota	Fungi	Ascomycota	Pezizomycotina	Sordariomycetes							TGAGGGTTGAAATGACGCTCAGACAGGCATGCTCGCCAGAATACTGGCGAGCGCAATGTGCGTTCAAAGATTCGATGATTCACTG
JX843780	OTU_278	376	0.914	0.914	5.98e-99	0.957	1	267	Chaetothyriales sp.	Eukaryota	Fungi	Ascomycota	Pezizomycotina	Eurotiomycetes	Chaetothyriomycetidae	Chaetothyriales					TTAAGTTCAGCGGGTATTCCTACCTGATCCGAGGTCAACCTTGTGATAAATTGGAGGTTAGACCGGCCCGGAAGGTCCTTGATACTCGACGCGTGCTCCGAAAAGCTCGTTGCACCGAGGGTCCCACGGACGCCGTCATTGTCTTTGGGGCCAGTCGGTCGCGGACGACCGACGCGGGCCCAACACCAAACCCGAGGTTTGAGGGAGGATAATGACGCTCGAACAGGCATGCCCACCGGAATACCAGTGGGCGCAATGTGCGTT
FJ439578	OTU_279	374	0.933	0.933	4.68e-100	0.966	1	253	Coniochaetales sp.	Eukaryota	Fungi	Ascomycota	Pezizomycotina	Sordariomycetes	Sordariomycetidae	Coniochaetales					TTAAGTTCAGCGGGTATTCCTACCTGATCCGAGGTCAACCTTGGTTAAAGATGGGGTCTTTAACGGCCGGAGCGCGCCGCGCCTCCCTAGCGAGATAGGATTCTACTACGCTCGGAGTTGCAGCGAGCCCGCCACTTCCTTTCAGGGCCTACGGCAGCCGTAGGGCCCCAACACCAAGCAGGGCTTGAGGGTTGAAATGACGCTCGAACAGGCATGCCCGCCAGAGTACTGGCGGGCGCAATGTGCGTT
KC806227	OTU_280	367	0.853	0.853	2.17e-79	0.926	1	278	Gliomastix sp.	Eukaryota	Fungi	Ascomycota	Pezizomycotina	Sordariomycetes	Hypocreomycetidae	Hypocreales	Bionectriaceae	Gliomastix			TTAAGTTCAGCGGGTATCCCTACCTGATCTGAGGTCGACCTTGTAAAATCTGGGGGGTTTTACGGCGGGCCGCGCCGCTCTCCGCCTGCGAGGTGGTTTTAGTACTACGCAGGGGAGGCTACAGCGCGGTCGCCACTGAATTTAGGGGACGGCCTCCCAGTGACGGGGTGGCGGCCGATCCCCAACACCGCCCCCGACGAAGACGCCGGGGGCGAGGGTCGAAACGACGCTCAGACAGGCATGCCCGCCAGAATACTGGCGGGCGCAATGTGCGTT
KT270209	OTU_281	366	0.992	0.992	2.55e-122	0.996	1	250	Ophiosphaerella sp.	Eukaryota	Fungi	Ascomycota	Pezizomycotina	Dothideomycetes	Pleosporomycetidae	Pleosporales	Pleosporineae	Phaeosphaeriaceae	Ophiosphaerella		TTAAGTTCAGCGGGTATCCCTACCTGATCCGAGGTCAAACGTGATAAAAAGGCTTAATGGGTGCCTATATAACTGGCAGTAAGACGCAAAATGTGCTGCGCTCAAAACCAAATATAGGCTGCCAATTGCTTTAAGGCGAGTCCAAACGCAGAGGAGTGGACAAACACCCAACACCAAGCATAGCTTGAAGGTACAAATGACGCTCGAACAGGCATGCCCCATGGAATACCAAGGGGCGCAATGTGCGTT
KT291427	OTU_282	365	0.992	0.992	1e-127	0.989	0.9847	260	Helotiales sp.	Eukaryota	Fungi	Ascomycota	Pezizomycotina	Leotiomycetes	Helotiales	Helotiales					TTAAGTTCAGCGGGTATCCCTACCTCATCCCAGGTCAAACTTAAGAAAGTTGGGGGTTGCTGGCGGACGACCACCGGGACCCAACAGCGAGAAGAATTACTACGCTGAGAGCACGATGGCGTCGCCACTATTTTCGAGGCCCGCCGTTGCCGGCGCGGCCCAAAACCAAGCAGAGCTTGAGGGGTGAAATGACGCTGGAAGAGGCATGCCCCCCGGAATACCAAGGGGCGCAATGTGCGTTCAAAGATTCGATGATTCAC
KP132637	OTU_283	355	0.997	0.997	2.08e-156	0.989	0.981	309	Scedosporium apiospermum	Eukaryota	Fungi	Ascomycota	Pezizomycotina	Sordariomycetes	Hypocreomycetidae	Microascales	Microascaceae	Scedosporium			TTAAGTTCAGCGGGTAACCCTACCTGATCCGAGGTCAAACCATCTGGAGTTGTTAGGTGGTTTGACGGCAGGCCTCCGCCGGGACCCAATGCGAGCTTGCAAAAGAGACTTACTACGCAGAAGGCAACCGCGGCGGGACCGCCACTGTATTTCAGGGCCTACGGGGGTCGCGAGGACTCGCCGTAGCGCCCCAACACCGACCCTAGGCTTCCCTAAGGAAACGGAGGTTCGAGGGTTGAAATGACGCTCGGACAGGCATGCCCGGCAGATTACTGCCGGGCGCAATGTGCGTTCAAAGATTCGATGATT
JN943812	OTU_284	354	0.981	0.981	2.02e-157	0.93	0.8777	323	Powellomyces sp.	Eukaryota	Fungi	Chytridiomycota	Chytridiomycetes	Spizellomycetales	Powellomycetaceae	Powellomyces					TCAGAAACAGTCTCAATACTAGAGACGGTTGCTGTATAGAATGGAAGTGTATTCCAAGTCCAATGTTCACAAAAGGTCCCCCAAAATGTTTCATTTGACTGTTGCATTGAGGGTAAACCAATTACTACCAATTGGGGCATACACGCAATCATTTTAAGGCAATTGCCATGTTGCACAAAGGCACCATAGCAAAAATGCCCAAATCCACGCCCAATAGGGGTTTTGCAACCCATATAGTTTGTGAGAACATATTGATTCTGAAACGAGCATGCTCCCCGGAATACCAGGAAGCGCAATGTGCGTTCAAAGATTCGATGATTCAC
KC311472	OTU_285	354	0.933	0.933	9.58e-116	0.959	0.9859	282	Hypocreales sp.	Eukaryota	Fungi	Ascomycota	Pezizomycotina	Sordariomycetes	Hypocreomycetidae	Hypocreales	Hypocreales				TTAAGTTCAGCGGGTATTCCTACCTGATCCGAGGTCAACCTTGGTAAAATGGGGGGTTTCACGGCGTGGCCGTGCCGCTCTCCGGTGCGAGGTGTGCTACTACGCAGGGGAGGCTGCGGCGCGACCGCCACTGGGTTTAGGGGACGGGGGCCTTGCGGACCCCGAGCCCCAACACCAGGCCCGTCCCCCGGAAGGGTGGGCCTGAGGGTTGAAATGACGCTCGGACAGGCATGCCCGCCGGAGTGCCGGCGGGCGCAATGTGCGTTCAAAGATTCGATGATT
KF836945	OTU_286	352	0.796	0.796	2.49e-66	0.884	0.9725	299	Glomus sp.	Eukaryota	Fungi	Glomeromycota	Glomeromycetes	Glomerales	Glomeraceae	Glomus					TTAAGTTCAGCGGGTACTCTTACCTGATTTGAGGTCATTTAATGAGAAAACTATAGACGCGAATCATGGAAAATGACCACATCTAATAGATTATTTGATATCGCAAACGTAAGTAAAATATTAAATACGTTTCGAAATCACATTAAAAATTTTAAGTCACTTGACCGTAGGATTAAGACGACTCAATTCCAAACGTCATCACCAAAGCAATAACGCTTGATTTTTTTTAACTGACCCTCAAACAGGCATACTCTCCAGAATACCAGAGAGTGCAATATGCGTTCAAAGATTCGATGA
KT269653	OTU_287	352	0.996	0.996	1.6e-131	0.998	1	263	Cyphellophora sp.	Eukaryota	Fungi	Ascomycota	Pezizomycotina	Eurotiomycetes	Chaetothyriomycetidae	Chaetothyriales	Cyphellophoraceae	Cyphellophora			TTAAGTTCAGCGGGTATTCCTACCTGATCCGAGGTCAACCTTGTGGTAATGGGTGTCCCCGCGGGGGGGGACGGCGACCGGGTCTGGACTTCTAGCCGTGTACGTGCCCGAAAGCTCAGTGTACAGGAGTCGTCGCAGACGCCGTCATTATCTTTGGGAGGAGCGGGATAAGCGCTGCATCCAACAACAAGCCGGGCTTGAGGGGTGATAATGACGCTCGAACAGGCATGCCCTCCGGAATACCAGAGGGCGCAATGTGCGTT
KR349242	OTU_288	343	0.897	0.897	4.13e-108	0.942	0.9868	310	Hyphodontia sp.	Eukaryota	Fungi	Basidiomycota	Agaricomycotina	Agaricomycetes	Corticiales	Corticiaceae	Hyphodontia				TTAAGTTCAGCGGGTAGTCCTACCTGATTTGAGGTCAGATGTGTCAAAGTTGCATCGTTTCCAATGCGGTTAGAAGCCGAGACAAAGCTCCTCGACGATCAGTGAATGATAATTATCACACTTCTCGAGCAAGGCACCCGACTAATGCATTCAAGGGAAGCCGACTCTTGACAAGCCAGCAGATCCCCAAGTCCAAGCCAGCGACACCCAATAAGGCATCGTGGTTGATGATTTCATGACACTCAAACAGGCATGCTCCTGAAACAAGTCCAGGAGCGCAAGGTGCGTTCAAAGATTCGATGATTC
KP886464	OTU_289	340	0.904	0.904	1.62e-31	0.606	0.3086	104	Parasola sp.	Eukaryota	Fungi	Basidiomycota	Agaricomycotina	Agaricomycetes	Agaricomycetidae	Agaricales	Psathyrellaceae	Parasola			ACAAGTCAGAAACCAGGTGAGGTTGAGAATTTAATGACACTCAAACAGGCATGCTCCTCGGAATACCAAGGAGCGCAAGGTGCGTTCAAAGATTCGATGA
JN943057	OTU_290	336	0.908	0.908	2.76e-16	0.293	0.1778	65	Basidiobolus ranarum	Eukaryota	Fungi	Zygomycota	Basidiobolomycetes	Basidiobolales	Basidiobolaceae	Basidiobolus					GAGAATGGTTAACTGATACTCAAACAGGCATGCTCTCCGGAATACCAGAGAGCGCAATGTGCGTT
KP689108	OTU_291	331	0.82	0.82	1.17e-63	0.903	0.985	278	Anthostomella sp.	Eukaryota	Fungi	Ascomycota	Pezizomycotina	Sordariomycetes	Xylariomycetidae	Xylariales	Xylariaceae	Anthostomella			TTAAGTTCAGCGGGTATTCCTACCTGATCCGAGGTCAACCAGTATAAAATAGGGGGTTTTACGGCAGGCGCCAGCGCAGCTACAGAGGCGAGATGATGATTACTACGCCTAGAGTATACGCTAACTCCGCCACTAACTTTAGGGAGCCGCGGGCCCGGGGCCGGCGGGCTCCCAACGCTAAGCAGCAGGGCTTAAGGGTTGAAATGACGCTCGAACAGGCATGCCCACTAGAATACTAATGGGCGCAATGTGCGTTCAAAGATTCGATGATTC
AY773459	OTU_292	329	0.846	0.846	1.31e-07	0.247	0.1477	52	Pezizomycotina sp.	Eukaryota	Fungi	Ascomycota	Pezizomycotina	Orbiliomycetes	Orbiliales	Orbiliaceae	mitosporic Orbiliaceae	Arthrobotrys			TTAAGTTCAGCGGGTATCCTTGTCTGATCTGAGGTCAAACCTTAAAGAAAAA
JN903946	OTU_293	324	0.993	0.993	4.28e-139	0.996	1	279	Cyphellophora sp.	Eukaryota	Fungi	Ascomycota	Pezizomycotina	Eurotiomycetes	Chaetothyriomycetidae	Chaetothyriales	Cyphellophoraceae	Cyphellophora			TTAAGTTCAGCGGGTATTCCTACCTGATCCGAGGTCAACCTTGGTAAAAAAGTTGGGGACGCCGAAGCGAACCCGAAGACCGGGTCTGCAAGTATCAGCCTAGTACGTGCCCGAAAGCTCAGTGTACAGGTGTCCTCACAGACGCCGTCATTATCTTTGAGACGGGCGGTACGCCACTAAAGGCCGCCGCCGACGTCCAACAACAAGCCGGGCTTGAGGGGTGATAATGACGCTCGAACAGGCATGCCCCCCGGAATACCAGAGGGCGCAATGTGCGTT
KT270130	OTU_294	323	0.965	0.965	1.47e-132	0.976	0.9863	287	Hydropisphaera sp.	Eukaryota	Fungi	Ascomycota	Pezizomycotina	Sordariomycetes	Hypocreomycetidae	Hypocreales	Bionectriaceae	Hydropisphaera			TTAAGTTCAGCGGGTATTCCTACCTGATCTGAGGTCAACCTTAAAAGAGTTGGGGGTTTAACGGCAGGCCGCACCGCTCTCCGCCTGCGAGGTTTTAACTACTACGCAGAGGAGGCTACGGCGTGGTCGCCACTCTATTTCGGGGCCGGCCGCCCGTAACCGGGAGGCCGATCCCCAACACCACCCCCGACACGAAGCCGGGGATGAGGGTTGAAATGACGCTCAGACAGGCATGCCCGCCAGAATACTAGCGGGCGCAATGTGCGTTCAAAGATTCGATGATTCAC
JX188155	OTU_295	322	0.976	0.976	6.25e-157	0.988	1	329	Cystofilobasidium macerans	Eukaryota	Fungi	Basidiomycota	Agaricomycotina	Tremellomycetes	Cystofilobasidiales	Cystofilobasidiaceae	Cystofilobasidium				TTAAGTTCAGTGGGTAGTCCTACCTGATTTGAGGCCAAGTTGTCAAAAGTTGCCAGCACTCGAAGTCTGCGCTAATTAGAAGCGTATCAACTGCTAGCGGCGGCCAGCACAACAAGTTGCACTGTCCTCGACGGAGATCTTATCACGTCGAGTAGAACCACCTCTAGAGGATTCAGCTAATGTATTTCAAGTGAGCCGATGCAACCAGGGCACCAGCAGCACTCACGTCCACGCCCCAACACCTCTAATTAAAGAAGGCTGGAGGTGAGAGTTTCATGACACTCAAACAGGCATGCTCTTCGGAATACCAAAGAGCGCAAGATGCGTT
KT336529	OTU_296	322	0.992	0.992	2.55e-122	0.996	1	250	Talaromyces sp.	Eukaryota	Fungi	Ascomycota	Pezizomycotina	Eurotiomycetes	Eurotiomycetidae	Eurotiales	Trichocomaceae	Talaromyces			TTAAGTTCAGCGGGTAACTCCTACCTGATCCGAGGTCAACCGTGGTAAAACATGGTGGTGACCAACCCCCGCAGGTCCTTCCCGAGCGAGTGACAGAGCCCCATACGCTCGAGGACCAGACGGACGTCGCCGCTGCCTTTCGGGCAGGTCCCCGGGGGGACCACACCCAACACACAAGCCGTGCTTGAGGGCAGAAATGACGCTCGGACAGGCATGCCCCCCGGAATGCCAGGGGGCGCAATGTGCGTT
JX999969	OTU_297	321	0.944	0.944	4.38e-07	0.275	0.1062	36	Glomeromycota sp.	Eukaryota	Fungi	Glomeromycota	Glomeromycota								TTAAGTTCAGCGGGTATCCTTGCCTGAGCTGAGGTC
KJ706276	OTU_298	319	0.997	0.997	1.05e-166	0.998	1	328	Cystofilobasidium macerans	Eukaryota	Fungi	Basidiomycota	Agaricomycotina	Tremellomycetes	Cystofilobasidiales	Cystofilobasidiaceae	Cystofilobasidium				TTAAGTTCAGTGGGAAGTCCTACCTGATTTGAGGCCAAGTTGTCAAAAGTTGCCAGCACTCGAAGTCTGCGCTAATTAGAAGCGTATCAACAGCTAGCGGCGGCCAGCACAACAAGTTGCACTGTCCTCGACGGAGATCTTATCACGTCGAGTAGAACCACCTCTAGAGGATTCAGCTAATGTATTTCAAGTGAGCCGATGCAACTAGGGCACCAGCAGCACTCACGTCCACGCCCCAACACCTCTAATTAAAGAAGGCTGGAGGTGAGAGTTTCATGACACTCAAACAGGCATGCTCTTCGGAATACCAAAGAGCGCAAGATGCGTT
DQ491504	OTU_299	317	0.916	0.916	2.91e-96	0.958	1	251	Ascobolus sp.	Eukaryota	Fungi	Ascomycota	Pezizomycotina	Pezizomycetes	Pezizales	Ascobolaceae	Ascobolus				TTAAGTTCAGGGGGTATCCCTACCTGATCTGAGGTCAAGCTTTAAAATAAATCGTTCAGTTGGCAGACGACTACACAGTTGCTTTAACGAGAATATTACTTACTACGTCTTACAAGCTGAAATAGTGTCGCCAATAGCTTAAAGGAGAGAGGCAGAGCCACTTCTCCCAATACCAAACCAAGGTTTGATTGATTTATTGACGCTCAGACAGGCATGCCCTTCGGAATACCAAAGGGCGCAATGTGCGTT
KF267066	OTU_300	316	0.816	0.816	5.57e-95	0.908	1	380	Tulasnellaceae sp.	Eukaryota	Fungi	Basidiomycota	Agaricomycotina	Agaricomycetes	Cantharellales	Tulasnellaceae					TTAAGTTCAGCGGGTAGTCCTACCCGAGTTGAGATTAAAGGTTCAAAGTTGTCCCAAGACGACTGGAAGCGGCATCACACCGAACCCATCGGCCATCTCCTAAGAAATGTCCTCGACGAATAAGACTTACTACGCCGAGTGGAACCGTAAGGCGGGTCGCCAGCTAATACATTTCAAGCGAGTCGATCCAAAGAGGACCGACAGCACGCTCAAGTCCAAGACCAACACGCTTCCAAGCCCAAGTCCAGCTACCACCGCCTCGATAGACAGCTTCGCCGGACGCAGGACCTTTGCAATCAGAAGCGCAAGGTTTGAGATGATCATAATACTCAACCGGGCATGCTCTCCGGAATACCAGAGGGCGCAAGGTGCGTT
FJ914700	OTU_301	315	0.967	0.967	3.18e-141	0.982	0.9967	305	Doratomyces sp.	Eukaryota	Fungi	Ascomycota	Pezizomycotina	Sordariomycetes	Hypocreomycetidae	Microascales	mitosporic Microascales	Doratomyces			TTAAGTTCAGCGGGTAACCCTACCTGATCCGAGGTCAAACTTAGAGAGTATAGGTTTGACGGCAGGCCTCCACCGGGTCCCGAAGCGAGCTGTTATACTACGCAGGGGGCGCCGCGGCAGGACCGCCACTTCATTTCGGGGCCTACGGGGGGACAGCACAGGGCTTCCCGTAGTGCTCCAACGCCGGGCGAGGCCCAGCACCTAGATGCTGGACTCGCTCGAGGGTAGAAATGACGCTCGGACAGGCATGCCCGGCAGATTACTGCCGGGCGCAATGTGCGTTCAAAGATTCGATGGTTCACTGA
KT269598	OTU_302	315	0.989	0.989	4.77e-132	0.989	0.989	271	Pleosporaceae sp.	Eukaryota	Fungi	Ascomycota	Pezizomycotina	Dothideomycetes	Pleosporomycetidae	Pleosporales	Pleosporineae	Pleosporaceae	Pleosporaceae		TTAAGTTCAGCGGGTATCCCTACCTGATCCGAGGTCAAAGGTTGAAAAAAGGCTTGCTGGACGCTGACCTTGGCTGGGCAAGAGCGCGACTTGTGCTGCGCTCCGAAACCAGTAGGCCGGCTGCCAATGACTTTAAGGCGAGTCTCCAGCGAGCTGGAGACAAAAGACGCCCAACACCAAGCAAAGCTTGAGGGTACAAATGACGCTCGAACAGGCATGCCCTTTGGAATACCAAAGGGCGCAATGTGCGTTCAAAGATTCGATGATTCAC
KP859048	OTU_303	311	0.9	0.9	1.32e-94	0.95	1	270	Neoidriella desertorum	Eukaryota	Fungi	Ascomycota	Pezizomycotina	Sordariomycetes	Sordariomycetesincertaesedis	Neoidriella					TTAAGTTCAGCGGGTATTCCTACCTGATCCGAGGTCAACCATAGAAAAAATCAGCACCCTTTTTAGGGGCGCGAGATTTCTGGCCGTAGCACCGGAAGACTTCCAAAGCGAGAAAAAGATTACTACGCTCAGAGCCTACCGGACTCCGCCAACTGATTTTGAGGAATTACCAGCTAGGTAAGTTCCCAACACTAAGCTAGGCTTAAGGGTTGAAATGACGCTCGAACAGGCATACTCACTAGAATACTAATGAGTGCAATGTGCGTT
KT313402	OTU_304	310	0.996	0.996	1.97e-130	0.989	0.9812	261	Aphanoascus fulvescens	Eukaryota	Fungi	Ascomycota	Pezizomycotina	Eurotiomycetes	Eurotiomycetidae	Onygenales	Onygenaceae	Aphanoascus			TTAAGTTCAGCGGGTACTCCTACCTGATCCGAGGTCAAACTGGATAAAAATCTGACATCAGCGCCGATTGGGTCTTTGAGCGATAGAGATTCCCATACACTCAGACACCAGGACTCGGTGCTGCCACTGCATTTCAGGCCCGTCCATAGGGGACGATGGCCCAACACACAAGCCGTGCTTGAGGGGTTTGCAATGACGCTCGAACAGGCATGCCCCCCGGAATACCAGAGGGCGCAATGTGCGTTCAAAGATTCGATGATT
KT268659	OTU_305	310	0.915	0.915	2.58e-90	0.953	0.9916	236	Hyaloscyphaceae sp.	Eukaryota	Fungi	Ascomycota	Pezizomycotina	Leotiomycetes	Helotiales	Hyaloscyphaceae	Hyaloscyphaceae				AAGTTCAGCGGGTATCCCTACCTGATCCGAGGTCAACCATAGAAAGTTGGGGGTTCTGGCGCGAGCACCTCCGGACCCTATAGCGAGAAGAATTACTACGCTTAGAGCCAGAGGGCACTGCCACTGATTTTAAGGGCTGCCTACCGGCATGCCCCAACACCAAGCTAAGCTTGAGGGTTATAATGACGCTCGAACAGGCATGCCCCCCGGAATACCAAGGGGCGCAATGTGCGTT
KT270262	OTU_306	309	0.961	0.961	3.07e-115	0.967	0.9733	255	Tetracladium sp.	Eukaryota	Fungi	Ascomycota	mitosporic Ascomycota	Tetracladium							TTAAGTTCAGCGGGTATCCCTACCTAATCCGAGGTCAATCATTAAAAAATGGGGGGGTTCTGGCGAGTGTCCACCAGGTGTCTATAGCGATGAATTTTACTACGCTTAGAGCCTGACAGCACTGCCACTGATTTTAGAGGCTGCCTTGACAGCAGGCCTCAACACCAAGCTAGGCTTGAGGGGTGATAATGACGCTCGAATAGGCATGCCCCTCGGAATACCAAGGGGCGCAATGTGCGTTCAAAGATTCGATGA
KF060328	OTU_307	306	0.922	0.922	5.51e-139	0.954	0.9858	347	Septoglomus sp.	Eukaryota	Fungi	Glomeromycota	Glomeromycetes	Glomerales	Glomeraceae	Septoglomus					TTAAGTTCAGCGGGTGTTCTTACCTGATTTGAGGTCAAAAATTGAAAAATATCGTATACGAATGAACTAAATTCGATAGTCAAACGTATTACATCATATAAATAACGGTACGCGCGCGTTTCTTTAACCAAAAATTGATCATAAAATACGCTTCGATCATACCAAAAAAATCAATTTTAAGCCACTTAAATATAAAAAAAAAAGACGGCTCAAATCCGACGACATTACCTTTTTTTAAAAAAAAAGCAATGGAATCGATGGTTTGTTAAGCGACCCTCAAACAGGCATACTCCCCGGAATACCAGAGAGTGCAATTTGCGTTCAAAGATTCGATGATTC
KT270196	OTU_308	306	0.94	0.94	7.25e-104	0.97	1	249	Pleosporales sp.	Eukaryota	Fungi	Ascomycota	Pezizomycotina	Dothideomycetes	Pleosporomycetidae	Pleosporales	Pleosporales				TTAAGTTCAGCGGGTATCCCTACCTGATCCGAGGTCAAACTGTGATGTGGGCTTGCTGGACGCCGATCCGCCGGAGCTTCGAGAAGCGCAATGTGCTGCGCAAGAAGCTGGCAAGACCGCTGCCAATACCTTTGGGGCGAGTCCGCGCACAGAGGCGGGACAGACGCCCAACACCAAGCAGAGCTTGAGGGTGTAAATGACGCTCGAACAGGCATGCCCCATGGAATACCAAGGGGCGCAATGTGCGTT
KC007145	OTU_309	304	1	1	6.43e-163	1	1	318	Corticiaceae sp.	Eukaryota	Fungi	Basidiomycota	Agaricomycotina	Agaricomycetes	Corticiales	Corticiaceae	Corticiaceae				TTAAGTTCAGCGGGTAGTCCTACCCGATTTGAGGTCAAAAAGGTTTGAAATGAAGCGCATATATGCACCCAAATCGGCTGTCCGAAGACGATTAGAAGCAAGCCCAACGAGAACCGCTCATATCGACGTAGATAACTATCACGCCAAGAGACGGTCAGCAAAGGGAAGTCTCGCTAATAGATTTAAAGGGAGCAGACGTCTAGACGCCTGCAAGACCCTCAAGACCAAGCACTAGACACACAAGGTGTTTAGAGTTGATGATTTAATGACACTCAAACGGGCATGCCCTGCGGAATACCACAGGGCGCAAGGTGCGTT
KT315398	OTU_310	304	1	1	6.97e-143	0.991	0.9825	281	Acremonium antarcticum	Eukaryota	Fungi	Ascomycota	Pezizomycotina	Sordariomycetes	Hypocreomycetidae	Glomerellales	Plectosphaerellaceae	mitosporicPlectosphaerellaceae	Acremonium		TTAAGTTCAGCGGGTATTCCTACCTGATCCGAGGTCAACCTTGGTGCCGCCGGAGCGGACTTGCTGGGGGTTTAGAGGCTGAAGCCCGCCGGCTCCCGATGCGAGGCAGTATTACTACGCAAAGGAAGGGCCTGTAACGGGTCCGCCACTGGATTTCGGAGACTGCCTGGGCAGATCTCCAACGCCGGGCCACGGGGGCTCGAGGGTTGAAACGACGCTCGGACAGGCATGCCTCCCAGGATACTGGAAGGCGCCATGTGCGTTCAAAGATTCGATGATTC
JQ272383	OTU_311	302	0.829	0.829	8.57e-72	0.905	0.9815	275	Herpotrichiellaceae sp.	Eukaryota	Fungi	Ascomycota	Pezizomycotina	Eurotiomycetes	Chaetothyriomycetidae	Chaetothyriales	Herpotrichiellaceae				TTAAGTTCGGCGGGTATTCCTACCTGATCCGAGGTCAACCTTAGAAAATAATGGTTAAAGACCGGGTCGGCCGACCACTTCAATGCGTGCTATAAAAAGCTCGTTGCATCTAGGGTCAAACACGACGCCGTCATTATCTTTCGGACCTACCACATATTTCAGCGGTAAAGAGGTCCAACGACAAGCCAGGCTTGATGGTTGATAATGACGCTCGAACAGGCATGCCCTTCGGAATGCCAAAGGGCGCAATATGCGTTCAAAGATTCGATGACT
JX270360	OTU_312	299	0.982	0.982	3.3e-134	0.987	0.9929	278	Onygenales sp.	Eukaryota	Fungi	Ascomycota	Pezizomycotina	Eurotiomycetes	Eurotiomycetidae	Onygenales	Onygenales				TTAAGTTCAGCGGGTATCCCTACCTGATCCGAGGTCAACCTTGATAAAAAATTTGGTTATCGACTGGCGCCGGTCCCGGCCGTGAGCGTGTGAATAAAATCCCCATACACTCTGGCTGATCGAGAAACCGCGACGCCGCCACTGCGTTTCGGGCCCGTCCTTTTTAGGGGACGGTGGCCCAACTCACAAGCCGTGCTTGATTGGTGTAATGACGCTCGGACAGGCATGCCCCCCGGAATACCAGAGGGCGCAATGTGCGTTCAAAGATTCGATGATTC
KP715606	OTU_313	294	0.883	0.883	6.05e-113	0.941	1	341	Ceratobasidium sp.	Eukaryota	Fungi	Basidiomycota	Agaricomycotina	Agaricomycetes	Cantharellales	Ceratobasidiaceae	Ceratobasidium				TTAAGTTCAGCGGGTAGTCCTACCTGATTTGAGATCAGATCTTAAAATTAATTGTCTAACTTAATAGACTATTAGAAGCGGTTCATCTGTATTTCCTGGCCACCTTTTTAACAGTGTCCTCAGCGAGTGATACTTATCACGCCGAGTGGAACCAAGCATATACTGAGATCCAGCTAATGCATTTAAGAGGAGCAGACGTGAAATCTGCAAAGACCTCCAAATCCAAAGCAAACCAGTTGAATTAACAAAAGATTTACTTTGAGAATTTCATGATACTCAAACAGGCATGCTCCAAGGAATACCAAGGAGCGCAAGGTGCGTT
KP411574	OTU_314	287	0.986	0.986	8.31e-175	0.987	0.9888	353	Mortierellaceae sp.	Eukaryota	Fungi	Zygomycota	Mortierellomycotina	Mortierellales	Mortierellaceae	Mortierellaceae					TTAAGTTCAGCGGGTAGTCTTACTTGATTTGAGATCGAGTTTACAAAGACAGCCGAAGCGGTCTTTGTGAATCCTGCATCAGTCAGCACAAGAACTAATCTCCTTTATGTTAGCTGCAGCAAAGGTAATAATCTGTTTTGAGGCAGACTAAATAGATATGCTTATAGCTCAGAGAAAAGTCCAGCTGCACCTGCATTTCAAGTAACCCGCCACTTTATGAATAAAGCGTTGGGATCACTCAAGTCCAGCTCCATTTCAAGAAGAAAGGGAGTTGAGGTGTTTACTGATACTCAAACAAGCATGCTCTCCGGAATACCAGAGAGCGCAATATGCGTTCAAAGATTCGATGATTC
KM403384	OTU_315	283	0.948	0.948	1.28e-133	0.974	1	308	Parasola sp.	Eukaryota	Fungi	Basidiomycota	Agaricomycotina	Agaricomycetes	Agaricomycetidae	Agaricales	Psathyrellaceae	Parasola			TTAAGTTCAGCGGGTAGTCCTACCTGATTTGAGGTCAAGAGTTATCATTTGTCTTTGCAGACGGTTAGAAGCCAGTCCCCCGGTTAAGGGTCTCCAAACCAGCAGCGTAGATAGATTATCACACCGTTGGGATAGAGGTAAAAGACCTGCTAATACATTTAAGGAGAGCAGAGCCGCAGTAAACTGTAGCCTGCAAAACTCCCAAGTCCAAGCCATCACACAAGTTCGAAAACCAGGTGAGGTTGAGAATTTAATGACACTCAAACAGGCATGCTCCTCGGAATACCAAGGAGCGCAAGGTGCGTT
JQ301691	OTU_316	282	0.974	0.974	2.84e-09	0.295	0.1162	38	Xanthoria parietina	Eukaryota	Fungi	Ascomycota	Pezizomycotina	Lecanoromycetes	OSLEUM clade	Lecanoromycetidae	Teloschistales	Teloschistineae	Teloschistaceae		TTAAGTTCAGCGGGTGTTCTTGCCTGACCTCAGGTCGA
JN943813	OTU_317	281	0.828	0.828	1.54e-19	0.301	0.2735	99	Spizellomycetaceae sp.	Eukaryota	Fungi	Chytridiomycota	Chytridiomycetes	Spizellomycetales	Spizellomycetaceae						CACCAAGCTGGGTGAGATTTTTATTGATTCTGAAACGGGCATGCTTCCCGGAATACCAGGAAGCGCAATGTGCGTTCAAAGATTCGATGATTCACTGA
KM624523	OTU_318	281	0.712	0.712	5.71e-30	0.856	1	299	Halosphaeriaceae sp.	Eukaryota	Fungi	Ascomycota	Pezizomycotina	Sordariomycetes	Hypocreomycetidae	Microascales	Halosphaeriaceae				TTAAGTTCAGCGGGTAACCCTACCTGATTCGAGGTCAAGCTTCTTGAAAATAGATGGTTGCGAGGCGATGCAGACGCCGCGGCTCGGTGCGATGTTTTGGAAAACCACTACGCAAAGAGCACGACAGCGCGCACGCCGATCCATTTAGGCGACTGCGGCCAGGCCGCAGACCACCAACACCAGGCCCAACCCACCCGAAGGAAAGGCGGCCCGAGGGCTGAAATGACGCTCGAACAGGCATACCCAGCGGAATACCACTGGGTGCAATGTGCGTT
KT270104	OTU_319	279	0.988	0.988	3.82e-120	0.984	0.9802	247	Cistella sp.	Eukaryota	Fungi	Ascomycota	Pezizomycotina	Leotiomycetes	Helotiales	Hyaloscyphaceae	Cistella				TTAAGTTCAGCGGGTATCCCTACCTGATCCGAGGTCAACCATAGAAAATTGGGGGTTCTGGCGCGGACCAACCGGTTTCTATAGCGAGAAGAATTACTACGCTTAGAGCCGGAAGGCACTGCCACTGATTTTAAGAGCTGCTGGATAGCATGCTCCAACACCAAGCTAGGCTTGAGGGTTATAATGACGCTCGAACAGGCATGCCCCCCGGAATACCAAGGGGCGCAATGTGCGTTCAAAGATTCGA
KU360078	OTU_320	276	1	1	1.58e-131	1	1	260	Verticillium dahliae	Eukaryota	Fungi	Ascomycota	Pezizomycotina	Sordariomycetes	Hypocreomycetidae	Glomerellales	Plectosphaerellaceae	mitosporicPlectosphaerellaceae	Verticillium		TTAAGTTCAGCGGGTATTCCTACCTGATCCGAGGTCAACCGTTGCCGCACGAGGCGGGCTTGTAGGGGGTTTAGAGGCAAGCGCCTGCGGGACTCCGATGCGAGCTGTAACTACTACGCAAGGAAGGGCCACGCGGGTCCGCCACTGCTTTTAAGGGCCTACAGACGTAGATCCCCAACACCGGGCCACTGGGGCTCGAGGGTTGAAACGACGCTCGGACAGGCATGCCTCCCAGGATACTGGAAGGCGCCATGTGCGTT
KT444721	OTU_321	275	0.87	0.87	4.42e-07	0.252	0.1345	46	Diversispora slowinskensis	Eukaryota	Fungi	Glomeromycota	Glomeromycetes	Diversisporales	Diversisporaceae	Diversispora					TTAAGTTCAGCGGGTATTCTTGCTTGAGCTGAGGTCAAAAAAAAAA
FJ827721	OTU_322	274	0.911	0.911	2.4e-23	0.565	0.2207	79	Triparticalcar sp.	Eukaryota	Fungi	Chytridiomycota	Chytridiomycetes	Spizellomycetales	Spizellomycetaceae	Triparticalcar					GAGAGTTTTAATGATTCTGAAACGGGCATGCTCCCCGGAATACCAGGAAGCGCAATGTGCGTTCAAAGATTCGATGATT
KP454029	OTU_323	271	0.944	0.944	1.14e-114	0.958	0.971	269	Pyronemataceae sp.	Eukaryota	Fungi	Ascomycota	Pezizomycotina	Pezizomycetes	Pezizales	Pyronemataceae					TTAAGTTCAGCGGGTATCCCTACCTGATCCGAGGTCAACCTAGAAAAATTGGGGGTTTGGGGCAGGATCACCTCATGTTCCAAGCGAAAGAAAACTTACTACGCCGGGGCACATGGAGCTTTCCGCCATTTGATTTCAAAAGGGAGAGTACACAGGCACCCTCCTCTTCCATGACCAAGCAAAAGAGCTTGAGTGGTTTTTAATGACGCTCGAACAGGCATGCCTCCCGGAATACCAGGAGGCGCAATGTGCGTTCAAAGATTCGATGA
GU391421	OTU_324	268	0.972	0.972	5.15e-112	0.986	1	246	Podospora setosa	Eukaryota	Fungi	Ascomycota	Pezizomycotina	Sordariomycetes	Sordariomycetidae	Sordariales	Lasiosphaeriaceae	Podospora			TTAAGTTCAGCGGGTATTCCTACCTGATCCGAGGTCAACCTTGTAAAAATTGGGGGTTTTACGGCAGGCGCCCGCGCCACTCCATAGCGAGGTTAGTTACTACGCTCGGTGTGGACAGCGAGCCCGCCACTGGTTTTCAGGGCCTGCGTCGGACGCAGGTCCCCAACACAAGCCCGGGGCTTGATGGTTGAAATGACGCTCGGACAGGCATGCCCGCCAGAATACTGGCGGGCGCAATGTGCGTT
KU187187	OTU_325	264	0.993	0.993	1.11e-133	0.996	1	271	Metarhizium anisopliae	Eukaryota	Fungi	Ascomycota	Pezizomycotina	Sordariomycetes	Hypocreomycetidae	Hypocreales	Clavicipitaceae	Metarhizium			TTAAGTTCAGCGGGTAGTCCTACCTGATTCGAGGTCAACTATAAAAAGTTGGGGGGTTTTACGGCAGTGGACCGCGCCGGGCTCCTGTTGCGAGTGTTTTACTACTGCGCAGAGGAGGGCCACGGCGAGACCGCCAATTGATTTGAGGGACGGCTGCGCTGGAAAACCAGCCTCGCCGATCCCCAACACCAAGTCCACAGGGGACTTGAGGGGCGTAATGACGCTCGAACAGGCATGCCCGCCAGAATACTGACGGGCGCAATGTGCGTT
KC007326	OTU_326	260	0.981	0.981	2.64e-122	0.99	1	258	Neonectria sp.	Eukaryota	Fungi	Ascomycota	Pezizomycotina	Sordariomycetes	Hypocreomycetidae	Hypocreales	Nectriaceae	Neonectria			TTAAGTTCAGCGGGTATTCCTACCTGATCCGAGGTCAACCTTTCAGAAGTGGGGGGTTTTACGGCGTGGCCACGCTGTTTCCCAGTGCGAGGTGTGCTACTACGCAGAGGAAGCTACAGCGGGACCGCCACTATATTTGGGAGACGGCGCGCCCCGGGGGGCTCGCCGATCTCCAACACCAAGCCCGGGGGCTTGAGGGTTGAAATGACGCTCGGACAGGCATGCCCGCCAGAATACTGGCGGGCGCAATGTGCGTT
KR909149	OTU_327	259	0.931	0.931	3.74e-101	0.966	1	247	Dictyosporium sp.	Eukaryota	Fungi	Ascomycota	Pezizomycotina	Dothideomycetes	Pleosporomycetidae	Pleosporales	Pleosporalesincertaesedis	Dictyosporium			TTAAGTTCAGCGGGTATCCCTACCTGATTCGAGGTCAAAATAAGGGTGATCTTGATGGACGCAAGCTCGCCGGAGCCTCCAGGAGCGCAAAGTGCTGCGCGAGAGGCTGGCAAGCCGCTGCCAATGATTTTGGGGCGAGTCCACGCTGATTTCGCGGACAAACGCCCAACACCAAGCAGTGCTTGAGAGGTTAAATGACGCTCGAACAGGCATGCCCAATGGAATACCAAGGGGCGCAATGTGCGTT
JQ758686	OTU_328	257	0.779	0.779	7.74e-54	0.885	0.9898	299	Pezizomycetes sp.	Eukaryota	Fungi	Ascomycota	Pezizomycotina	Pezizomycetes	Pezizomycetes						TTAAGTTCAGCGGGTATCCCTACCTGATCCGAGGTCAAACCTTGAAATGTGGGGGTTTCTGCCCGGCAGGACAAGTAGCAAGCTGGATGCCGCGAAAGAATAACTTACTACGCTGCTAATCCAAAGCTCGATTGTCCGCCATTCAATTTCGCAGGTGGGGCGCCGATGAAGGCTCTCCATCCCGCAGGACCAAGCAAAGTTGCTTGACGGTTTTTGATGACGCTCGAACAGGCATGCCCTCCGGAATACCAGAGGGCGCAATGTGCGTTCAAAGATTCGATGATTCACT
KT321074	OTU_329	257	0.992	0.992	2.63e-116	0.935	0.8787	239	Cladorrhinum australe	Eukaryota	Fungi	Ascomycota	Pezizomycotina	Sordariomycetes	Sordariomycetidae	Sordariales	Lasiosphaeriaceae	Cladorrhinum			ATCCGAGGTCACCTTGTGTGAGAAGGGGGGGGTTTTACGGCCGGAAGCCCGCCGCGCGACCGGAGCGAGGTGTATGCTACTACGCTCGGTGCTACAGCGAGACCGCCACTGTCTTTCAGGGCCCGCGGCAGCCGCGGGTCCCCAACACAAGCCCGGGGGCTTGATGGCTGAAATGACGCTCGAACAGGCATGCCCGCCAGAATACTGGCGGGCGCAATGTGCGTTCAAAGATTCGATG
KR909188	OTU_330	257	0.977	0.978	6.33e-124	0.989	1	262	Talaromyces minioluteus	Eukaryota	Fungi	Ascomycota	Pezizomycotina	Eurotiomycetes	Eurotiomycetidae	Eurotiales	Trichocomaceae	Talaromyces			TTAAGTTCAGCGGGTAACTCCTACCTGATCCGAGGTCAACCGTAAAAAAAAATGGTGGATGGCCAACGCCCGTAGGCCCCTCCCGAGCGGGTGACAAAGCCCCATACGCTCGAGGACCTAGGCGGAACGTCGCCGCTGCCTTTCGGGCAGGTCCCCCCTAAACCGGGGGGACCACGCCCAACACACAAGCCGGGCTTGAGGGCAGAAATGACGCTCGGACAGGCATGCCCCCCGGAATGCCAGGGGGCGCAATGTGCGTT
HQ441575	OTU_331	256	0.978	0.978	1.1e-153	0.989	1	321	Thanatephorus fusisporus	Eukaryota	Fungi	Basidiomycota	Agaricomycotina	Agaricomycetes	Cantharellales	Ceratobasidiaceae	Thanatephorus				TTAAGTTCAGCGGGTAGTCCTACTGATTTGAGATCAGATCGTAAATTCATTGTCTAAGTCAATAGACCGTTGGAAGCGGTTCGTCCGCAAGCCTGGCCACCTTTTTCAACGGGTGTCCTCAGCGAGTGATACTTATCACGCCGAGTGGAACCAAGTTCACCGAGAATCCAGCTAATGCATTTAAGAGGAGCAGACTGTGAAATCTGCAGGCCCCCAAGTCCAAAGCAAAGGCAGTTGAATTAACAAAATATTTGCTCTGATAATTTCATGATACTCAAACAGGCATGCTCCAAGGAATACCAAGGAGCGCAAGGTGCGTT
KT314167	OTU_332	255	0.84	0.84	1.2e-76	0.903	0.9654	287	Gliomastix sp.	Eukaryota	Fungi	Ascomycota	Pezizomycotina	Sordariomycetes	Hypocreomycetidae	Hypocreales	Bionectriaceae	Gliomastix			TTAAGTTCAGCGGGTATTCCTACCTGATCCGAGGTCAACCTTGGTGCCGCCGGAGCGGGCTTTGTGGGGGGGTTTAGAGGCCGGAGGTCCCGCGGGCTCCCGATGCGAGGCTGATGCTACTACGCAAAGGGGGGGCCGGCACGGGTCCGCCACTGTTTTTCGGGGCCTACGTCGGCGCGTAGGTCCCCAACGCCGGGCCACTACGGGCTCGAGGGTTGAAACGACGCTCGGACAGGCATGCCCCCCGGGATGCCGGGGGGCGCCATGTGCGTTCAAAGATTCGATG
KR995113	OTU_333	255	0.996	0.996	2.26e-136	0.981	0.9648	274	Trichoderma rossicum	Eukaryota	Fungi	Ascomycota	Pezizomycotina	Sordariomycetes	Hypocreomycetidae	Hypocreales	Hypocreaceae	Trichoderma			TTAAGTTCAGCGGGTATTCCTACCTGATCCGAGGTCAACATTTCAGAAGTTGGGGTGTTTTACGGACGTGGACGCGCCGCGCTCCCGGTGCGAGTGTGCAAACTACTGCGCATGAGAGGCTGCGGCGAGACCGCCACTGTATTTAGGGGCCGGCACCCGGTGAAAGGGCCGATCCCCAACGCCGACCCCCCGGAGGGGTTCGAGGGTTGAAATGACGCTCGGACAGGCATGCCCGCCAGAATACTGGCGGGCGCAATGTGCGTTCAAAGATTC
HQ649910	OTU_334	254	0.918	0.918	1.32e-88	0.874	0.8292	233	Pezizales sp.	Eukaryota	Fungi	Ascomycota	Pezizomycotina	Pezizomycetes	Pezizales	Pezizales					TATAAAGAAGGGCTTGGTTGGGCGGGACGGGTGACTACGCTTCGCGATGCAAAATGCTCACTACGCTGACGTGGAAACCGTCGTCCGCCATTGGAATTCGGAGCGGACCGCCGCGGTGGACGCTCCAGCTCCAAGACCAAGCAATAAAGCTTGAGAGGGTTATAATGACGCTCGGACAGGCATGCCCCCCGGAGTACCAGGAGGCGCAATGTGCGTTCAAAGATTCGATGA
KP753335	OTU_335	253	0.912	0.912	8.65e-97	0.943	0.9729	251	Oidiodendron maius	Eukaryota	Fungi	Ascomycota	Pezizomycotina	Leotiomycetes	Leotiomycetesincertaesedis	Myxotrichaceae	mitosporic Myxotrichaceae	Oidiodendron			TTAAGTTCAGCGGGTATCCCTACCTGATCCGAGGTCAACCACAAGAGTTGGGGGGTTCTGGCAGGCTGCCGCCGGACCCTGGAGCGAGAGCTGTACTACGCTGAGGGCCAGGCGGCGCCGCCACTATCTTTAGGGCCGGCCGCGACGGGCAGGGCCCAACACCAAGCGAGGCTTGAGGGTTGAAATGACGCTCGAACAGGCATGCCCTGCGGAATACCACAGGGCGCAATGTGCGTTCAAAGATTCGATGA
KT444721	OTU_336	250	0.923	0.923	3.77e-07	0.277	0.1318	39	Glomeromycetes sp.	Eukaryota	Fungi	Glomeromycota	Glomeromycetes	Diversisporales	Diversisporaceae	Diversispora					TTAAGTTCAGCGGGTATTCTTGCTTGAGCTGAGGTCAAA
JN659503	OTU_337	250	0.979	0.979	1.68e-112	0.924	0.8691	241	Sordariales sp.	Eukaryota	Fungi	Ascomycota	Pezizomycotina	Sordariomycetes	Sordariomycetidae	Sordariales	Sordariales				GGTCACCTTTGGGTGCTAAAGAGGCGGTTTAACGGCCGGAGCCCGCGGCACGCCCTGAGCGAGATACGAGTGCTACTACGCTCGGAGTGACAGCGAGCCCGCCACTGGTTTTCAGGGCCTGCGGGCAGCCGCAGATCCCCAACACAAGCCCGGGGCTTGATGGTTGAAATGACGCTCGAACAGGCATGCCCGCCAGAATACTGGCGGGCGCAAGGTGCGTTCAAAGATTCGATGATTCAC
AY916459	OTU_338	250	0.901	0.901	3.16e-96	0.95	1	272	Tubeufia helicomyces	Eukaryota	Fungi	Ascomycota	Pezizomycotina	Dothideomycetes	Dothideomycetesincertaesedis	Tubeufiales	Tubeufiaceae	Tubeufia			TTAAGTTCAGCGGGTATCCCTACCTGATCCGAGGTCAAACCTTTGAATATAAAAAAGGGTTCTTAGGCAGGGTTTAACCAAAAACCTCCAGAGCGAAAGATAAATTTAACTACGCAAAGGAGTTGATTAGAACCGCCTATAAGTTTCAGGCACATCTTTCCTTTAACAAAAAGATGAAAGCCCAATACCAAGCAGAAGCTTGAGGGTTGAAATGACGCTCGAACAGGCATGCCCCTCGGAATACCAAAGGGCGCAATGTGCGTT
KF417718	OTU_339	249	0.912	0.912	4.01e-101	0.956	1	272	Microascaceae sp.	Eukaryota	Fungi	Ascomycota	Pezizomycotina	Sordariomycetes	Hypocreomycetidae	Microascales	Microascaceae	Lomentospora			TTAAGTTCAGCGGGTAACCCTACCTGATCCGAGGTCAAACCATCTGTAATTAGAAATAGGCTTGACGGCAGGCCTCCGCCGGGACCCGATGCGAGACGAGATGTTACTACGCATGGGGGCGCCGCGGCGGGACCGCCACTTCATTTCGGAGCCTACGGGTATTCCACCGTAGTGCCCCAACACCGATCCAGCTACGCGAATAGCGGGTCGAGGGCTGAAATGACGCTCGGACAGGCATGCCCGGCAGATTACTACCGGGCGCAATGTGCGTT
KT281600	OTU_340	249	0.988	0.988	3.75e-120	0.994	1	248	Humicola sp.	Eukaryota	Fungi	Ascomycota	Pezizomycotina	Sordariomycetes	Sordariomycetidae	Sordariales	Chaetomiaceae	Humicola			TTAAGTTCAGCGGGTCTTCCTACCTGATCCGAGGTCAACCTTGGGTAAATAAGGCTTTTAACGGCCGGAACCCGCAGCACGCCCAGAGCGAGATGTAACTACTACGCTCGGAGTGACAGCGAGCCCGCCACTGCATTTCAGGGCCTGCGGCAGCCGCAGGTCCCCAACACAAGCCCGGGGCTTGATGGTTGAAATGACGCTCGAACAGGCATGCCCGCCAGAATACTGGCGGGCGCAATGTGCGTT
GQ388723	OTU_341	248	0.955	0.955	2.37e-156	0.972	0.9887	356	Funneliformis caledonium	Eukaryota	Fungi	Glomeromycota	Glomeromycetes	Glomerales	Glomeraceae	Funneliformis					TTAAGTTCAGCGGGTATTCTTACCTGATTTGAGGTCAAAAGTTGAGTGTCGTATACGAATGAGCCTGACAAGCAGGTCGAACGTACTACATGAGATGGTACGTCGTCGCGCGTTCTTAATCAAGGCTGATCTTAAATACGCTTTAAATCGTACCAGATTGATGAATTTTAAGCCACTTTGACATGAATTAACATATGAAAAAGACGGCTCAATTCCGACGCAATCACCCAAACACAAAATATGTTACATATTTCATAAAGAGCGACGGCTTCGATTTTTTTTCTAACGACCCTCAAACAGGCATACTCCCCGGAATACCAGAGAGTGCAATTTGCGTTCAAAGATTCGATGATTC
KT804022	OTU_342	247	0.984	0.984	3.81e-120	0.992	1	251	Pleosporaceae sp.	Eukaryota	Fungi	Ascomycota	Pezizomycotina	Dothideomycetes	Pleosporomycetidae	Pleosporales	Pleosporineae	Pleosporaceae			TTAAGTTCAGCGGGTATCCCTACCTGATCCGAGGTCAAAAGTTGAAAAAAGGCTTTGTGGATGCTGACCTTGGCTGGAAGAGAGCGCGACTTGTGCTGCGCTCCGAAACCAGTAGGCCGGCTGCCAATTACTTTAAGGCGAGTCTCCAGCGAACTGGAGACAAGACGCCCAACACCAAGCAAAGCTTGAGGGTACAAATGACGCTCGAACAGGCATGCCCTTTGGAATACCAAAGGGCGCAATGTGCGTT
KC978733	OTU_343	242	0.794	0.794	3.36e-51	0.895	0.996	257	Chaetothyriales sp.	Eukaryota	Fungi	Ascomycota	Pezizomycotina	Eurotiomycetes	Chaetothyriomycetidae	Chaetothyriales					TAAGTTCAGCGGGTATTCCTACCTGATCCGAGGTCAACCTTGTAAAAAGTTTAGGTAAACGACCGGGTCTATGAAAACCGCTAAGTGCGTGCTCGTGAAAGCTCGTTGCACCAAGGGCCTCATAGGCACCGTCATTATCTTTGGGACCGGACCTGTTAAGGGCCAGAGGTCCAACACCAAGCCAGGCTTGAGGGGTGATAATGACGCTCGAACAGGCATGCCCCCCGGAATACCAAGGGGCGCAATGTGCGTT
JQ301691	OTU_344	240	0.974	0.974	2.62e-09	0.299	0.125	38	Xanthoria parietina	Eukaryota	Fungi	Ascomycota	Pezizomycotina	Lecanoromycetes	OSLEUM clade	Lecanoromycetidae	Teloschistales	Teloschistineae	Teloschistaceae		TTAAGTTCAGCGGGTGTTCTTGCCTGACCTCAGGTCGA
JX976079	OTU_345	238	0.983	0.983	2.96e-174	0.978	0.9725	354	Mortierella sp.	Eukaryota	Fungi	Zygomycota	Mortierellomycotina	Mortierellales	Mortierellaceae	Mortierella					AAGTTCAGCGGGTAGTCTTACTTGATTTGAGATCGAGTTTTACAAGAATCGTTGCCGACCCTTGTGAAATCCTGCATCAGTCAGCCAATACGGTCAAACTCCCTTTATATTAGCTGCAGCAAAAGTAATAATCCGTTTGACGGGACTAAATAAATATGCTTTTAGCTCAGGAGAATGTCCAGCTGCACCTGCATTTCAAGCAACCCGCCGCCAATCTGTAAAAGACCGGTGTTGGGATTGCTCAAGTCCAAAACTTTTAAAAAAAATCAAAAGCTTTGAGGTGTTTACTGATACTCAAACAAGCATGCTCTTCGGAATACCAAAGAGCGCAATATGCGTTCAAAGATTCGATGA
EU379229	OTU_346	238	0.993	0.993	1.43e-139	0.934	0.875	280	Rhizophlyctis rosea	Eukaryota	Fungi	Chytridiomycota	Chytridiomycetes	Rhizophlyctidales	Rhizophlyctidaceae	Rhizophlyctis					GTTCAGGGAAGGCCGACTGACGTCGGCCAACTCTGGGTAATGGTTGAGTTACACACTCCAAGCAAACTGACAGCCCTTGACGACAAACGTACTTGTGAGTTGCCTCATTCATGCGTATGCCCTAGAACTGCTGGTTCAAGGAAGCGTAACATTGAATTTCAGGCTATTGAGGCTGTGAAGTCTCAAAGCGCCCATATCCAACCGCAATTAAGCAGTTGATGAATTTACTGATTCTCAAACAGGCATGCTCTCCGGAATACCAAAGAGCGCAATGTGCGTT
KM249080	OTU_347	237	1	1	2e-143	0.991	0.9826	282	Sarocladium strictum	Eukaryota	Fungi	Ascomycota	Pezizomycotina	Sordariomycetes	Hypocreomycetidae	Hypocreales	Hypocreales incertae sedis	Sarocladium			TTAAGTTCAGCGGGTATTCCTACCTGATCCGAGGTCAACCTTAAAAAATTGGGGGTTTCACGGCGTGGTCGTTCCGCTCTCCGGTGCGAGGTTGTGCTACTACGCAGGGGAGGCTGCGGCGCGACCGCCACTGTATTTGAGGGACGGGGGCCGCGAGGGCCGCCGATCCCCAGCACCAGGCCCGCTCCCCCGGAAGGGTGGGCCTGAGGGTTGAAATGACGCTCGGACAGGCATGCCCGCCGGAGTGCCGGCGGGCGCAATGTGCGTTCAAAGATTCGATGA
KT268961	OTU_348	236	0.988	0.988	1.3e-119	0.994	1	246	Phaeosphaeriaceae sp.	Eukaryota	Fungi	Ascomycota	Pezizomycotina	Dothideomycetes	Pleosporomycetidae	Pleosporales	Pleosporineae	Phaeosphaeriaceae			TTAAGTTCAGCGGGTATCCCTACCTGATCCGAGGTCAAAAGTTAAAAAAGGCTTGTGGACGCAAGCGTTGGGTACGAATCGCGACTTGTGCTGCGCTTCAATACCAAAACACTGGCTGCCAATTATTTTAAGGCGAGTCCAAACACGAGGGAGAGGACAAACACCCAACACCAAGCAGAGCTTGAGGGTACAAATGACGCTCGAACAGGCATGCCCCATGGAATACCAAGGGGCGCAATGTGCGTT
EF600937	OTU_349	235	1	1	6.25e-137	0.991	0.9818	270	Madurella sp.	Eukaryota	Fungi	Ascomycota	Pezizomycotina	Sordariomycetes	Sordariomycetidae	Sordariales	mitosporicSordariales	Madurella			TTAAGTTCAGCGGGTATTCCTACCTGATCCGAGGTCAACCTTGGGGGGGTAATGGGTGGCTTAACGGCCGGAGCCCGCAGCACGCCCTGGGCGAGTTGGATTAACTACTACGCTCGGGGTGACAGCGAGCCCGCCACTGGTTTTCAGGGCCTGCGGGCAGCCGCAGGTCCCCAACACAAGCCCGGGGGCTCGATGGTTGAAATGACGCTCGAACAGGCATGCCCGCCAGAATACTGGCGGGCGCAATGTGCGTTCAAAGATTCGATGATT
HQ115712	OTU_350	231	0.992	0.992	2e-130	0.983	0.9741	263	Coniochaetales sp.	Eukaryota	Fungi	Ascomycota	Pezizomycotina	Sordariomycetes	Sordariomycetidae	Coniochaetales					TTAAGTTCAGCGGGTATTCCTACCTGATCCGAGGTCAACCTTGGTTAAAGATGGGGTCTTTAACGGCTGGAGCACGCCGCACCTCCCTAGCGAGATAGGATTCTACTACGCTCGGAGTTGTAGCGAGCCCGCCACTTCCTTTCAGGGCCTACGGCAGCCGTAGGGCCCCAACACCAAGCAGGGCTTGAGGGTTGAAATGACGCTCGAACAGGCATGCCCGCCAGAGTACTGGCGGGCGCAATGTGCGTTCAAAGATTCGATGA
KP101200	OTU_351	231	0.967	0.967	4.24e-113	0.984	1	246	Sordariales sp.	Eukaryota	Fungi	Ascomycota	Pezizomycotina	Sordariomycetes	Sordariomycetidae	Sordariales					TTAAGTTCAGCGGGTATTCCTACCTGATCCGAGGTCAACCTTAAAGAGTAGGGGGTTTCACGGCCGGAACCCGCCACACGCCCTGAGCGAAGAGAAATCTACTGCACTCGGTGTGATAGCGAGCCCGCCACTGCTTTTAGGAGGCTGCGGCAGCCGCAGGGCTCCAACACAAGCCTGGGGCTTGATGGTTGAAATGACGCTCGAACAGGCATGCCCGCCAGAGTGCTGGCGGGCGCAATGTGCGTT
KM272365	OTU_352	229	0.781	0.781	4.09e-57	0.891	1	288	Remispora stellata	Eukaryota	Fungi	Ascomycota	Pezizomycotina	Sordariomycetes	Hypocreomycetidae	Microascales	Halosphaeriaceae	Remispora			TTAAGTTCAGCGGGTAACCCTACCTGATTCGAGGTCAAACTAAAAAAAATAAAAGGTTTGGCGGCTGGACAGGGTGCGGTCCGATGCGAGAAATGAAAATCCACTACGCAAAGAACGACGCACGCCGGTACGCCGATGAATTTGGGGGCTGCAGTGGCCTGCATGCCCCAACACCAGCGCCCGAACCGCCTACGCGGCCGGGCCTGAGGGTAGAAATGACGCTCGAACAGGCATGCCCGGCAGAATACCACCGGGCGCAATGTGCGTT
HQ914919	OTU_353	229	0.972	0.972	6.91e-117	0.986	1	253	Chrysosporium sp.	Eukaryota	Fungi	Ascomycota	Pezizomycotina	Eurotiomycetes	Eurotiomycetidae	Onygenales	mitosporic Onygenales	Chrysosporium			TTAAGTTCAGCGGGTATTCCTACCTGATCCGAGGTCAAACTGGATGAAGATGACGTTCACGACCAGCACCGATCGGGTCTACAGAGTGGTGATGGAAGCCCATACACTCAGACACCGGTATCTCGGTGCTGCCACTGCATTTCAGGCCCGTCCACATGGGGACGATGGCCCAACACACAAGCCGCGCTTGAGGGGTTGCAATGACGCTCGAACAGGCATGCCCCCCGGAATACCAGAGGGCGCAATGTGCGTT
AY372073	OTU_354	228	0.932	0.932	2.96e-109	0.959	0.9851	266	Ascobolus sp.	Eukaryota	Fungi	Ascomycota	Pezizomycotina	Pezizomycetes	Pezizales	Ascobolaceae	Ascobolus				TTAAGTTCAGGGGGTATCCCTACCTGATCTGAGGTCAAGCTTAAAAAATAAATCGTTCAGTTGGCAGACGCCTATACAGTTGCTTTAACGAGAAATTGCTTACTACGTCTTACAAGCTGAAATAGTGTCGCCAATAGCTTAAAGGAGAGAGGCATAACCACTTCTCCCAATACCAAACTAAAGTTTGATTGATTTATTGACGCTCAGACAGGCATGCCCTTCGGAATACCAAAGGGCGCAATGTGCGTTCAAAGATTCGATGATTC
KP636438	OTU_355	228	0.984	0.984	6.46e-124	0.975	0.9663	258	Auxarthron sp.	Eukaryota	Fungi	Ascomycota	Pezizomycotina	Eurotiomycetes	Eurotiomycetidae	Onygenales	Onygenaceae	Auxarthron			TTCAGCGGGTATCCCTACTTGATCCGAGGTCAACCGGTAAAAAATTTGGTGACGACGGGCGCCGACCGGGCCTAAAGAGCGGAGATGATCCCCATACGCTCAGGCACCGAAATCGGTACCGCCACTGCCTTTCAGGCCCGTCCACGGGGGACGAGGCCCAATACACAAGCCGCGCTTGAAGGTTGCAATGACGCTCGGACAGGCATGCCCCCCGGAATACCAGGGGGCGCAATGTGCGTTCAAAGATTCGATGATTC
KM078040	OTU_356	227	0.983	0.983	6.97e-176	0.983	0.9835	359	Mortierella sp.	Eukaryota	Fungi	Zygomycota	Mortierellomycotina	Mortierellales	Mortierellaceae	Mortierella					TTAAGTTCAGCGGGTAGTCTTACTTGATTTGAGATCGAGTTTAACAAGCGTCGTTGCCGACCCCTGTGAAATCCTGCATCAGTCAGCCAATACGGTCAAACTCCCTTTATGTTAGCTGCAGCAAAAGTAATAATCCGTTTGACGGGACTAAATGAATATGCTTTTAGCTCAGGAGAATGTCCAGCTGCACCTGCATTTCAAGCAACCCGCCTCCGATCTAAAAAAGACTGGTGTTGGGATTGCTCAAGTCCAAAGCTTTCAAAAAAAAATCAAAAGCTTTGAGGTGTTTACTGATACTCAAACAAGCATGCTCTTCGGAATACCAAAGAGCGCAATATGCGTTCAAAGATTCGATGATT
EU873531	OTU_357	227	0.766	0.766	2.83e-39	0.883	1	248	Dendroclathra lignicola	Eukaryota	Fungi	Ascomycota	Pezizomycotina	Sordariomycetes	Hypocreomycetidae	Hypocreomycetidae incertae sedis	Dendroclathra				TTAAGTTCAGCGGGTATTCCTACCTGATCCGAGGTCAACTTTACGAAGGGGGGGTTTTACGGCGGGCTGCCGCCCCGCACCGATGCGAGCTTCAGTACTACGCAGGGGCGCCGGGGCGGAACCGCCAATTCGTTTCGGGGGCCGCCGCTAGGCGGCGGTCCCCCAACACCAAGCCGGGCTTGAGGGTTGAAATGACGCTCGAACAGGCATGCCCGCCAGAATACTAGCGGGCGCAATGTGCGTT
AF006509	OTU_358	226	0.907	0.907	1.68e-12	0.281	0.1552	54	Endogone pisiformis	Eukaryota	Fungi	Zygomycota	Mucoromycotina	Endogonales	Endogonaceae	Endogone					AATGATACTGAAACAGGCATACTCCCCGGAGTACCAGAGAGTGCAATATGCGTT
KF267049	OTU_359	226	0.94	0.94	1.01e-141	0.969	0.997	334	Ceratobasidiaceae sp.	Eukaryota	Fungi	Basidiomycota	Agaricomycotina	Agaricomycetes	Cantharellales	Ceratobasidiaceae					TTAAGTTCAGCGGGTAGTCCTACCTGATTTGAGATCAAACTTAAGGGTCAATTGTCTAACTTAATAGACCGTTAGAAGCGGTTCAATCAGTATTTTCCTGGCCACCTTTTTAACAGTGTCCTCAGCGAGTGATACTTATCACGCCGAGTGGAACCAAGCATAATTACTGAGATCCAGCTAATGGATTTAAGAGGAGCAGACTGTGAAATCTGCAAGACCTCCAAGTCCAAAGCAAAACCAATTGAATTAACAAAAGGAATTGACTTTGAGATTTGCTCATGATACTCAAACAGGCATGCTCCAAGGAATACCAAGGAGCGCAAGATGCGT
JQ657762	OTU_360	225	0.963	0.963	1.87e-30	0.609	0.2555	82	Boletaceae sp.	Eukaryota	Fungi	Basidiomycota	Agaricomycotina	Agaricomycetes	Agaricomycetidae	Boletales	Boletineae	Boletaceae			GGTTGAGAGAATTCAATGACACTCAAACAGGCATGCTCCTCGGAATACCAAGGAGCGCAAGGTGCGTTCAAAGATTCGATGA
KT921191	OTU_361	224	0.98	0.98	5.02e-145	0.983	0.9868	300	Trichurus sp.	Eukaryota	Fungi	Ascomycota	Pezizomycotina	Sordariomycetes	Hypocreomycetidae	Microascales	mitosporic Microascales	Trichurus			TTAAGTTCAGCGGGTAACCCTACCTGATCCGAGGTCAAACTTAGAGAATATAGGTTTGACGGCTGGCCTCCACCGGGTCCCGAAGCGAGCTGTTATACTACGCAGGGGGCGCCGCGGCAGGACCGCCACTTCATTTCAGGGCCTACGGACAGCACAGGGCTCTACCGTAGTGCCCCAACGCCGGGCGAGCACCAGCACCTAGATGCTGGAACTCGCTCGAGGGCAGAAATGACGCTCGGACAGGCATGCCCGGCAGATTACTGCCGGGCGCAATGTGCGTTCAAAGATTCGATGGTTCAC
JX050248	OTU_362	223	0.9	0.9	1.73e-06	0.252	0.1047	40	Rhizoctonia solani	Eukaryota	Fungi	Basidiomycota	Agaricomycotina	Agaricomycetes	Cantharellales	Ceratobasidiaceae	mitosporicCeratobasidiaceae	Rhizoctonia			TTAAGTTCAGCGGGTAATCTTGCCTGATATCAGGTCCAAT
EU873531	OTU_363	223	0.827	0.827	1.27e-69	0.906	0.9852	266	Dendroclathra sp.	Eukaryota	Fungi	Ascomycota	Pezizomycotina	Sordariomycetes	Hypocreomycetidae	Hypocreomycetidae incertae sedis	Dendroclathra				TTAAGTTCAGCGGGTATTCCTACCTGATCCGAGGTCAACTTTACGAAGGGGGGGTTTTACGGCGGGCTGCCGCCCCGCACCGATGCGAGCTTCAGTACTACGCAGGGGCGCCGGGGCGGAACCGCCAATTCGTTTCGGGGGCCGCCGCTAGGCGGCGGTCCCCCAACACCAAGCCGGGCTTGAGGGTTGAAATGACGCTCGAACAGGCATGCCCGCCAGAATACTAGCGGGCGCAATGTGCGTTCAAAGATTCGATGATTC
KP101189	OTU_364	221	0.933	0.933	4.45e-107	0.955	0.9779	267	Chaetomium sp.	Eukaryota	Fungi	Ascomycota	Pezizomycotina	Sordariomycetes	Sordariomycetidae	Sordariales	Chaetomiaceae	Chaetomium			TTAAGTTCAGCGGGTCTTCCTACCTGATCCGAGGTCAACCTTAGGTGTTAGGTTTTACGGCCGGGACCCGCGGCACTCCCTGGGCGAGGTGTTAGCTACTACGCTCGGGGTGACAGCGAGCCCGCCACTGGTTTTCGGGGCCTGCGGGCAGCCGCAGGTCCCCAACACAGGCCCGGGGGCTTGATGGTTGAAATGACGCTCGAACAGGCATGCCCGCCAGAATACTGGCGGGCGCAATGTGCGTTCAAAGATTCGATGATTC
KT224859	OTU_365	221	0.947	0.947	2e-111	0.96	0.974	262	Cercophora sp.	Eukaryota	Fungi	Ascomycota	Pezizomycotina	Sordariomycetes	Sordariomycetidae	Sordariales	Lasiosphaeriaceae	Cercophora			TTAAGTTCAGCGGGTATTCCTACCTGATCCGAGGTCAACCTTAAAAAGTAGGGGGTTTCACGGCCGGAACCCGCCACACGCCCTGAGCGAAGAGAGATCTACTGCACTCGGTGTGATAGCGAGCCCGCCACTGCTTTTAGGAGGCTGCGGTAGCCGCAGGGCTCCAACACAAGCCTGGGGCTTGATGGTTGAAATGACGCTCGAACAGGCATGCCCGCCAGAGTGCTGGCGGGCGCAATGTGCGTTCAAAGATTCGATGA
KM231768	OTU_366	220	0.932	0.932	1.02e-108	0.966	1	266	Volutella sp.	Eukaryota	Fungi	Ascomycota	Pezizomycotina	Sordariomycetes	Hypocreomycetidae	Hypocreales	Nectriaceae	Volutella			TTAAGTTCAGCGGGTATTCCTACCTGATTCGAGGTCAACCTTTCAGAAGTTGGGGGTTTTACGGCGAGGTCGCCACTAAGCTGCCGGTGCGAGGAGAAAACTACTACGCAGAGGAGGCTACAGCGGGACCGCCACTAGATTTAGGGAACGGCAGCGCCCCGAAGGCCGCTACGCCGATTCCCAACACCAAGCAGAGCTTGAGGGTTGAAATGACGCTCGAACAGGCATGCCCGCCAGAATACTAGCGGGCGCAATGTGCGTT
GQ388723	OTU_367	219	0.983	0.983	5.28e-171	0.979	0.9749	352	Funneliformis caledonium	Eukaryota	Fungi	Glomeromycota	Glomeromycetes	Glomerales	Glomeraceae	Funneliformis					TTAAGTTCAGCGGGTATTCTTACCTGATTTGAGGTCAAAAGTTGAGTGTCGTATACGAATGAGCCTGACAAGCAGGTCGAACGTACTACATGAGATGGTACGTCGTCGCGCGTTCTTAATCAAGGCTGATCTTAAATACGCTTTAAATCGTACCAGATTGATGAATTTTAAGCCACTTTGACATGAATTAACATATGAAAAAGACGGCTCAATTCCGACGCAATCACCCAAACACAAAATATGTTACATATTTCATAAAGAGCGACGGCTTCGATTTTTTTTCTAACGACCCTCAAACAGGCATACTCCCCGGAATACCAGAGAGTGCAATTTGCGTTCAAAGATTCGATG
KP268491	OTU_368	218	0.844	0.844	4.38e-82	0.922	1	295	Subulicystidium longisporum	Eukaryota	Fungi	Basidiomycota	Agaricomycotina	Agaricomycetes	Corticiales	Corticiaceae	Subulicystidium				TTAAGTTCAGCGGGTAGTCCTACCTGATTCGAGGTCAGATTTCAAAGCATTTAAACTGACCGCCGCTCGCACGGAACGGTCGAGGCGGGGGCAGAGCCGGAACCCATGGTCGGACGAGGACAATACAACGCCCGGGATGTCCGGAGACCCCACCGATGCATTTGAGGGGAGCCGCGTCGCCGCGGCAGGCCCCCACTTCCGCGGGCCCGAGGCACGAAACCTCGGGTCGCGATGAATTCAAGACACTCGAACAGGCATGCCCTTCGGAATACCAAAGGGCGCAAGGTGCGTT
FJ827724	OTU_369	216	0.937	0.937	5.79e-126	0.905	0.8728	302	Spizellomyces lactosolyticus	Eukaryota	Fungi	Chytridiomycota	Chytridiomycetes	Spizellomycetales	Spizellomycetaceae	Spizellomyces					TATCAAGCAGCAAACCAAAATAGTTTGACACTTGTTGATAGTTGGAGCACATGTTCCATCAGTATCAAAATAAATTGCCAAAAGCGAATGGAGTTTCCTCTGTTGCACTTTTGATAACCAATTTTGTCCTATTGGCGCACATACAATCTTTTTCTGGTGATTGCCTGAGGCAAAGCATCCAAATCCACAATACTATCAGTGCAATGACATAACAGTTTGTGAGATTTTAATGATTCTGAAACGGGCATGCTCCCCGGAATACCAGGAAGCGCAAGGTGCGTTCAAAGATTCGATGATTCA
JQ759158	OTU_370	215	0.803	0.803	1.47e-69	0.885	0.9676	300	Pezizomycetes sp.	Eukaryota	Fungi	Ascomycota	Pezizomycotina	Pezizomycetes	Pezizomycetes						TTAAGTTCAGCGGGTATCCCTACCTGATCTGAGGTCACCCAAAAAAAAAGATGGGTGGGGTTAAGGCAAGTACAATCTTTCCAAACTGACGGTTTTATTATTATTACGTCTGGTTCAGGAACAACCATACTGCCTATGAATTTCTGAAGGGCGGCTATAAAAGCTACATCTTCAAAGTAATCCAAGCTTCTTCAAAAGAAAAGGCTTGAGTGGGGGGGAGCTGACGCTCAGACAGGCATGCCCTACGGAATACCATAGGGCGCAATGTGCGTTCAAAGATTCGA
DQ166962	OTU_371	214	0.931	0.931	2.26e-104	0.951	0.97	261	Podospora sp.	Eukaryota	Fungi	Ascomycota	Pezizomycotina	Sordariomycetes	Sordariomycetidae	Sordariales	Lasiosphaeriaceae	Podospora			TTAAGTTCAGCGGGTATTCCTACCTGATCCGAGGTCAACCTTGAGAAATGGGGGGTTTCACGGCCGGTGCCCGCCGCCGACGCCCGGAGCGAATATCGCTACTGCGCTCGGTGTGACAGCGAGCCCGCCACTGGTTTTAGGGGCCTGCGGCAGCCGCAGGGCCCCAACGCAAGCCCGGGGGCTTGATGGTTGAAATGACGCTCGAACAGGCATGCCCGCCAGAATACTGGCGGGCGCAATGTGCGTTCAAAGATTCGATG
KP454029	OTU_372	214	0.918	0.918	5.8e-99	0.959	1	257	Pyronemataceae sp.	Eukaryota	Fungi	Ascomycota	Pezizomycotina	Pezizomycetes	Pezizales	Pyronemataceae					TTAAGTTCAGCGGGTATCCCTACCTGATCCGAGGTCAACCTAGAAAAATTGGGGGTTTGGGGCAGGATCACCTCATGTTCCAAGCGAAAGAAAACTTACTACGCCGGGGCACATGGAGCTTTCCGCCATTTGATTTCAAAAGGGAGAGTACACAGGCACCCTCCTCTTCCATGACCAAGCAAAAGAGCTTGAGTGGTTTTTAATGACGCTCGAACAGGCATGCCTCCCGGAATACCAGGAGGCGCAATGTGCGTT
JN942258	OTU_373	212	0.975	0.98	6.18e-157	0.99	1	326	Cryptococcus aerius	Eukaryota	Fungi	Basidiomycota	Agaricomycotina	Tremellomycetes	Filobasidiales	mitosporic Filobasidiales	Cryptococcus				TTAAGTTCAGCGGGTAGTCCTACCTGATTTGAGGCCAGATAATAAAAAGTCATGTCCACGAGGTGGAACTTGTATTGGAAAGCGGACAAGCGTCCTAGAAACGAGGCCACTCCGAAGAATGTCCTTAGCGAAATACTTATTACGCCAAGTCAAACCAAGTCTCAAAGACAGATCCAGCTAATACATTTAAGGTGAGCCGCTCGTAAAAGCGGCAAGCACCCAATTCCAAGCCGAGACTAGAGCACAAAACCCAAGTCAAGGTTGATATTTTCATGACACTCAAACAGGCATGCTCTTCGGAATACCAAAGAGCGCAAGGTGCGTT
HQ847015	OTU_374	212	0.97	0.97	1.95e-137	0.983	0.9966	298	Coprinopsis urticicola	Eukaryota	Fungi	Basidiomycota	Agaricomycotina	Agaricomycetes	Agaricomycetidae	Agaricales	Psathyrellaceae	Coprinopsis			TAAGTTCAGCGGGTAGTCTTACCTGATTTGAGGTCAAAAATGATCAAAGTTGTCCGAGACGGACGGTTATGAGCAGGTTTCGTTGATGCATCACCCAGCGGCGTAGATAATTATCACACCAATAGATGAGGGGCACAAACCCACTAATGCATTTCAGAGGAGCAGACCACCCAAAGAAGGGCGGACCTGCAAGCCCCCACATCCAAGCCTAAGCCCGTGACAAGACGGGTAAGGTTGAGAATTTAATGACACTCAAACAGGCATGCTCCTCGGAATACCAAGGAGCGCAAGGTGCGTT
KF988373	OTU_375	212	0.986	0.989	6.33e-137	0.995	1	278	Geastrum floriforme	Eukaryota	Fungi	Basidiomycota	Agaricomycotina	Agaricomycetes	Phallomycetidae	Geastrales	Geastraceae	Geastrum			CTTAAGTTCAGCGGGTAGTCCTACCTGATTTGAGGTCAAATGACATGTAATGGTTGTCTGGTGACAGACAGTTAGAAGCAACCTTGACTCGACTGTAACAATGTTTTTTTATTATCACATTGTGTGATCAAAGACAGGATCGCTAATGCATTTAGGGCAAGTCGTGAATTCACRACAAYGCCCAAATCCAATTTCAAACAAAAAGATTGAAATTGAGAGTATTTCACGACACTCAAACAGGCATGCTCCTCGGAATACCAAGGAGCGCAAGATGCGTT
KT948055	OTU_376	212	0.973	0.973	3.26e-121	0.987	1	261	Clonostachys sp.	Eukaryota	Fungi	Ascomycota	Pezizomycotina	Sordariomycetes	Hypocreomycetidae	Hypocreales	Bionectriaceae	Clonostachys			TTAAGTTCAGCGGGTATTCCTACCTGATCTGAGGTCAACCTGAGAAAGTTGGGGGTTTAACGGCAGGGGCTCGTCGCTCTCCTATGCGGAATATCACTACTTCGCAGGGGAGGCCACGACGGGTCCGCCACTAGATTTAGGGGCCGGCCGTCCCTCGCGGGCGCTGGCCGATCCCCAACACCACGCCCTAGGGGCGTGAGGGTTGAAATGACGCTCAGACAGGCATGCCCGCCAGAATACTGGCGGGCGCAATGTGCGTT
KT279810	OTU_377	210	0.931	0.931	6.28e-105	0.966	1	261	Arachnomyces sp.	Eukaryota	Fungi	Ascomycota	Pezizomycotina	Eurotiomycetes	Eurotiomycetidae	Onygenales	Arachnomycetaceae	Arachnomyces			TTAAGTTCAGCGGGTATCCCTGTCTGATCCGAGGTCAACCGGTTAAAAGGTTGGGGGTTGGTCGGCGGCAGCCGGCCGGGCCTCCAGAGCGGGTGACAGAGCCCCATACGCTCGAGGACCGGGCACGGCGCCGCCACTGCCTTTCGGGCCCGTCCCCGGGAAGGGGGACGAGGCCCAACACACAAGCCGCGCTTGAGGGCAGTAATGACGCTCGGACAGGCATGCCCCCCGGAATACCAGGGGGCGCAATGTGCGTT
JN021049	OTU_378	208	0.899	0.899	2.22e-24	0.56	0.2219	89	Hygrophorus pudorinus	Eukaryota	Fungi	Basidiomycota	Agaricomycotina	Agaricomycetes	Agaricomycetidae	Agaricales	Hygrophoraceae	Hygrophorus			TCTTTCAAGAAAGAAAGAGGGATTGAGAATTTAATGACACTCAAACAGGCATGCTCCTCGGAATACCAAGGAGCGCAAGGTGCGTT
KM226620	OTU_379	208	0.823	0.823	2.81e-85	0.907	0.9908	334	Glomus sp.	Eukaryota	Fungi	Glomeromycota	Glomeromycetes	Glomerales	Glomeraceae	Glomus					TTAAGTTCAGCGGGTACTCTTACCTGTCTGAGGTCAGTTAAAGAAACAATTTATGGGCGCGATCCGACGCGACGTCCACGCCTAGTAAAAGTCATTCGACACCTTGAACGTGTGTAAAAGAGTTTAAATCTTAGAAACGTTCGCGGAATCTTAAAAAATTTTAAGTCGCTTAAAAACCCAACGGGTTTAAAAGATGACCCAATCTCCGACGAAAGTTACCATAAAACAGCAACGATGTCGAATTTTTTTAGGCTGACCCTCAAACAGGCATACTCTCCCGGAAAACCGGAGAGTGCAATTTGCGTTCAAAGATTCGATGACTC
KJ713992	OTU_380	207	1	1	4.31e-152	1	1	298	Coprinellus micaceus	Eukaryota	Fungi	Basidiomycota	Agaricomycotina	Agaricomycetes	Agaricomycetidae	Agaricales	Psathyrellaceae	Coprinellus			TTAAGTTCAGCGGGTAGTCCTACCTGATTTGAGGTCAAATTGTCAAAGGTATTGTCCTTGCGGACGGTTAGAAGCGAGTCTAAACCCAGTCCACGGCGTAGATAATTATCACACCAATAGACGGAGGTTCAGTATGAACTCGCTAATGCATTTCAGGGGAGCAGACCAGCGCTGAGGCAGCCTGCACAAACCCCCACATCCAAGCCTCGGGTACCGTTCAGAAAACGGGTGAGGTTGAGAATTTAATGACACTCAAACAGGCATGCTCCTCGGAATACCAAGGAGCGCAAGGTGCGTT
KT355798	OTU_381	207	0.988	0.988	2.56e-122	0.994	1	251	Colletotrichum destructivum	Eukaryota	Fungi	Ascomycota	Pezizomycotina	Sordariomycetes	Hypocreomycetidae	Glomerellales	Glomerellaceae	Colletotrichum			TTAAGTTCAGCGGGTATTCCTACCTGATCCGAGGTCAACCTGTAAAAGTTTTGGGGGTTTTACGGCAAGAGTCCCTCCGGATCCCAGTGCGAGACGTTAAGTTACTACGCAAAGGAGGCTCCGGGAGGGTCCGCCACTACCTTTAAGGGCCTACGTCGACCGTAGGGCCCCAACACCAAGCTGGGCTTGAGGGTTGAAATGACGCTCGAACAGGCATGCCCGCCAGAATGCTGGCGGGCGCAATGTGCGTT
KP715606	OTU_382	205	0.887	0.889	5.98e-113	0.944	1	337	Ceratobasidium sp.	Eukaryota	Fungi	Basidiomycota	Agaricomycotina	Agaricomycetes	Cantharellales	Ceratobasidiaceae	Ceratobasidium				TTAAGTTCAGCGGGTAGTCCTACCTGATTTGAGATCAGATCTTAAAATTAATTGTCTAACTTAATAGACTATTAGAAGCGGTTCATCTGTATTTCCTGGCCACCTTTTTAACAGTGTCCTCAGCGAGTGATACTTATCACGCCGAGTGGAACCAAGCATATACTGAGATCCAGCTAATGCATTTAAGAGGAGCAGACGTGAAATCTGCAAAGACCTCCAAATCCAAAGCAAACCAGTTGAATTAACAAAAGATTTACTTTGAGAATTTCATGATACTCAAACAGGCATGCTCCAAGGAATACCAAGGAGCGCAAGGTGCGTT
JN545785	OTU_383	205	0.977	0.981	1.54e-125	0.978	0.9741	264	Pleosporineae sp.	Eukaryota	Fungi	Ascomycota	Pezizomycotina	Dothideomycetes	Pleosporomycetidae	Pleosporales	Pleosporineae				TTAAGTTCAGCGGGTATCCCTACCTGATCCGAGGTCAAAAGTGGAAAAAGGCTTACTGGACGCCAGCATTACAGGCATGACTTYKCAAAATGTGCTGCGCTTCAATACCAAAACACTGGCTGCCAATTGCTTTAAGGCGAGTCCTCACACGACGGAGTGGACAAACACCCAACACCAAGCAGAGCTTGAGGGTACAAATGACGCTCGAACAGGCATGCCCCATGGAATACCAAGGGGCGCAATGTGCGTTCAAAGATTCGATGA
KT369830	OTU_384	205	1	1	4.67e-132	0.987	0.9739	261	Arthrinium sp.	Eukaryota	Fungi	Ascomycota	Pezizomycotina	Sordariomycetes	Xylariomycetidae	Xylariales	Apiosporaceae	Arthrinium			TTAAGTTCAGCGGGTATTCCTACCTGATCCGAGGTCAACCACTAAAAAATTGGGGGTTTTATGGCGGGAGGACAGAGCCTGACAAAAGCGAGAAATAAATTACTACGCTCAGAGGACTACCGCCGCTCCGCCACTGTCTTTAAGGAACTGCAGTACAGCAGATTCCCAACACTAAGCTAGGCTTAAGGGTTGAAATGACGCTCGAACAGGCATGCCCACCAGAATACTGATGGGCGCAATGTGCGTTCAAAGATTCGATGA
KF151197	OTU_385	202	0.8	0.8	1.22e-07	0.259	0.2175	75	Candida sp.	Eukaryota	Fungi	Ascomycota	Saccharomycotina	Saccharomycetes	Saccharomycetales	mitosporic Saccharomycetales	Candida				CCGACGCTCAAACAGGCATGCCTCGAGGAATGCCTCGAGGCGCAATGTGCGTTCAAAGATTCGATGATTCACGT
JF718366	OTU_386	202	0.906	0.906	3.2e-96	0.936	0.9669	265	Onygenales sp.	Eukaryota	Fungi	Ascomycota	Pezizomycotina	Eurotiomycetes	Eurotiomycetidae	Onygenales					TTAAGTTCAGCGGGTATCCCTACCTGATCCGAGGTCAACCTGAAAAAGTTGAGGGTCGAGGCCAGCGCCGGCCGGGCCACAAGAGCGGGTTTTAAGCCCATACGCTCGGGCACCGGAACACGGTACCGCCACTGCCTTTCGGGCGCGTCCACGGGGGACGACGCCCAACACGCAAGCCGCGCTTGAGGGTTGCAATGACGCTCGGACAGGCATGCCCCCCGGAATACCAGGGGGCGCAATGTGCGTTCAAAGATTCGATGA
KC771899	OTU_387	202	0.996	0.996	2.84e-128	0.998	1	259	Pilidiella diplodiella	Eukaryota	Fungi	Ascomycota	Pezizomycotina	Sordariomycetes	Sordariomycetidae	Diaporthales	Schizoparmaceae	Pilidiella			TTAAGTTCAGCGGGTATTCCTACCTGATCCGAGGTCAAAATTCAGAAATTTGGGGGGTTTTACGGCAAGAGCACCGCTAATTCTTCCAAAGCGAGGTGATAAACTACTACGCTCAGAGTCTTAGCGAGCCCGCCACTGAATTTCAGAGCCTACCGCTTTATACAAACGGTAGTGCTCCAACACCAAGCAAGGCTTGAGGGGTGAAATGACGCTCGAACAGGCATGCCCGCTGGAATTCCAGCGGGCGCAATGTGCGTT
KT315651	OTU_388	201	0.879	0.879	2.39e-15	0.314	0.25	66	Agaricales sp.	Eukaryota	Fungi	Basidiomycota	Agaricomycotina	Agaricomycetes	Agaricomycetidae	Agaricales					GATTGAGAATTAAATGACACTCAAACAGGCATGCTTCTCGGAATACCAAGAAGCGCAAGGTGCGTT
JX976079	OTU_389	198	0.968	0.968	3.6e-160	0.981	0.9942	340	Mortierella sp.	Eukaryota	Fungi	Zygomycota	Mortierellomycotina	Mortierellales	Mortierellaceae	Mortierella					AAGTTCAGCGGGTAGTCTTACTTGATTTGAGATCGAGTTTTACAAGAATCGTTGCCGACCCTTGTGAAATCCTGCATCAGTCAGCCAATACGGTCAAACTCCCTTTATATTAGCTGCAGCAAAAGTAATAATCCGTTTGACGGGACTAAATAAATATGCTTTTAGCTCAGGAGAATGTCCAGCTGCACCTGCATTTCAAGCAACCCGCCGCCAATCTGTAAAAGACCGGTGTTGGGATTGCTCAAGTCCAAAACTTTTAAAAAAAATCAAAAGCTTTGAGGTGTTTACTGATACTCAAACAAGCATGCTCTTCGGAATACCAAAGAGCGCAATATGCGTT
KF267049	OTU_390	197	0.955	0.955	3.73e-147	0.977	1	333	Ceratobasidiaceae sp.	Eukaryota	Fungi	Basidiomycota	Agaricomycotina	Agaricomycetes	Cantharellales	Ceratobasidiaceae					TTAAGTTCAGCGGGTAGTCCTACCTGATTTGAGATCAAACTTAAGGGTCAATTGTCTAACTTAATAGACCGTTAGAAGCGGTTCAATCAGTATTTTCCTGGCCACCTTTTTAACAGTGTCCTCAGCGAGTGATACTTATCACGCCGAGTGGAACCAAGCATAATTACTGAGATCCAGCTAATGGATTTAAGAGGAGCAGACTGTGAAATCTGCAAGACCTCCAAGTCCAAAGCAAAACCAATTGAATTAACAAAAGGAATTGACTTTGAGATTTGCTCATGATACTCAAACAGGCATGCTCCAAGGAATACCAAGGAGCGCAAGATGCGTT
KM527117	OTU_391	197	0.891	0.891	2.94e-110	0.932	0.9719	313	Occultifur sp.	Eukaryota	Fungi	Basidiomycota	Pucciniomycotina	Cystobasidiomycetes	Cystobasidiales	Cystobasidiales incertae sedis	Occultifur				TTAAGTTCAGCGGGTAGTCCTGACTGATTTGAGGTCTAAAGCTTAAAGTGCTATAATAGCGCATTAGAAGCACCACTAACTTTTGAAGAAGACGTCCTCAGCGAAATAATTATTACGCCGAGTCAAACCGTCTATTTCAAATGGGTTGCTCGTGTATTTCAGCCGAGCCGACAATTACGCCGACAGACAGCCATAATCCAAGCCCACGCCCGTTTCATTACAAAACAGGGGGGTTGAGAGTTTCATGACACTCAAACAGACATACTCTTCGGAATACCAAAGAGTGCAAGGTGCGTTCAAAGATTCGA
JQ657776	OTU_392	197	0.985	0.985	1.36e-25	0.604	0.2237	68	Boletaceae sp.	Eukaryota	Fungi	Basidiomycota	Agaricomycotina	Agaricomycetes	Agaricomycetidae	Boletales	Boletineae	Boletaceae			GGTTGAGAGAATTCAATGACACTCAAACAGGCATGCTCCTCGGAATACCAAGGAGCGCAAGGTGCGTT
KT270196	OTU_393	197	0.887	0.887	6.45e-86	0.93	0.9737	265	Pleosporales sp.	Eukaryota	Fungi	Ascomycota	Pezizomycotina	Dothideomycetes	Pleosporomycetidae	Pleosporales	Pleosporales				TTAAGTTCAGCGGGTATCCCTACCTGATCCGAGGTCAAACTGTGATGTGGGCTTGCTGGACGCCGATCCGCCGGAGCTTCGAGAAGCGCAATGTGCTGCGCAAGAAGCTGGCAAGACCGCTGCCAATACCTTTGGGGCGAGTCCGCGCACAGAGGCGGGACAGACGCCCAACACCAAGCAGAGCTTGAGGGTGTAAATGACGCTCGAACAGGCATGCCCCATGGAATACCAAGGGGCGCAATGTGCGTTCAAAGATTCGATGA
KF572477	OTU_394	196	1	1	6.73e-130	0.992	0.9847	257	Myrmecridium sp.	Eukaryota	Fungi	Ascomycota	Pezizomycotina	Sordariomycetes	Sordariomycetidae	Myrmecridiales	Myrmecridiaceae	Myrmecridium			TTAAGTTCAGCGGGTATTCCTACCTGATCCGAGGTCAACCTTGATAAGATGGGTGCGAGGCAAGCCCACGCCGGACGCCCTGAGCGAGAAGAAACTACTGCGCTCGGAGACCTAGCGTGTCCGCCACTGGATTTAAGGGACTGCAGGCGCAGAGCCCCAACACCAAGCCAGGCTTGAGGGTTGAAATGACGCTCGAACAGGCATGCCCACCAGAATACTAGTGGGCGCAATGTGCGTTCAAAGATTCGATGATTCAC
KT270130	OTU_395	195	0.919	0.919	6.52e-105	0.959	1	270	Hydropisphaera sp.	Eukaryota	Fungi	Ascomycota	Pezizomycotina	Sordariomycetes	Hypocreomycetidae	Hypocreales	Bionectriaceae	Hydropisphaera			TTAAGTTCAGCGGGTATTCCTACCTGATCTGAGGTCAACCTTAAAAGAGTTGGGGGTTTAACGGCAGGCCGCACCGCTCTCCGCCTGCGAGGTTTTAACTACTACGCAGAGGAGGCTACGGCGTGGTCGCCACTCTATTTCGGGGCCGGCCGCCCGTAACCGGGAGGCCGATCCCCAACACCACCCCCGACACGAAGCCGGGGATGAGGGTTGAAATGACGCTCAGACAGGCATGCCCGCCAGAATACTAGCGGGCGCAATGTGCGTT
KT269686	OTU_396	195	1	1	1.41e-125	1	1	249	Pleosporales sp.	Eukaryota	Fungi	Ascomycota	Pezizomycotina	Dothideomycetes	Pleosporomycetidae	Pleosporales	Pleosporales				TTAAGTTCAGCGGGTATCCCTACCTGATCCGAGGTCAAACTGTGGGGTGGACTTGATGGACGCCGATCCGCCGGAGCCTCGAGAAGCGCAATGTGCTGCGCGAGAAGCTGGCAAGACCGCTGCCAATACCTTTGGGGCGAGTCCGCGCACGAAGCGGGGACAGACGCCCAACACCAAGCAGAGCTTGAGGGTGTAAATGACGCTCGAACAGGCATGCCCCATGGAATACCAAGGGGCGCAATGTGCGTT
JX050248	OTU_397	192	0.867	0.867	8.78e-10	0.267	0.1681	60	Rhizoctonia solani	Eukaryota	Fungi	Basidiomycota	Agaricomycotina	Agaricomycetes	Cantharellales	Ceratobasidiaceae	mitosporicCeratobasidiaceae	Rhizoctonia			TTAAGTTCAGCGGGTAATCTTGCCTGATATCAGGTCCAATTGAGATGCATACCGAAGT
KP101207	OTU_398	192	0.708	0.708	1.15e-25	0.854	1	267	Thielavia microspora	Eukaryota	Fungi	Ascomycota	Pezizomycotina	Sordariomycetes	Sordariomycetidae	Sordariales	Chaetomiaceae	Thielavia			TTAAGTTCAGCGGGTATTCCTACCTGATCCGAGGTCAACCTTGGGGTACGTTGGCTTTTTACGGCCGGCGCCCGCAGCACGCCCTAAGCGAGGTGATTTACTACGCTCGGTGTGACAGCGAGCCCGCCACTGCTTTTCGGGGCCTGCGGCAGCCGCAGGTCCCCAACACAAGCCTGGGGCTTGATGGTTGAAATGACGCTCGAACAGGCATGCCCGCCAGAATACTGGCGGGCGCAATGTGCGTT
KF730841	OTU_399	192	0.78	0.78	1.27e-43	0.89	1	246	Triscelophorus sp.	Eukaryota	Fungi	Ascomycota	Pezizomycotina	Pezizomycotinaincertaesedis	Triscelophorus						TTAAGTTCAGCGGGTAGTCTTGCTTGATCCGAGGTCGACCTTTTATGAAAAACAAAGCAGTCTGTCGCTTAGGCTCCAAAATCACATATCGCTGTGTTTGTGGCCAAAGTCAGACGCCAATCTGTTTGGAGCTTTTGAACTGACGTCCAAATAAGCTCAACGCAAGGCAAAGCCTTATGGTCTAAACGACGCTCGAACAGGCATGCCTCAAGGAATACCAAGAGGCGCAATGTGCGTT
GQ388723	OTU_400	190	0.962	0.962	9.52e-155	0.981	1	339	Funneliformis caledonium	Eukaryota	Fungi	Glomeromycota	Glomeromycetes	Glomerales	Glomeraceae	Funneliformis					TTAAGTTCAGCGGGTATTCTTACCTGATTTGAGGTCAAAAGTTGAGTGTCGTATACGAATGAGCCTGACAAGCAGGTCGAACGTACTACATGAGATGGTACGTCGTCGCGCGTTCTTAATCAAGGCTGATCTTAAATACGCTTTAAATCGTACCAGATTGATGAATTTTAAGCCACTTTGACATGAATTAACATATGAAAAAGACGGCTCAATTCCGACGCAATCACCCAAACACAAAATATGTTACATATTTCATAAAGAGCGACGGCTTCGATTTTTTTTCTAACGACCCTCAAACAGGCATACTCCCCGGAATACCAGAGAGTGCAATTTGCGTT
KF060322	OTU_401	189	0.922	0.922	3.43e-135	0.954	0.9856	345	Septoglomus sp.	Eukaryota	Fungi	Glomeromycota	Glomeromycetes	Glomerales	Glomeraceae	Septoglomus					TTAAGTTCAGCGGGTGTTCTTACCTGATTTGAGGTCAAATATTGAAAATATCGTATACGATTGAACTAAATCTGATAAGTCAACCGTATTACATCATGTAAATGACGGTATGCGTGCGTTTCTTAACCAAAAATTGATCATAAAATACGCTTCGATCATACCAAAAAAATCAATTTTAAGCCACTTTTAATAAAATAAAAAAAGACGGCTCAAATCCGATAAACATCACCTTTAAAAAAAAAAAAGCAATGAAATCGATGGTTTGTTAAGCGACCCTCAAACAGGCATACTCCCCGGAATACCAGAGAGTGCAATTTGCGTTCAAAGATTCGATGATT
KT599464	OTU_402	189	0.925	0.926	2.36e-117	0.956	0.9864	292	Cryptococcus sp.	Eukaryota	Fungi	Basidiomycota	Agaricomycotina	Tremellomycetes	Tremellales	Trichosporonaceae	Cryptococcus				TAAGTTCAGCGGGTAGTCCTACCTGATTTGAGGTCAGAGTCTAAAAGTGCGCGATGGCAGGTTATGAGCAGACTCATTAGCAAGGGACAAGACGAAACTTATTACGTCTGTCACGGATGCAGAGAGATCCACTTAGTCATTTGAGGCGAGCCGTGTGACCGGCAGACGCCCAAGTCCAAGTCCCGACCCAGATCATAAACCCGAGGGGATTGAGATTTCATGACACTCAAACAGGCATGCCTTTCGGAATACCAAAAGGCGCAAGGTGCGTTCAAAGATTCGATGATTCAC
KF267049	OTU_403	188	0.961	0.961	3.85e-153	0.98	1	332	Ceratobasidiaceae sp.	Eukaryota	Fungi	Basidiomycota	Agaricomycotina	Agaricomycetes	Cantharellales	Ceratobasidiaceae					TTAAGTTCAGCGGGTAGTCCTACCTGATTTGAGATCAAACTTAAGGGTCAATTGTCTAACTTAATAGACCGTTAGAAGCGGTTCAATCAGTATTTTCCTGGCCACCTTTTTAACAGTGTCCTCAGCGAGTGATACTTATCACGCCGAGTGGAACCAAGCATAATTACTGAGATCCAGCTAATGGATTTAAGAGGAGCAGACTGTGAAATCTGCAAGACCTCCAAGTCCAAAGCAAAACCAATTGAATTAACAAAAGGAATTGACTTTGAGATTTGCTCATGATACTCAAACAGGCATGCTCCAAGGAATACCAAGGAGCGCAAGATGCGTT
KF516969	OTU_404	188	0.757	0.757	1.77e-49	0.879	1	309	Sebacinales sp.	Eukaryota	Fungi	Basidiomycota	Agaricomycotina	Agaricomycetes	Sebacinales						TTAAGTTCAGCGGGTAGTCCTACCCGATTTGAGGTCAAGTTGTCAAAATAAGCCGAAGCTTAGTCCCAAGGGGACAGTTAGAAGCACAGAGCTAAACGTTCGAACACCTCCGAAGAGAGCCAGCGAAGATACTTATCACGCTGTACTATGTCCAACCGAAAGTTGCACTAATGCATTTAAGACGAGCCGCTTAACGCGGCAACATCCAAGTCCACCGCCCTTCGAAAAAATCTTAGGGTGTGAGATTACAATGACACTCAAACGGGCATACCCTTCGGAATACCAAAGGGTGCAAGGTGCGTT
JQ734920	OTU_405	188	0.846	0.846	3.89e-76	0.914	0.9815	272	Neonectria sp.	Eukaryota	Fungi	Ascomycota	Pezizomycotina	Sordariomycetes	Hypocreomycetidae	Hypocreales	Nectriaceae	Neonectria			TTAAGTTCAGCGGGTATTCCTACCTGATCCGAGGTCAACCTTTCAGAAGTGGGGGGTTTTACGGCGTGGCCGCGCTGCTTTCCAGTGCGAGGTGTGCTACTACGCAGAGGAAGCTACAGCGGGACCGCCACTATATTTGGGAGGCGGCGCGCCCCGGAGGGCCCGCCGATCTCCAACACCAAGCCCGGGGGCTTGAGGGTTGAAATGACGCTCGAACAGGCATGCCCGCCAGAATACTGGCGGGCGCAATGTGCGTTCAAAGATTCGATGA
KP216909	OTU_406	188	0.972	0.972	1.02e-114	0.986	1	251	Acremonium sp.	Eukaryota	Fungi	Ascomycota	Pezizomycotina	Sordariomycetes	Hypocreomycetidae	Hypocreales	Hypocreales incertae sedis	Acremonium			TTAAGTTCAGCGGGTATTCCTACCTGATCCGAGGTCAACCTTCAGAAGTTGGGGGTTTTACGGCGTGGCCGCGCCGCGTTCCAGTGCGAGGTGTTGCTACTACGCAGAGGAGGCTACAGCGAGACCGCCACTCGATTTCGGGGCCGGCCCGTGACGGCCGATCCCCAGCACCAAGCCCGGGGGCTTGAGGGTTGAAATGACGCTCGAACAGGCATGCCCGCCAGAATACTGGCGGGCGCAATGTGCGTT
KT692580	OTU_407	188	0.98	0.98	6.79e-117	0.99	1	248	Podospora glutinans	Eukaryota	Fungi	Ascomycota	Pezizomycotina	Sordariomycetes	Sordariomycetidae	Sordariales	Lasiosphaeriaceae	Podospora			TTAAGTTCAGCGGGTATTCCTACCTGATCCGAGGTCAACCTTGAGAAGGGGGGGGTTTTACGGCCGGTCACCCGTCGCGTGCCCTGAGCGTGGTAAATTTACTGCACTCGGTACGACGACGAGCCCGCCACTGGGTTTGGGAGCCTGCGGCAGCCGCAGGGCTCCAACACAAGCACAGGGGCTTGATGGTTGAAATGACGCTCGAACAGGCATGCCCGCCAGAATACTGGCGGGCGCAATGTGCGTT
KT695332	OTU_408	188	0.828	0.828	3.06e-64	0.914	1	256	Verrucaria calkinsiana	Eukaryota	Fungi	Ascomycota	Pezizomycotina	Eurotiomycetes	Chaetothyriomycetidae	Verrucariales	Verrucariaceae	Verrucaria			TTAAGTTCAGCGGGTATCCCTACCTGATCCGAGGTCAACCAGATGAAATTTTGTCGGTTAAGACCGAGCCGCGAGGCCATTGCGATGCGTGCTGAAGAAGCTCGCTGCATCCAGGGGGTCTCACAGACTCTGCCATTATCTTTCGGATCCACCGCCGTCGCCAGCGGCGAGATCCAACAGCAAGCCGGGCTTGAGGGTTGATAATGACGCTCGAACAGGCATGCCCTTCGGAATACCAAAGGGCGCAATGTGCGTT
HQ441577	OTU_409	187	0.972	0.972	9.76e-135	0.986	1	288	Oliveonia pauxilla	Eukaryota	Fungi	Basidiomycota	Agaricomycotina	Agaricomycetes	Auriculariales	Auriculariales incertae sedis	Oliveonia				TTAAGTTCAGCGGGTAGTCCTACCTGATTTGAGGCCAAAGTGTTAAGTAAGTTGTCCACAAGGACGATTAGAAGCTGCACATATAGAACAGGCCTAAGGCGACGGCGCAGATAATTATCACACCATGCCGAGCACTGTAAAAAGCACAAGCTAATGCATTTCAGGATGAGCCAATTACGGCACAATCCAAATCCACCACAGTACGACTTTAACATCACAAGGGTGAGGGTTTACGTGACACTCAAACAGGCATGCTCCATGGAATACCAAGGAGCGCAAGTTGCGTT
KP132758	OTU_410	187	0.996	0.996	2.42e-142	0.998	1	285	Scopulariopsis fusca	Eukaryota	Fungi	Ascomycota	Pezizomycotina	Sordariomycetes	Hypocreomycetidae	Microascales	Microascaceae	Scopulariopsis			TTAAGTTCAGCGGGTAACCCTACCTGATCCGAGGTCAAACCATGAGTAAGAAGGTTCGACGGCTGGCCTTCGCCGGGACCCGATGCGAGATGTAGGATCTACTACGCAGGGGGCGCCGCGGCTGGACCGCCACTACATTTCGGGGACTGCGGGGGGGACGAGCCCCACCCGTAGAGCCCCAACACCGGGCGGCGGCTGGCCCCGTAGGGCTAGCCGCGCTCGAGGGGAGAAATGACGCTCGGACAGGCATGCCCGGCAGATTGCTGCCGGGCGCAATGTGCGTT
KJ670300	OTU_411	186	0.789	0.789	1.41e-32	0.66	0.5309	194	Agaricales sp.	Eukaryota	Fungi	Basidiomycota	Agaricomycotina	Agaricomycetes	Agaricomycetidae	Agaricales					CTAATATATTTCAGGGGAGCTGACCTCGCAAGAGGCCTGCAAGAACTGCCCCCAACCATCCAAGCCACCAACCAAGCGTCAACAAGAGCTTGGAGGGGTTGAGAATTTAATGACACTCAAACAGGCATGCTCCTCGGAGTACCAAGGAGCGCAAGGTGCGTTCAAAGATTCGATGATTCAC
FJ545253	OTU_412	186	1	1	1.43e-171	0.988	0.9766	334	Cystofilobasidium capitatum	Eukaryota	Fungi	Basidiomycota	Agaricomycotina	Tremellomycetes	Cystofilobasidiales	Cystofilobasidiaceae	Cystofilobasidium				TTAAGTTCAGTGGGTAGTCCTACCTGATTTGAGGCCAAGTTGTCAAAATTGCCAGCACTCGAAGTCTGCGCTAATTAGAAGCGTATCAACTTTATCGTTGGCCAATGCCGAAGCACTGTCCTCGACGGAGATCTTATCACGTCGAGTAGAACCTACTTTAAAGGATTCAGCTAATGAATTTCAAGTGAGCCGATGCAACCAGGGCACCAGCAGCACTCACGTCCACGCCCCAACCTTCTAGTTAAAAAAGATTGGAGGTGAGAGTTTCATGACACTCAAACAGGCATGCTCTTCGGAATACCAAAGAGCGCAAGATGCGTTCAAAGATTCGATG
KR363026	OTU_413	186	0.989	0.989	8.26e-129	0.994	1	263	Trichosporon sp.	Eukaryota	Fungi	Basidiomycota	Agaricomycotina	Tremellomycetes	Tremellales	Tremellales incertae sedis	Trichosporon				TTAAGTTCAGCGGGTAGTCCTACCTGATTTGAGGCCAGAGTCAAAGTAATTGTCCAAAGACGATTAGAAGCACGCTTCACAATACCATTCCAGCGAAACTTATTACGCCAGATAGCAATAGTCAAACTTGCTAACTCCTTTAAGAGGAGCCAGTTAGACTGGCAAACCTCCAAATCCAAGCCATTAAGAAACCCTAATGGTTGAGATTTCATGACACTCAAACAGGCATGCTCTCCGGAATACCAGAGAGCGCAAGTTGCGTT
KJ512160	OTU_414	185	0.951	0.951	8.64e-10	0.285	0.1185	41	Pezizomycotina sp.	Eukaryota	Fungi	Ascomycota	Pezizomycotina								TTAAACTCAGCGGGTAATCCCGCCTGACCTGGGGTCGCTAT
FJ389924	OTU_415	185	0.802	0.802	7.86e-60	0.901	1	288	Byssochlamys verrucosa	Eukaryota	Fungi	Ascomycota	Pezizomycotina	Eurotiomycetes	Eurotiomycetidae	Eurotiales	Thermoascaceae	Byssochlamys			TTAAGTTCAGCGGGTATCCCTACCTGATCCGAGGTCAACCTGGAGAAGAGAAGTGGTTGACTCGGCGGGCGGCCGGCCGGGCCTGCAGAGCGGGTGACGAAGCCCCATACGCTCGAGGACCGGACGCGGCGCCGCCGCTGCCTTTCGGGCCCGTCCCCCCGCGGAGGGCGGGGACGGCGGCCCAACACACAAGCCGTGCTTGAGGGCAGCAATGACGCTCGGACAGGCATGCCCCCCGGAATACCAGGGGGCGCAATGTGCGTT
JX270460	OTU_416	184	1	1	4.3e-139	0.989	0.9786	274	Gymnoascus sp.	Eukaryota	Fungi	Ascomycota	Pezizomycotina	Eurotiomycetes	Eurotiomycetidae	Onygenales	Gymnoascaceae	Gymnoascus			TTAAGTTCAGCGGGTATCCCTACCTGATCCGAGGTCAACTTTAGAAAAAAGATTGATTCGGACTGGCGCCGGTCCGGGCCGTAAAGTGAGTGACAAAGCCCCATACACTTTGGCTGATCGGATAACCGCGACGCCGCCATTGCCTTCGGGGCGCGTCCCGTAGGGGACGGCACCCATCACACAAGCCGGGCTTGAGGGTTGCAAATGACGCTCGGACAGGCATGCCCCCCGGAATACCAGAGGGCGCAATGTGCGTTCAAAGATTCGATGATTC
KM527117	OTU_417	183	0.878	0.878	5.34e-107	0.933	0.9875	319	Occultifur sp.	Eukaryota	Fungi	Basidiomycota	Pucciniomycotina	Cystobasidiomycetes	Cystobasidiales	Cystobasidiales incertae sedis	Occultifur				TTAAGTTCAGCGGGTAGTCCTGACTGATTTGAGGTCTAAAGCTTAAAGTGCTATAATAGCGCATTAGAAGCACCACTAACTTTTGAAGAAGACGTCCTCAGCGAAATAATTATTACGCCGAGTCAAACCGTCTATTTCAAATGGGTTGCTCGTGTATTTCAGCCGAGCCGACAATTACGCCGACAGACAGCCATAATCCAAGCCCACGCCCGTTTCATTACAAAACAGGGGGGTTGAGAGTTTCATGACACTCAAACAGACATACTCTTCGGAATACCAAAGAGTGCAAGGTGCGTTCAAAGATTCGATGATTC
KR093953	OTU_418	182	0.935	0.935	8.43e-143	0.968	1	341	Mortierella sp.	Eukaryota	Fungi	Zygomycota	Mortierellomycotina	Mortierellales	Mortierellaceae	Mortierella					TTAAGTTCAGCGGGTAGTCTTACTTGATTTGAGATCGAGTTGAACAACACATAAAGTGTCGTAAAATCCTGCATCAGTCAGCAAAGAGGACAATTATCCTTTATGTTAGCTGCAGCAAAAGTAATAATCCTGTTTGACGAGGACTAAATAGATATGCTTTTAGCTCAGATAAAAGTCCAGCTGCACCTGCATTTCAAGCCGCCCGCCTACCGGTAAGGGTCGTTGGGATAGCTCAAGTCCACCCTCCTTTTTTTTTATCAAAAAAAGAGAGGTTGAGGTGTTTACTGATACTCAAACAAGCATGCTCTTCGGAATACCAAAGAGCGCAATATGCGTT
JN943057	OTU_419	182	0.961	0.961	3.01e-15	0.309	0.1569	51	Basidiobolus ranarum	Eukaryota	Fungi	Zygomycota	Basidiobolomycetes	Basidiobolales	Basidiobolaceae	Basidiobolus					GATACTCAAACAGGCATGCTCTCCGGAATACCAGAGAGCGCAATGTGCGTT
HQ631047	OTU_420	182	0.93	0.93	2.23e-117	0.954	0.9786	284	Sordariomycetes sp.	Eukaryota	Fungi	Ascomycota	Pezizomycotina	Sordariomycetes							TTAAGTTCAGCGGGTAGTCCTACCTGATCCGAGGTCAACCTTGAAGAGTTGGGCGTTTTACGGCGTGGCCGCACCGCTATCCCTCTGCGAGCGAAAGTACTGCACAGGGGAGGTCACGGTGAGACCGCCACTACGTTTAGGGGACGGCAGCCGCTGGGGCGGCCGATCCCCAACACCAGCGCCCTCCGAGCAGTGCCGGAGAGCCCTGAGGGTTGAAATGACGCTCGGACAGGCATGCCCGCCAGAGTACTGGCGGGCGCAATGTGCGTTCAAAGATTCGATGA
HQ845750	OTU_421	181	0.93	0.93	7.68e-22	0.574	0.2572	71	Pezizomycotina sp.	Eukaryota	Fungi	Ascomycota	Pezizomycotina								CTAAGCTTGAGGGTTGTAATGACGCTCGAACAGGCATGCCCCTCGGAATACCAAGGGGCGCAATGTGCGTT
KT444721	OTU_422	180	0.907	0.907	3.22e-08	0.274	0.1401	43	Glomeromycetes sp.	Eukaryota	Fungi	Glomeromycota	Glomeromycetes								TTAAGTTCAGCGGGTATTCTTGCTTGAGCTGAGGTCAAAAAAA
FJ596794	OTU_423	177	0.968	0.968	8.8e-22	0.563	0.2019	63	Boletaceae sp.	Eukaryota	Fungi	Basidiomycota	Agaricomycotina	Agaricomycetes	Agaricomycetidae	Boletales	Boletineae	Boletaceae			TGAGAATTCAATGACACTCAAACAGGCATGCTCCTCGGAATGCCAAGGAGCGCAAGGTGCGTT
KM248913	OTU_424	176	0.776	0.776	3e-59	0.888	1	312	Clavariaceae sp.	Eukaryota	Fungi	Basidiomycota	Agaricomycotina	Agaricomycetes	Agaricomycetidae	Agaricales	Clavariaceae				TTAAGTTCAGCGGGTAGTCCTACCTGATTTGAGGTCAAGTCAAAAGATATGCCTCCGAAGAGACAGTCCAATAAGATGGACCATTAGAAGCTGAACAATGACATTTCAGCAATGGCATAGATAGGATTATCAAACCAGAGCCAAACGTACAAGTCCTGCTAATGCATTTAAGAGGAGCTGACATTAAATATGCCTGCAAACCCTCCAACATCCAAGCTTCAATACAAAAAGTGTTGAAGTTGAGAATTTAATGACACTCAAACAGGCATGCCCTTCGGAATACCAAAGGGCGCAAGGTGCGTT
KF477243	OTU_425	176	0.943	0.943	2.25e-98	0.899	0.8546	244	Onygenales sp.	Eukaryota	Fungi	Ascomycota	Pezizomycotina	Eurotiomycetes	Eurotiomycetidae	Onygenales	Nannizziopsiaceae	Nannizziopsis			CCGATTGGTAATTGGATGACCGGCCGGCGCCGACGGGGCCGCTCGAGCGGATGTATAAATCCCATTCACTCAGGCACCCGATTCGGGACGCCGCCACTGCATTTCGGGCCTGTCTCGCCGGGAGCGGGAGACAACGGGACCCATCACACAAGCCGCGCTTGAGGGTTGCAATGACGCTCGGACAGGCATGCCCCCCGGAATACCAGAGGGCGCAATGTGCGTTCAAAGATTCGATGATTCAC
KM226642	OTU_426	175	0.759	0.759	6.06e-49	0.88	1	303	Glomus sp.	Eukaryota	Fungi	Glomeromycota	Glomeromycetes	Glomerales	Glomeraceae	Glomus					TTAAGTTCAGCGGGTATCCCTACCTGATTTGAGGTCAGAAAACGAGATATGTATAGGCATGAGCTCAACGACATGATCACACCTAGTAAAAACCTGGCATCCTAAGACGACATAAAAAATTACAACGTCAATGATGCGCAAGATACATCAAAATTTCAGGTCTCTTAGTGAGAATTAAGAAAACCCAAGTCCGAGAATGTCACGAAAAGCAACACATCGATCATTACTTATACCGACCCTCAAACAGGCATACTCCCCGGGATGCCAGGGAGTGCAATTTGCGTT
FJ710197	OTU_427	174	0.9	0.9	2.28e-18	0.28	0.1602	70	Calostoma ravenelii	Eukaryota	Fungi	Basidiomycota	Agaricomycotina	Agaricomycetes	Agaricomycetidae	Boletales	Sclerodermatineae	Calostomataceae	Calostoma		CTGGATTTGAGAATTCGACGACGCTCAAACAGGCATGCTCCTCGGAATACCGAGGAGCGCAAGATGCGTT
JN942681	OTU_428	174	0.874	0.874	4.78e-134	0.928	0.9822	405	Ramicandelaber sp.	Eukaryota	Fungi	Zygomycota	Kickxellomycotina	Kickxellales	Kickxellaceae	Ramicandelaber					TTAAGTCCAGCGGGTTGTCCTACCTGAGTTGAGGTCATTATTGTTCGTGTACTCCAGTTGTAAAAGGGAGCATGGCACTTTGCCAGTCGTCAAGCTTCGCCCATAGACTCGAATGGATTAGCACCGCAGATTAGGAGTGGTATAGGCGCTTCGACAATACTAAAAGTGATTGCTACGACGCCATCCCCAAGTTTGCGTATTTCCAAAAAAGATGGGAGCTTACTATATTTAAAGGGTTCACCGGGTTATACCAATGAAGGTTTTGCCGACGAGTTAGACCCCAAGTCCCTATATCAATCATCACAAAAACGATAATATAGGAGAGATACACAGACACTCAACCAGGCATACTATCCGGGGAAGCCGAATAGTGCAAGATGCGTTCAAAGATTCGATGA
AB205213	OTU_429	173	0.988	0.988	5.08e-171	0.994	1	347	Olpidium brassicae	Eukaryota	Fungi	Zygomycota	Olpidiaceae	Olpidium							TTAAGTTCAGCGGGTAATCCTACCTGATTTGAGCTTGAATTTTTAAGTTCGTCGTTACTCGAACAATTGAATGCCGCCTTTGACGTTCAGCAATCAAAAACTTCCAGCAACAAGTCTTCCCAACGAGGAGAAATAGAGTTACCCTTTCAGGTCACATATTACTCCAAAGAGGGTGAGCTATAGCTGTACTATTGTATTTTAAGACACTTAACAATTTTACTTATCAAGACGTCTCAATGCAGTTTTTTATAAAAAGTTCTATTCTTAATACAAAGGTTACACCAGATTGGTACCAAGACTCAAACAGGCATGCTCTCCGGAATGCCGGAGAGCGCAATATGCGTT
JF501025	OTU_430	172	0.912	0.912	4.99e-18	0.326	0.2403	68	Hypomyces chrysospermus	Eukaryota	Fungi	Ascomycota	Pezizomycotina	Sordariomycetes	Hypocreomycetidae	Hypocreales	Hypocreaceae	Hypomyces			TTAAGTTCAGCGGGTATTCCTACCTGATCCGAGGTCAAACTCTAGAAAGTTGGGGTTTAACGGCGTG
GQ169452	OTU_431	172	0.992	0.992	4.99e-125	0.996	1	253	Pleospora sp.	Eukaryota	Fungi	Ascomycota	Pezizomycotina	Dothideomycetes	Pleosporomycetidae	Pleosporales	Pleosporineae	Pleosporaceae	Pleospora		TTAAGTTCAGCGGGTATCCCTACCTGATCCGAGGTCAAAAGTTGAAAAAAATGTGGTCTTGATGGATGCTCAACCAAGGCTGATTCAAAGTGCAAGAATTGTGCTGCGCTCCGAAACCAGTAGGTCGGCTGCCAATCATTTTAAGGCGAGTCTCGTGAGAGACAAAGACGCCCAACACCAAGCAAAGCTTGAGGGTACAAATGACGCTCGAACAGGCATGCCCTTTGGAATACCAAAGGGCGCAATGTGCGTT
JF817346	OTU_432	170	0.757	0.757	2.63e-40	0.879	1	276	Sporobolomyces sp.	Eukaryota	Fungi	Basidiomycota	Pucciniomycotina	Microbotryomycetes	Sporidiobolales	mitosporicSporidiobolales	Sporobolomyces				TTAAGTTCAGCGGGTAGTCCTACCTGATTTGAGGTCGAATAGATAAGGCTGGGAGCCTGCGCTCGCGCCGATCAAGCGAGGGGTCTACAACGCTCGGTCGTCGCGGGCAGCAGAGGCGCTCCGCATGTATTTCGGCCAGGCCGACGACGAGCGCCGGCCAAGGCCACGGTCCACGGCCGCGCAGGTGAGAACCCGGGGCGTGAGAGGTTTGCGACACTCAAACAGGCATGCTCTTCGGAATGCCAAAGAGCGCAAGATGCGTT
JX504134	OTU_433	169	0.803	0.803	3.74e-64	0.901	1	304	Laccaria sp.	Eukaryota	Fungi	Basidiomycota	Agaricomycotina	Agaricomycetes	Agaricomycetidae	Agaricales	Tricholomataceae	Laccaria			TTAAGTTCAGCGGGTAGTCCTACCTGATTTGAGGTCAAATTGTCAAAAATTTGTCCAAGTCAATGGACAGTTAGAAGCAGAACTTCATAAAAATTGCTTCACATCCACGGCGTAGATAATTATCACACCAATAGATGCTTCACAAAAGTTCCACTAATGCATTTAAGGAGAGCCGACCTCGTTGATGAAGCCTGCAACCCCCACATCCAAGCCTAACCAATAAAACTTGGAAAGGTTGAGAATTTAATGACACTCAAACAGGCATGCTCCTCGGAATACCAAGGAGCGCAAGGTGCGTT
KJ512160	OTU_434	168	0.807	0.807	2.44e-28	0.649	0.4912	140	Pezizomycotina sp.	Eukaryota	Fungi	Ascomycota	Pezizomycotina								TTAAACTCAGCGGGTAATCCCGCCTGACCTGGGGTCGCTATATGGACTTTGGGTCATCTACAGCTTCCGGACAAGAGCGACCGATAAAATGTAATGGATCAAGTTCACCACCGCATGTCGGTACGCTCCAGGCGTCCTT
AB205213	OTU_435	167	0.971	0.971	7.07e-163	0.986	1	347	Olpidium brassicae	Eukaryota	Fungi	Zygomycota	Olpidiaceae	Olpidium							TTAAGTTCAGCGGGTAATCCTACCTGATTTGAGCTTGAATTTTTAAGTTCGTCGTTACTCGAACAATTGAATGCCGCCTTTGACGTTCAGCAATCAAAAACTTCCAGCAACAAGTCTTCCCAACGAGGAGAAATAGAGTTACCCTTTCAGGTCACATATTACTCCAAAGAGGGTGAGCTATAGCTGTACTATTGTATTTTAAGACACTTAACAATTTTACTTATCAAGACGTCTCAATGCAGTTTTTTATAAAAAGTTCTATTCTTAATACAAAGGTTACACCAGATTGGTACCAAGACTCAAACAGGCATGCTCTCCGGAATGCCGGAGAGCGCAATATGCGTT
KT970481	OTU_436	167	0.996	0.996	1.09e-133	0.998	1	267	Trichoderma sp.	Eukaryota	Fungi	Ascomycota	Pezizomycotina	Sordariomycetes	Hypocreomycetidae	Hypocreales	Hypocreaceae	Trichoderma			TTAAGTTCAGCGGGTATTCCTACCTGATCCGAGGTCAACATTTCAGAAAGTTGGGTGTTTAACGGCTGTGGACGCGCCGCGCTCCCGATGCGAGTGTGCAAACTACTGCGCAGGAGAGGCTGCGGCGAGACCGCCACTGTATTTCGGAGACGGCCCCCGCTAGAGGGAGGGCCGATCCCCAACGCCGACCCCCCGGAGGGGTTCGAGGGTTGAAATGACGCTCGGACAGGCATGCCCGCCAGAATACTGGCGGGCGCAATGTGCGTT
HQ914825	OTU_437	167	0.992	0.992	2.25e-116	0.996	1	237	Lophiostoma sp.	Eukaryota	Fungi	Ascomycota	Pezizomycotina	Dothideomycetes	Pleosporomycetidae	Pleosporales	Lophiostomataceae	Lophiostoma			TTAAGTTCAGCGGGTATCCCTACCTGATCCGAGGTCAAAATAAAAGAAAACTTTTGGATGCCACCTTCTGCTGCTAGAGGACGCAATTCTGCTGCGCTCAAAGCCGCTGAAGTGGCTGCCAATCTTTTTGAGGCGAGTCTAAAAAAGACAGACGCCCAACACCAAGCTGTGCTTGAGGGTGTAAATGACGCTCGAACAGGCATGCCCTAAGGAATACCAAAGGGCGCAATGTGCGTT
KM226620	OTU_438	166	0.822	0.822	2.98e-78	0.911	1	315	Glomus sp.	Eukaryota	Fungi	Glomeromycota	Glomeromycetes	Glomerales	Glomeraceae	Glomus					TTAAGTTCAGCGGGTACTCTTACCTGTCTGAGGTCAGTTAAAGAAACAATTTATGGGCGCGATCCGACGCGACGTCCACGCCTAGTAAAAGTCATTCGACACCTTGAACGTGTGTAAAAGAGTTTAAATCTTAGAAACGTTCGCGGAATCTTAAAAAATTTTAAGTCGCTTAAAAACCCAACGGGTTTAAAAGATGACCCAATCTCCGACGAAAGTTACCATAAAACAGCAACGATGTCGAATTTTTTTAGGCTGACCCTCAAACAGGCATACTCTCCCGGAAAACCGGAGAGTGCAATTTGCGTT
KF878376	OTU_439	165	0.748	0.748	9.75e-47	0.874	1	330	Pholiota sp.	Eukaryota	Fungi	Basidiomycota	Agaricomycotina	Agaricomycetes	Agaricomycetidae	Agaricales	Strophariaceae	Pholiota			TTAAGTTCAGCGGGTAGTCCTACCTGATTTGAGGTCAAATTGTCATAAAGTGTCCGAGTAAACAGACAGTTAGAAGCGGTGCTAAAGACAGGCAGACTGACCACGGCGTAGATAATTATCACACCAATAGACAAGTCTGCACAAGGCAACCAGCTAATGCATTTAAGGGGAGCTGATCTCATGAAGAAGCCAGCAAATAAACCCCCACATCCAAGCCATTATCAGCAAAAGCTAATAAGGTTGAGAATTTAATGACACTCAAACAGGCATGCTCCTCGGAATACCAAGGAGCGCAAGGTGCGTT
KJ857258	OTU_440	161	1	1	1.11e-146	1	1	288	Ganoderma applanatum	Eukaryota	Fungi	Basidiomycota	Agaricomycotina	Agaricomycetes	Polyporales	Ganodermataceae	Ganoderma				TTAAGTTCAGCGGGTAGTCCTACCTGATTTGAGGTCAGAGGTCATAAAGTTGTCTCTCAAGTGAGACGGTTAGAAGCTCGCCAAACGCTTCACGGTCGCGGCGTAGATATTATCACACCGAGAGCCGATCCGCAAGGAATCAAGCTAATGCATTTAAGAGGAGCCGACCGATCAAGGCCGACAAGCCTCCAAGTCCAAGCCTACAAACCACAAAAGCTTATAGGTTGAAGATTTCATGACACTCAAACAGGCATGCTCCTCGGAATACCAAGGAGCGCAAGGTGCGTT
LC008207	OTU_441	161	0.922	0.922	1.66e-99	0.961	1	257	Isaria takamizusanensis	Eukaryota	Fungi	Ascomycota	Pezizomycotina	Sordariomycetes	Hypocreomycetidae	Hypocreales	Cordycipitaceae	Isaria			TTAAGTTCAGCGGGTATTCCTACCTGATCCGAGGTCAACTCTAAGGAAGTTGGGCGTTTCACGGCGTGACCGCCTCCGCGCTCCGGTGCGAGGTGTGTGCTACTACGCAGGGGAGGCTGCGGCGGGGTCGCCACTGCATTTCGGGGGCGGCTGGTGTGCCGTCCCCCAACACCGAGGCCCCCGGGGGGGCTCGAGGGTTGAAATGACGCTCGAACAGGCATGCCCGCCAGAATGCTGGCGGGCGCAATGTGCGTT
KC581335	OTU_442	160	0.797	0.797	2.7e-66	0.898	1	315	Cyphellostereum sp.	Eukaryota	Fungi	Basidiomycota	Agaricomycotina	Agaricomycetes	Agaricomycetidae	Agaricales	Hygrophoraceae	Cyphellostereum			TTAAGTTCAGCGGGTAGTCCTACCTGATTTGAGGTCAGATCAATAAAAGTTGTCCAAAGACGATTAGAAGCCGATCCGGCCTCGAGAGAAGGGATTACCAGGGCGTAGATATGTATCACGCCGTGAACCGCTCCGAGTCGGAAAGTCCAGCTAATGCATTCAAGGGGAGCCGACCTCACGGCCAGCAGACCCCCAAGTCCAAGCCTCACGAGCACTCGCAAAAGTGCGCAAGGTTGAGAATTTCATGACACTCAAACAGGCATGCTCCTCGGAATACCAAGGAGCGCAAGGTGCGTT
KC305352	OTU_443	159	0.992	0.992	1.19e-126	0.996	1	256	Stachybotrys sp.	Eukaryota	Fungi	Ascomycota	Pezizomycotina	Sordariomycetes	Hypocreomycetidae	Hypocreales	Stachybotriaceae	Stachybotrys			TTAAGTTCAGCGGGTATTCCTACCTGATCCGAGGTCAACTATCAGAAGTTGGGGTTTCACGGCGTGGCCGCGCCGCTCTCCAATGCGAGGTGTGCTACTACGCAGGGGAGGCTGCAGCGAGACCGCCACTGTATTTCGGGGACGGCGCCGCGCCAGGGCGGGCCGATCCCCAACACCAGTCCCCGGGGGGGCTGAGGGTTGAAATGACGCTCGGACAGGCATGCCCGCCAGAGTGCTGGCGGGCGCAATGTGCGTT
KT369821	OTU_444	158	0.966	0.966	1.39e-119	0.983	1	262	Bionectria sp.	Eukaryota	Fungi	Ascomycota	Pezizomycotina	Sordariomycetes	Hypocreomycetidae	Hypocreales	Bionectriaceae	Clonostachys			TTAAGTTCAGCGGGTATTCCTACCTGATCTGAGGTCAACCTTGGAAAGTTGGGGGTTTAACGGCAGGGGCTCGTCGCTCTCCGATGCGGAATATCACTACTTCGCAGGGGAGGCCACGACGGGTCCGCCACTAGATTTAGGGGCCGGCCGTCCCTCGCGGGCTTTGGCCGATCCCCAACACCACGCCCTAGGGGCATGAGGGTTGAAATGACGCTCAGACAGGCATGCCCGCCAGAATACTGGCGGGCGCAATGTGCGTT
GQ388723	OTU_445	157	0.968	0.968	6.43e-157	0.984	1	340	Funneliformis caledonium	Eukaryota	Fungi	Glomeromycota	Glomeromycetes	Glomerales	Glomeraceae	Funneliformis					TTAAGTTCAGCGGGTATTCTTACCTGATTTGAGGTCAAAAGTTGAGTGTCGTATACGAATGAGCCTGACAAGCAGGTCGAACGTACTACATGAGATGGTACGTCGTCGCGCGTTCTTAATCAAGGCTGATCTTAAATACGCTTTAAATCGTACCAGATTGATGAATTTTAAGCCACTTTGACATGAATTAACATATGAAAAAGACGGCTCAATTCCGACGCAATCACCCAAACACAAAATATGTTACATATTTCATAAAGAGCGACGGCTTCGATTTTTTTTCTAACGACCCTCAAACAGGCATACTCCCCGGAATACCAGAGAGTGCAATTTGCGTT
KF836948	OTU_446	157	0.986	0.986	4.36e-139	0.993	1	284	Glomus sp.	Eukaryota	Fungi	Glomeromycota	Glomeromycetes	Glomerales	Glomeraceae	Glomus					TTAAGTTCAGCGGGTACTCTTACCTGATTTGAGGTCATTTTGATGAGAAATTATGGGCGCGAATCATGAGAATGACCACACCTAGTAATTCGATATCACAAACGTACGTAAATCATTTAAATACGTTCGAAAAATCATGCGAAAATTTTAGGTCACTTAACCGAAGGTAAGACGACCCAAATCCGATGCGTCACCACGCAAGGCGGCAACAAAACACCGATTTTTATTTAACTGACCCTCAAACAGGCATACTCTCCGGAATACCAGAGAGTGCAATTTGCGTT
KP117304	OTU_447	157	0.94	0.94	2.57e-103	0.97	1	251	Cercophora sp.	Eukaryota	Fungi	Ascomycota	Pezizomycotina	Sordariomycetes	Sordariomycetidae	Sordariales	Lasiosphaeriaceae	Cercophora			TTAAGTTCAGCGGGTATTCCTACCTGATCCGAGGTCAACCTTGAGAAATAGGGGGGTTTTACGGCAGGTGCCCGCCGCGCGCCCGGAGCGAGAAGTATGCTACTACGCTCGGTGCGACGGCGAGACCGCCACTGGATTTCAGGGCCTGCGGCAGCCGCAGGTCCCCAACACAAGCCCGGGGCTTGATGGTTGAAATGACGCTCGAACAGGCATGCCCGCCAGAATACTGGCGGGCGCAATGTGCGTT
KC810999	OTU_448	156	0.98	0.98	7.43e-143	0.978	0.9769	296	Verticillium leptobactrum	Eukaryota	Fungi	Ascomycota	Pezizomycotina	Sordariomycetes	Hypocreomycetidae	Hypocreales	Hypocreales incertae sedis	Verticillium			TTAAGTTCAGCGGGTAGTCCTACCTGATTCGAGGTCAACCTTGTTATAGTTGGGGTTTCACGGCGTGGCCGCTCGAAGCTTCCCTTTGCGAGGTTAAATTACTACGCAGAGGTCGCCTCCGAGGGCCGCCACTGAATTTAGGGGGCGGCGTCCCCGGCAAGCCGGGGGGAGTGTGCCGTCCCCCAACGCCGAGCCGTCCTCCGCAAGGAAGTCGGGCTCGAGGGTTGAAATGACGCTCGAACAGGCATGCCCGCCAGAATGCTGGCGGGCGCAATGTGCGTTCAAAGATTCGATGA
KT354992	OTU_449	156	0.992	0.992	5.64e-131	0.996	1	266	Nectriaceae sp.	Eukaryota	Fungi	Ascomycota	Pezizomycotina	Sordariomycetes	Hypocreomycetidae	Hypocreales	Nectriaceae				TTAAGTTCAGCGGGTATTCCTACCTGATTCGAGGTCAACATTCAGAAGTTGGGTGTTTTACGGCATGGCCGCGCCGCTCTCCAGTTGCGAGGTGTTAGCTACTACGCAATGGAAGCTGCGGCGGGACCGCCACTGTATTTGGGGGACGGCGCGTGCCCACGGGGGGCGCCTCGCCGATCCCCAACGCCAGGCCCGGGGGCCTGAGGGTTGTAATGACGCTCGAACAGGCATGCCCGCCAGAATACTGGCGGGCGCAATGTGCGTT
KT192205	OTU_450	154	0.856	0.856	4.94e-32	0.612	0.3669	132	Amyloporia sp.	Eukaryota	Fungi	Basidiomycota	Agaricomycotina	Agaricomycetes	Polyporales	Polyporaceae	Amyloporia				GCCAGCAAAAACCTCCAAGTCCAAGCTCTGCCTACCAACAAAGGTAAGAGAGTTGAGAATTCCATGACACTCAAACAGGCATACTCCTCGGAATACCAAGGAGTGCAAGGTGCGTTCAAAGATTCGA
KT215276	OTU_451	154	0.88	0.88	2.8e-08	0.283	0.1852	50	Orbiliapolyspora	Eukaryota	Fungi	Ascomycota	Pezizomycotina	Orbiliomycetes	Orbiliales	Orbiliaceae	Orbilia				TTAAGTTCAGCGGGTATCCTTGCCTGATCTGAGGTCAAACCTTGAGAAT
KJ706495	OTU_452	153	0.944	0.944	4e-07	0.28	0.1154	36	Rhodotorula philyla	Eukaryota	Fungi	Basidiomycota	Pucciniomycotina	Microbotryomycetes	Microbotryomycetesincertaesedis	mitosporic Microbotryomycetidae incertae sedis	Rhodotorula				TTAAGTTCAGCGGGTAGCCCTGCCTGATCTGAGGTC
KT804121	OTU_453	153	0.992	0.992	4.14e-126	0.996	1	255	Nectriaceae sp.	Eukaryota	Fungi	Ascomycota	Pezizomycotina	Sordariomycetes	Hypocreomycetidae	Hypocreales	Nectriaceae				TTAAGTTCAGCGGGTATTCCTACCTGATCCGAGGTCAACCTTCAGAAGTGGGGGGTTTAACGGCGTGGCCAGGCTGCGTTCCGGTGCGAGGTGTGCTACTACGCAGAGGAGGCTACAGCGAGACCGCCACTAGATTTCGGGGCCGGCGCGCCGGAGAGGGCGGCCGATCCCCAACACCAAGCCCGGGGGCTTGAGGGTTGAAATGACGCTCGAACAGGCATGCCCGCCAGAATACTGGCGGGCGCAATGTGCGTT
KP336791	OTU_454	152	0.913	0.913	1.26e-94	0.957	1	253	Chaetomium sp.	Eukaryota	Fungi	Ascomycota	Pezizomycotina	Sordariomycetes	Sordariomycetidae	Sordariales	Chaetomiaceae	Chaetomium			TTAAGTTCAGCGGGTCTTCCTACCTGATCCGAGGTCAACCTTGGGTAAAATAAGGCTGTTTTACGGCCGGAACCCGCAGCACGCCCTGAGCGAGATGAGAATCTACTACGCTCGGTGTGACAGCGAGCCCGCCACTGGTTTTCAGGGCCTGCGGCAGCCGCAGGTCCCCAGCACAAGCCCGGGGCTTGATGGTTGAAATGACGCTCGAACAGGCATGCCCGCCAGAATACTGGCGGGCGCAATGTGCGTT
KM268679	OTU_455	151	1	1	6.61e-130	1	1	257	Clonostachys sp.	Eukaryota	Fungi	Ascomycota	Pezizomycotina	Sordariomycetes	Hypocreomycetidae	Hypocreales	Bionectriaceae	Clonostachys			TTAAGTTCAGCGGGTATTCCTACCTGATCTGAGGTCAACCTGAAAAAGTTGGGGTTTTACGGCAGGGGCCTGCTGCTCTCCACATGCGAAATATTACTACTACGCAGAGGAGGCCACAGCGGGTCCGCCACTAGATTTAGGGGACGGCCCGAAGCAAGTTCAGGCCGAGCCCCAACACCACGCCGCTAGGGCATGAGGGTTGAAATGACGCTCAGACAGGCATGCCCGCCAGAATACTGGCGGGCGCAATGTGCGTT
LC008208	OTU_456	151	1	1	2.3e-129	1	1	256	Purpureocillium lilacinum	Eukaryota	Fungi	Ascomycota	Pezizomycotina	Sordariomycetes	Hypocreomycetidae	Hypocreales	Ophiocordycipitaceae	Purpureocillium			TTAAGTTCAGCGGGTATTCCTACCTGATCCGAGGTCAACTCTAAGAAAGTTGGGCGTTTTACGGCGTGACCGCCTCCGCGCTCCGGTGCGAGGTGTGTGCTACTACGCAGGGGAGGCTGCGGCGGGGTCGCCACTGCATTTCGGGGGCGGCTGGTGTGCCGTCCCCCAACACCGAGGCCCCCGGGGGGGGCTCGAGGGTTGAAATGACGCTCGAACAGGCATGCCCGCCAGAATGCTGGCGGGCGCAATGTGCGTT
KC992889	OTU_457	149	0.993	0.993	2.7e-148	0.997	1	296	Psathyrella sp.	Eukaryota	Fungi	Basidiomycota	Agaricomycotina	Agaricomycetes	Agaricomycetidae	Agaricales	Psathyrellaceae	Psathyrella			TTAAGTTCAGCGGGTAGTCCTACCTGATTTGAGGTCAAATTGTCATAAGTTGTCCTGACGGACGGTTAGAAGCAAGTCTAAGCCCAATCCACGGCGTAGATAATTATCACACCAATAGACGGAGCCCAGTTGGAACTCGCTAATGCATTTCAGGGGAGCAGACCGCACTGAGGCAGCCTGCATAAACCCCCACATCCAAGCCTTACACAGTCTCATAACAAAACTGGTGAGGTTGAGAATTTAATGACACTCAAACAGGCATGCTCCTCGGAATACCAAGGAGCGCAAGGTGCGTT
KJ783295	OTU_458	149	0.947	0.947	6.88e-111	0.974	1	266	Trichoderma sp.	Eukaryota	Fungi	Ascomycota	Pezizomycotina	Sordariomycetes	Hypocreomycetidae	Hypocreales	Hypocreaceae	Trichoderma			TTAAGTTCAGCGGGTATTCCTACCTGATCCGAGGTCAACCTTTCAGAAGTTCTGGTGGTTTTACGGCCGTGGGCGCGCCGCGCTCCCGTTGCGAGCGTGCAAGCTACTGCGCAGGGGAGGCTGCGGCGGGACCGCCACTGTATTTCGGGGCCGGCAGCGTGAGCCGATCCCCAACGCCGACCCCCCGGAGGGGCTCGAGGGTTGAAATGACGCTCGGACAGGCATGCCCGCCAGAATACTGGCGGGCGCAATGTGCGTT
KT719201	OTU_459	149	0.984	0.984	1.94e-117	0.992	1	250	Chaetomium sp.	Eukaryota	Fungi	Ascomycota	Pezizomycotina	Sordariomycetes	Sordariomycetidae	Sordariales	Chaetomiaceae	Chaetomium			TTAAGTTCAGCGGGTCTTCCTACCTGATCCGAGGTCAACCTTGGGTAAAATAAGGCTTTTTAACGGCCGGAACCCGCAGCACGCCCTGAGCGAGATGTAACTACTACGCTCGGAGTGACTAGCGAGCCCGCCACTGGTTTTCAGGGCCTGCGGCAGCCGCAGGTCCCCAACACAAGCCTGGGGCTTGATGGTTGAAATGACGCTCGAACAGGCATGCCCGCCAGAATACTGGCGGGCGCAATGTGCGTT
KF730841	OTU_460	149	0.77	0.77	2.78e-39	0.885	1	243	Triscelophorus sp.	Eukaryota	Fungi	Ascomycota	Pezizomycotina	Pezizomycotinaincertaesedis	Triscelophorus						TTAAGTTCAGCGGGTAGTCTTGCTTGATCCGAGGTCGACCTTTTATGAAAAACAAAGCAGTCTGTCGCTTAGGCTCCAAAATCACATATCGCTGTGTTTGTGGCCAAAGTCAGACGCCAATCTGTTTGGAGCTTTTGAACTGACGTCCAAATAAGCTCAACGCAAGGCAAAGCCTTATGGTCTAAACGACGCTCGAACAGGCATGCCTCAAGGAATACCAAGAGGCGCAATGTGCGTT
KR909149	OTU_461	148	0.896	0.896	1.41e-87	0.948	1	250	Dictyosporium sp.	Eukaryota	Fungi	Ascomycota	Pezizomycotina	Dothideomycetes	Pleosporomycetidae	Pleosporales	Pleosporalesincertaesedis	Dictyosporium			TTAAGTTCAGCGGGTATCCCTACCTGATTCGAGGTCAAAATAAGGGTGATCTTGATGGACGCAAGCTCGCCGGAGCCTCCAGGAGCGCAAAGTGCTGCGCGAGAGGCTGGCAAGCCGCTGCCAATGATTTTGGGGCGAGTCCACGCTGATTTCGCGGACAAACGCCCAACACCAAGCAGTGCTTGAGAGGTTAAATGACGCTCGAACAGGCATGCCCAATGGAATACCAAGGGGCGCAATGTGCGTT
HQ441577	OTU_462	147	0.888	0.888	1.58e-100	0.944	1	294	Oliveonia pauxilla	Eukaryota	Fungi	Basidiomycota	Agaricomycotina	Agaricomycetes	Auriculariales	Auriculariales incertae sedis	Oliveonia				TTAAGTTCAGCGGGTAGTCCTACCTGATTTGAGGCCAAAGTGTTAAGTAAGTTGTCCACAAGGACGATTAGAAGCTGCACATATAGAACAGGCCTAAGGCGACGGCGCAGATAATTATCACACCATGCCGAGCACTGTAAAAAGCACAAGCTAATGCATTTCAGGATGAGCCAATTACGGCACAATCCAAATCCACCACAGTACGACTTTAACATCACAAGGGTGAGGGTTTACGTGACACTCAAACAGGCATGCTCCATGGAATACCAAGGAGCGCAAGTTGCGTT
GU994390	OTU_463	147	0.786	0.786	1.15e-50	0.891	0.996	257	Colletotrichum sp.	Eukaryota	Fungi	Ascomycota	Pezizomycotina	Sordariomycetes	Hypocreomycetidae	Glomerellales	Glomerellaceae	Colletotrichum			TAAGTTCAGCGGGTATTCCTACCTGATCCGAGGTCAACCTTTGGAAAATTGGGGGGTTTAACGGCTAGAGTCCCTCCGAATCCCAGTGCGAGACAAAAGTTACTACGCAAAGGAGGCTCCGAGAGGGTCCGCCACTAGTTTTGGGGGCCTACGTCGACCGTAGAGCCCCAACACCAAGCAGTGCTTGAGGGTTGAAATGACGCTCGAACAGGCATGCCCGCCAGAATGCTGGCGGGCGCAATGTGCGTT
FJ827730	OTU_464	146	0.987	0.987	1.61e-145	0.934	0.8813	297	Spizellomyces sp.	Eukaryota	Fungi	Chytridiomycota	Chytridiomycetes	Spizellomycetales	Spizellomycetaceae	Spizellomyces					TATCAGCGAGCTCTGCAAACTGCAGGGCCCCGGTTGACAAGTTGAGTCCCATGCCTCCAAGTCAGCCAGCTGATGACCAAAACGAATAGATGAATCTGTTGCGCTTCGGACGACCAGTTGACACGACAATTGGCGCACGTCACAATCACTTATAGATGCATCGCAAGCCAGGCTTGCAAGTGCACCCACATCCACTTCCCCCCGGTTTCCGCGAGCGTAAACCAGGGCTTGTGAGATTTTAATGATTCTGAAACGGGCATGCTCCCCGGAATACCAGGGAGCGCAATGTGCGTT
KJ706932	OTU_465	145	0.758	0.758	4.1e-51	0.879	1	322	Kondoa sp.	Eukaryota	Fungi	Basidiomycota	Pucciniomycotina	Agaricostilbomycetes	Agaricostilbomycetesincertaesedis	Kondoa					TTAAGTTCAGCGGGTAGTCCTACTTGATTTGAGGTCATAAATGTACTAGGTACCATTTAAAAGGGTTGTTAAAGTTCCTTTAGCTGCATTGCATCCCCGATGAGTAGTTTACAACATCAGGTCAAGCTGCAAATGTAACCATTCAACTTGTTGTATTTCAGTCCAGTCCAAACCCCGAAAGGTAACGACAAGAGACCATGATCCAACCCCAAACAACCAAAGTCAGTAAACCCTTTGGCGGGGTTGAGAGGTTCGCGACACTCAAACAAGCATGCTCTTCAGAATAACTAAAGAGCGCAAGGTGCGTT
KP269005	OTU_466	140	0.976	0.976	1.34e-119	0.988	1	253	Periconia sp.	Eukaryota	Fungi	Ascomycota	Pezizomycotina	Sordariomycetes	Hypocreomycetidae	Microascales	Halosphaeriaceae	mitosporicHalosphaeriaceae	Periconia		TTAAGTTCAGCGGGTATCCTCACCTGATCCGAGGTCAAGTCATAAAAGGTAGCTTGCTGGATGCTGATCCGCCGGGCCTCCGAGAAGCGCAAATGTGCTGCGCGAGGAGCCGGCACGACCGCCGCCAATGACTTTGAGGCGAGTCCGCGCTACGGGGAGCGGGACAGACGCCCAACACCAAGCTAGGCTTGAGGGTGTAAATGACGCTCGAACAGGCGTGCCCCACGGAATACCGAGGGGCGCAATGTGCGTT
KF836948	OTU_467	139	0.947	0.947	2.91e-122	0.974	1	284	Glomus sp.	Eukaryota	Fungi	Glomeromycota	Glomeromycetes	Glomerales	Glomeraceae	Glomus					TTAAGTTCAGCGGGTACTCTTACCTGATTTGAGGTCATTTTGATGAGAAATTATGGGCGCGAATCATGAGAATGACCACACCTAGTAATTCGATATCACAAACGTACGTAAATCATTTAAATACGTTCGAAAAATCATGCGAAAATTTTAGGTCACTTAACCGAAGGTAAGACGACCCAAATCCGATGCGTCACCACGCAAGGCGGCAACAAAACACCGATTTTTATTTAACTGACCCTCAAACAGGCATACTCTCCGGAATACCAGAGAGTGCAATTTGCGTT
KT314167	OTU_468	139	0.889	0.889	1.4e-94	0.944	1	279	Gliomastix sp.	Eukaryota	Fungi	Ascomycota	Pezizomycotina	Sordariomycetes	Hypocreomycetidae	Hypocreales	Bionectriaceae	Gliomastix			TTAAGTTCAGCGGGTATTCCTACCTGATCCGAGGTCAACCTTGGTGCCGCCGGAGCGGGCTTTGTGGGGGGGTTTAGAGGCCGGAGGTCCCGCGGGCTCCCGATGCGAGGCTGATGCTACTACGCAAAGGGGGGGCCGGCACGGGTCCGCCACTGTTTTTCGGGGCCTACGTCGGCGCGTAGGTCCCCAACGCCGGGCCACTACGGGCTCGAGGGTTGAAACGACGCTCGGACAGGCATGCCCCCCGGGATGCCGGGGGGCGCCATGTGCGTT
JX507801	OTU_469	137	0.841	0.841	9.9e-10	0.251	0.1599	63	Pezizomycotina sp.	Eukaryota	Fungi	Ascomycota	Pezizomycotina								CTCGGACAGGCATGCCCGACGGAATACCGTCGGGCGCAATGTGCGTTCAAAGATTCGATGA
KT279810	OTU_470	137	0.938	0.938	1.43e-106	0.969	1	257	Arachnomyces sp.	Eukaryota	Fungi	Ascomycota	Pezizomycotina	Eurotiomycetes	Eurotiomycetidae	Onygenales	Arachnomycetaceae	Arachnomyces			TTAAGTTCAGCGGGTATCCCTGTCTGATCCGAGGTCAACCGGTTAAAAGGTTGGGGGTTGGTCGGCGGCAGCCGGCCGGGCCTCCAGAGCGGGTGACAGAGCCCCATACGCTCGAGGACCGGGCACGGCGCCGCCACTGCCTTTCGGGCCCGTCCCCGGGAAGGGGGACGAGGCCCAACACACAAGCCGCGCTTGAGGGCAGTAATGACGCTCGGACAGGCATGCCCCCCGGAATACCAGGGGGCGCAATGTGCGTT
KP942932	OTU_471	136	0.991	0.991	1.45e-171	0.996	1	346	Mortierella sp.	Eukaryota	Fungi	Zygomycota	Mortierellomycotina	Mortierellales	Mortierellaceae	Mortierella					TTAAGTTCAGCGGGTAGTCTTACTTGATTTGAGATCGAGTTTACAAAGGCCAGCCGAAGCTGTCTCTGTGAATCCTGCATCAGTCAGCACAAGAACTAATCTCCTTTATGTTAGCTGCAGCAAAGGTAATAATCTGTTTTTTAGGCAGACTAAATAGATATGCTTTTAGCTCAGAGAAAAGTCCAGCTGCACCTGCATTTCAAGTAACCCGCCACTTTTCGGTGAGAAAAGCGTTGGGATCACTCAAGTCCAGCTCCCATTTCAAAAAAAGAAAGGGGAGTTGAGGTGTTTACTGATACTCAAACAAGCATGCTCTCCGGAATACCAGAGAGCGCAATATGCGTT
GQ153221	OTU_472	135	0.763	0.763	3.71e-51	0.882	1	279	Pezizomycotina sp.	Eukaryota	Fungi	Ascomycota	Pezizomycotina	Pezizomycotina							TTAAGTTCAGCGGGTATCCCTACCTGATCCGAGGTCAAAATGATAGATTTGGGGGTTGAGGGCGGAAGACCACTTGTATAATAGCGAAACATAATGTTGATTACTACGCTTGTTGATACAAATAACTTCGCCATTGTATTTCGGAACGGGGACACTCAAGGTGACTCCAACTCCAAGACCACGCTGTGAATAAATCCAAGCATGAGGGTTTTGATGACGCTCGAACAGGCATGCCTACCGGAATACCAGTAGGCGCAATGTGCGTT
KP306961	OTU_473	134	0.908	0.908	5.88e-99	0.954	1	272	Hypocreales sp.	Eukaryota	Fungi	Ascomycota	Pezizomycotina	Sordariomycetes	Hypocreomycetidae	Hypocreales	Hypocreales				TTAAGTTCAGCGGGTATTCCTACCTGATTCGAGGTCAACCTGTGAAGGTACGGTGGGGGTTTGGGCGTGGCCCGCGCCGCTCTCCAGTGCGAGTTGTGCTACTGCGCAGAGGGGGCCGCGGCGGGACCGCCACTGAATTTCAGGGCCGACCTGCCCCCCCGGCGGGCGGGGGGGCGGCGGTCGATCCCCAACACCAAGCCCAGGGCTTGAGGGGTTGAAATGACGCTCGAACAGGCATGCCCGCCAGAGTGCTGGCGGGCGCAATGTGCGTT
KT224859	OTU_474	134	0.939	0.939	8.8e-103	0.97	1	247	Sordariales sp.	Eukaryota	Fungi	Ascomycota	Pezizomycotina	Sordariomycetes	Sordariomycetidae	Sordariales					TTAAGTTCAGCGGGTATTCCTACCTGATCCGAGGTCAACCTTAAAAAGTAGGGGGTTTCACGGCCGGAACCCGCCACACGCCCTGAGCGAAGAGAGATCTACTGCACTCGGTGTGATAGCGAGCCCGCCACTGCTTTTAGGAGGCTGCGGTAGCCGCAGGGCTCCAACACAAGCCTGGGGCTTGATGGTTGAAATGACGCTCGAACAGGCATGCCCGCCAGAGTGCTGGCGGGCGCAATGTGCGTT
KT269686	OTU_475	134	0.956	0.956	3.28e-108	0.978	1	249	Pleosporales sp.	Eukaryota	Fungi	Ascomycota	Pezizomycotina	Dothideomycetes	Pleosporomycetidae	Pleosporales	Pleosporales				TTAAGTTCAGCGGGTATCCCTACCTGATCCGAGGTCAAACTGTGGGGTGGACTTGATGGACGCCGATCCGCCGGAGCCTCGAGAAGCGCAATGTGCTGCGCGAGAAGCTGGCAAGACCGCTGCCAATACCTTTGGGGCGAGTCCGCGCACGAAGCGGGGACAGACGCCCAACACCAAGCAGAGCTTGAGGGTGTAAATGACGCTCGAACAGGCATGCCCCATGGAATACCAAGGGGCGCAATGTGCGTT
JQ272411	OTU_476	133	0.906	0.906	1.03e-115	0.953	1	308	Leucosporidium sp.	Eukaryota	Fungi	Basidiomycota	Pucciniomycotina	Microbotryomycetes	Leucosporidiales	Leucosporidium					TTAAGTTCAGCGGGTAATCCTGCCTGATCTGAGGTCTAATCTAAAGTTGACTAAAGTAGTTGGAAGCTTCTACTGAGATCTCATTCGGCCACACTACAAGAGCGTGTCCTCAGCGAATAGTCTATTACACTGAGTCAATCCGAGTTCGAATTAGAGATGCTAATTTATTACGAACGAGCTAGATCCGAAGACCAGCAACGCTCAAAATCCAAACACCAATCAGTCTACAAGAAACTGGTGGGTTGAAGAGTTCATGACACTCAAACAGACATGCTCCCCGGAATACCAGGGAGCGCAAGGTGCGTT
KM204669	OTU_477	133	0.91	0.91	4.51e-101	0.912	0.9144	268	Disciotis venosa	Eukaryota	Fungi	Ascomycota	Pezizomycotina	Pezizomycetes	Pezizales	Morchellaceae	Disciotis				GATCCGAGGTCAAACAGCAAATGGCTGTGGCGCCTGAACGCTTAAGGTCTTAGGAACTCGAGGGAACCCTCGACGAGATAATTTATACTACGTCGGGTACCACCCTCCGGCCTACAAGACCACAAATTTGAGCCGGGCGACGGACCCGGAGGGTCCGACGCCTAACGGTCAGGACCCCCCTTCACCCGATAAAAGGCTAGGGGGAGGTGTTGTCTTGACGCTCGAACAGGCATGCCCTCCGGAATACCAGAGGGCGCAATGTGCGTT
KF715485	OTU_478	133	1	1	1.23e-139	0.993	0.9857	275	Trichosporon sp.	Eukaryota	Fungi	Basidiomycota	Agaricomycotina	Tremellomycetes	Tremellales	Tremellales incertae sedis	Trichosporon				TTAAGTTCAGCGGGTAGTCCTACCTGATTTGAGGCCAGAGTCAAAGTAATTGTCCGAAGACGATTAGAAGCAAACTTCACAAGTCTTACCAGCGAAACTTATTACGCCAGACGACATTGTTAAACTCGCTAACTCCTTTAAGGCGAGCCAGAGACTGGCAACACCCAAATCCAAGCCATTAAGAAACCCTAATGGTTGAGATTTCATGACACTCAAACAGGCATGCTCTCCGGAATACCAGAGAGCGCAAGTTGCGTTCAAAGATTCGATGATTC
EU873528	OTU_479	132	0.817	0.817	4.77e-62	0.909	1	257	Dendroclathra sp.	Eukaryota	Fungi	Ascomycota	Pezizomycotina	Sordariomycetes	Hypocreomycetidae	Hypocreomycetidae incertae sedis	Dendroclathra				TTAAGTTCAGCGGGTATTCCTACCTGATCCGAGGTCAACTTTACGAAGGGGGGGGGGTTTACGGCGGGCTGCCGCCCGGCACCGATGCGAGCTTCAGTACTACGCAGGGGCGCCGGGGCGGAACCGCCAATTCGTTTCGGGGGCCGCCGCTAGGCGGCGGTCCCCCAACACCAAGCCGGGCTTGAGGGTTGAAATGACGCTCGAACAGGCATGCCCGCCAGAATACTAGCGGGCGCAATGTGCGTT
JX280606	OTU_480	131	0.996	0.996	8.16e-129	0.998	1	260	Microdochium nivale	Eukaryota	Fungi	Ascomycota	Pezizomycotina	Sordariomycetes	Xylariomycetidae	Xylariales	Microdochiaceae	Microdochium			TTAAGTTCAGCGGGTATTCCTACCTGATCCGAGGTCAACCATTAAAAAGTGCCCCCGAAGGGTGCGGTTTATGGCTGTTGCCAGTCCGGCTTGCAGAAGCGAGATAAAAAATTACTACGCTCAGAGCACGAACCGACTCCGCCACTGGTTTTGAGGAGCTGCGTATTAGGCAGTCTCCCAACACTAAGCTAGGCTTAAGGGTTGAAATGACGCTCGAACAGGCATGCCCACTAGAATACTAATGGGCGCAATGTGCGTT
KR873260	OTU_481	131	1	1	2.3e-129	1	1	256	Torula sp.	Eukaryota	Fungi	Ascomycota	Pezizomycotina	Dothideomycetes	Pleosporomycetidae	Pleosporales	Torulaceae	Torula			TTAAGTTCAGCGGGTATCCCTACCTGATCCGAGGTCAAGACTTGTAAAAAAGGGTCTTGTGGAGCGTCCTTGCCGCCTCGCCGGCTCGCGCGACTTGTGCTGCGCTCGCGGCTCGGTGGATGCGACTGCCAATCAATTTGGGGCGAGTCCGCGCGCAAGAGGCGGGACAACGCCCAACACCAAGCTGGGCTTGAAGGTTGAAATGACGCTCGAACAGGCATGCCCTAAGGAATAACCGAAGGGCGCAATGTGCGTT
FJ914700	OTU_482	130	0.993	0.993	3.4e-147	0.98	0.9672	296	Doratomyces sp.	Eukaryota	Fungi	Ascomycota	Pezizomycotina	Sordariomycetes	Hypocreomycetidae	Microascales	mitosporic Microascales	Doratomyces			TTAAGTTCAGCGGGTAACCCTACCTGATCCGAGGTCAAACTTAGAGAGTATAGGTTTGACGGCAGGCCTCCACCGGGTCCCGAAGCGAGCTGTTATACTACGCAGGGGGCGCCGCGGCAGGACCGCCACTTCATTTCGGGGCCTACGGGGGGACAGCACAGGGCTTCCCGTAGTGCTCCAACGCCGGGCGAGGCCCAGCACCTAGATGCTGGACTCGCTCGAGGGTAGAAATGACGCTCGGACAGGCATGCCCGGCAGATTACTGCCGGGCGCAATGTGCGTTCAAAGATTCGATG
KM272365	OTU_483	130	0.793	0.793	3.8e-57	0.897	1	271	Halospaeriaceae sp.	Eukaryota	Fungi	Ascomycota	Pezizomycotina	Sordariomycetes	Hypocreomycetidae	Microascales	Halosphaeriaceae	Remispora			TTAAGTTCAGCGGGTAACCCTACCTGATTCGAGGTCAAACTAAAAAAAATAAAAGGTTTGGCGGCTGGACAGGGTGCGGTCCGATGCGAGAAATGAAAATCCACTACGCAAAGAACGACGCACGCCGGTACGCCGATGAATTTGGGGGCTGCAGTGGCCTGCATGCCCCAACACCAGCGCCCGAACCGCCTACGCGGCCGGGCCTGAGGGTAGAAATGACGCTCGAACAGGCATGCCCGGCAGAATACCACCGGGCGCAATGTGCGTT
JF809853	OTU_484	129	0.694	0.694	5.66e-24	0.817	0.9398	314	Betamyces sp.	Eukaryota	Fungi	Chytridiomycota	Chytridiomycetes	Rhizophydiales	Alphamycetaceae	Betamyces					CCTACCTGATTTGAGACCATGGTTCAAGCTCGAAAGCTTTAGGTTATGGACCCCAGTCCTACGAAAACTCAATCTTTCGCCTACTTATTCAGCATCATAAGAAACCAAGGTTCCATTCAAATACTTTTCTGCAGGTTATGAAAAACGTCGTCGTTTTCTACAAGACAGTGACAATCTAATTCAAAGCACCCTTATTACAGGGATACCTCATATCTCTCACCTTGCTCCCTAAGAAACAAAGCAAAAAAGAATACTATAGATTCTCAAACAGGCATACTCCAGAGGAGTGCAATGTGCGTT
JQ936222	OTU_485	128	0.824	0.824	1.27e-69	0.904	0.9852	272	Colletotrichum gloeosporioides	Eukaryota	Fungi	Ascomycota	Pezizomycotina	Sordariomycetes	Hypocreomycetidae	Glomerellales	Glomerellaceae	Colletotrichum			TTAAGTTCAGCGGGTATTCCTACCTGATCCGAGGTCAACCTTTGGAAAATTGGGGGTTTTACGGCAGGAGTCCCTCCGGATCCCAGTGCGAGGTGGTATGTTACTACGCAAAGGAGGCTCCGGGAGGGTCCGCCACTGTATTTCGGGGCCTACGGAAGCCGTAGGGCCCCAACGCCAAGCGGTGCTTGAGGGTTGAAATGACGCTCGAACAGGCATGCCCGCCAGAATGCTGGCGGGCGCAATGTGCGTTCAAAGATTCGATGA
HQ631052	OTU_486	128	0.912	0.912	1.02e-95	0.956	1	251	Pleosporales sp.	Eukaryota	Fungi	Ascomycota	Pezizomycotina	Dothideomycetes	Pleosporomycetidae	Pleosporales	Pleosporales				TTAAGTTCAGCGGGTATCCCTACCTGATTCGAGGTCAAACTGGGTGGTATCTTTGTGGTCGCTAGCCCGCCGCAAGCCTCCTAGAGCGCATTGTGCTGCGCAAGAAGCCGACGATGCTGCTGCCAATCAATTTGGGGCGAGTCCTCGCGTCAAGCGGGGACAGACGCCCAACACCAAGCGGAGCTTGAGGGTGTAAATGACGCTCGAACAGGCATGCCCAATGGAATACCAAGGGGCGCAATGTGCGTT
KT316729	OTU_487	127	0.899	0.899	3.81e-128	0.95	1	347	Mortierella alpina	Eukaryota	Fungi	Zygomycota	Mortierellomycotina	Mortierellales	Mortierellaceae	Mortierella					TTAAGTTCAGCGGGTAGTCTTACTTGATTTGAGATCGAGTTTACAAAGCCAGCCAAAGCCGTCTCTGTGAATCCTGCATCAGTCAGCACAAGAACTAATCTCCTTTATGTTAGCTGCAGCAAAGGTAATAATCTGTTTTTTAGGCAGACTAAATAGATATGCTTTTAGCTCAGAGAAATAGTCCAGCTGCACCTGCATTTCAAGTAACCCGCCACTGTTCGGTGAGAAAAGCGTTGGGATTACTCAAGTCCAACTCCCATTTTCAAAAGAGAAGAGAGGAGTTGAGGTGTTTACTGATACTCAAACAAGCATGCTCTCCGGAATACCAGAGAGCGCAATATGCGTT
KM519290	OTU_488	127	0.884	0.884	1.41e-06	0.26	0.1369	43	Atractiellomycetes sp.	Eukaryota	Fungi	Basidiomycota	Pucciniomycotina	Atractiellomycetes							TTAAGTTCAGCGGGTAGTCCTGCCTGATCTGAGGTCAAAGGTT
GQ388708	OTU_489	126	0.977	0.977	1.8e-144	0.989	1	311	Claroideoglomus claroideum	Eukaryota	Fungi	Glomeromycota	Glomeromycetes	Glomerales	Claroideoglomeraceae	Claroideoglomus					TTAAGTTCAGCGGGTATTCTTGCCTGATTTGAGGTCATTTGTCAATTAATTTACGATCTTGGGCTTCGCGCTCGTGAGAGTGCTTTTCGTCGTCCAAAAAATCGTAATGCTTGTGAGTAATCCGTCTAACGAGAGAATGTTTATTGCTCCGTTTGGTTCGAATTAAGCACATGGCGTAAATTTAAGGCCATAAGTCTGTTCGAAATAAGGGCCCAATTCCACAACCAAAGATTGTGATAATTTGTTATTTACTGACCCTCAAACAGGCATACTCTCCGGATTGCCAGGGAGTGCAATATGCGTT
KR912263	OTU_490	125	0.997	0.997	1.41e-171	0.999	1	337	Cryptococcus magnus	Eukaryota	Fungi	Basidiomycota	Agaricomycotina	Tremellomycetes	Filobasidiales	mitosporic Filobasidiales	Cryptococcus				TTAAGTTCAGCGGGTAGTCCTACTTGATTTGAGGCCAGATGTCAAAGTTACACAATGAGTAACATCCAAAGATGCACTTAAAGTGATGGTTTAGTTAGCAGACAGTAGTCTAGGTCCTGGCCATCCGAAGATGTCCTCAGCAAAATACTTATTATGCCAAGTCAAACCAGTCATATAGACAGATCCAAGCTAATACTTTTAAGATGAGTCGGTTCATCACCGGCAAACATCCAAATCCAAACTCAAGCATGGATCGAAATCCAAAACTTGGGTTTGAGGGTTTCATGACACTCAAACAGGCATGCTCCTCGGAATACCAAGGAGCGCAAGGTGCGTT
KP216876	OTU_491	124	0.871	0.871	2.66e-23	0.551	0.2329	93	Mortierella selenospora	Eukaryota	Fungi	Zygomycota	Mortierellomycotina	Mortierellales	Mortierellaceae	Mortierella					ACCAAGTTCGAGATGGGTTCTCTGATACTCAAACAAGCATGCTCTTCGGAATACCAAAGAGCGCAATGTGCGTTCAAAGATTCGATGATTCAC
KM376400	OTU_492	124	0.892	0.892	2.79e-110	0.946	1	306	Leucosporidiella sp.	Eukaryota	Fungi	Basidiomycota	Pucciniomycotina	Microbotryomycetes	Leucosporidiales	Leucosporidiella					TTAAGTTCAGCGGGTAATCCTGCCTGATCTGAGGTCTAATCTAAAGTTGACTAAAGTAGTTGGAAGCTTCTACTGAGATCTCATTCGGCCACACTACGAGAGCGTGTCCTCAGCGAATAGTCTATTACACTGAGTCAATCCGAGTTCGAATTAGAGATGCTAATGTATTACGAACGAGCTGCATCCGAAGACGAGCAACGCTCAAAATCCAAACACCAATCAGTCTACAAGAAACTGGTGGGTTGAAGAGTTCATGACACTCAAACAGACATGCTCCGCGGAATACCACGGAGCGCAAGGTGCGTT
KT898393	OTU_493	124	0.726	0.726	6.38e-29	0.863	1	270	Lecanicillium sp.	Eukaryota	Fungi	Ascomycota	Pezizomycotina	Sordariomycetes	Hypocreomycetidae	Hypocreales	Cordycipitaceae	Lecanicillium			TTAAGTTCAGCGGGTATTCCTACCTGATCCGAGGTCAACGTTCAGAAGTGGGGTGTTTTACGGCGTGGCCACGTCGGGTTTCCGGTGCGAGGTTGAGTTACTACGCAGAGGTCGCCGTGACGGGGCCGCCACTGTATTTCGGGGGCGGCGGTAGAGGCCGGTCCCCAACGCCGGGCTCCCCAAAGGGAGCTCGAGGGTTGAAATGACGCTCGAACAGGCATGCCCGCCAGAATGCTGGCGGGCGCAATGTGCGTT
KR909141	OTU_494	124	1	1	4.88e-125	1	1	248	Pithomyces chartarum	Eukaryota	Fungi	Ascomycota	Pezizomycotina	Dothideomycetes	Pleosporomycetidae	Pleosporales	Pleosporineae	Pleosporaceae	Pithomyces		TTAAGTTCAGCGGGTATCCCTACCTGATCCGAGGTCAAAGACGGTAAATGTGCTTGTTGGACGCGAACCGGAGCCCCTCAAGAAGCGCAATGTGCTGCGCGAGAGGAGGCAAGGACCGCTGCCAATGAATTTGGGGCGAGTCCACGCGCGGAGGCGGGACAGACGCCCAACACCAAGCAGAGCTTGAGGGTGTAGATGACGCTCGAACAGGCATGCCCCACGGAATACCGAGGGGCGCAATGTGCGTT
FJ827710	OTU_495	123	0.904	0.904	6.89e-24	0.568	0.2318	83	Powellomyces sp.	Eukaryota	Fungi	Chytridiomycota	Chytridiomycetes	Spizellomycetales	Powellomycetaceae	Powellomyces					CAGATTTTTAATGATTCTGAAACGAGCATGCTTCCCGGAATACCAGGAAGCGCAATGTGCGTTCAAAGATTCGATGATTC
GQ911548	OTU_496	123	0.988	0.988	2.31e-162	0.994	1	327	Mrakiella aquatica	Eukaryota	Fungi	Basidiomycota	Agaricomycotina	Tremellomycetes	Cystofilobasidiales	Cystofilobasidiaceae	Mrakiella				TTAAGTTCAGCGGGTAGTCCTACCTGATTTGAGGCCAGATCATAAAATGGGTTTAGCTTACTTGCGTAAGGCTAAGAATTAGAAGCGGATCTAAAGACTTTCTTTATCTCGGCCATCCGTTAAGATGTCCTCGGCGAAATACTTATCACGTCGAGTGGAACCGATTACAAAAAGGATCTGCTAATTCATTTCAAGCGAGCCGGTTAATAAAAACCAGCAGCGCTCAAGTCCACGCCTCCAACCACTATTAAGAAAGTTGAAGGGTGAGAGTTTCATGACACTCAAACAGGCATGCTCCTCGGAATACCAAGGAGCGCAAGGTGCGTT
HQ115711	OTU_497	123	0.975	0.975	1.72e-131	0.98	0.9858	278	Chaetomium sp.	Eukaryota	Fungi	Ascomycota	Pezizomycotina	Sordariomycetes	Sordariomycetidae	Sordariales	Chaetomiaceae	Chaetomium			TTAAGTTCAGCGGGTCTTCCTACCTGATCCGAGGTCAACCTTTGGGTACCTTGAGAAGGTGGCTTTCACGGCCGGAACCCGCCCCACGCCCTGAGCGAGACAAAGATGCTACTACGCTCGGTGTGGACAGCGAGCCCGCCACTGGTTTTCAGGGCCTGCGGGTGTGCCGCAGGTCCCCAACACAAGCCGGGGGCTTGATGGTTGAAATGACGCTCGGACAGGCATGCCCGCCAGAATACTGGCGGGCGCAATGTGCGTTCAAAGATTCGATGATTCAC
FJ860851	OTU_498	123	0.963	0.963	1.16e-120	0.981	1	269	Trichoderma sp.	Eukaryota	Fungi	Ascomycota	Pezizomycotina	Sordariomycetes	Hypocreomycetidae	Hypocreales	Hypocreaceae	Trichoderma			TTAAGTTCAGCGGGTATTCCTACCTGATCCGAGGTCAACATTTCAGAAAGTTTGGGTTGTTTTACGGCATTGGTGCCCGCCGCGCTCCCGGTGCGAGTTGTGCAAACTACTGCGCAGGAGAGGCTGCGGCGAGACCGCCACTGTATTTCGGGGCCGGCCCCCGCGAGGGAGGGCCGATCCCCAACGCCGACCCCCCGGAGGGGCTCGAGGGTTGAAATGACGCTCGGACAGGCATGCCCGCCAGAATACTGGCGGGCGCAATGTGCGTT
KF614893	OTU_499	122	0.894	0.894	4.25e-108	0.941	0.9872	312	Chaetothyriales sp.	Eukaryota	Fungi	Ascomycota	Pezizomycotina	Eurotiomycetes	Chaetothyriomycetidae	Chaetothyriales	Chaetothyriales				TTAAGTTCAGCGGGTATCCCTACCTGATCCGAGGTCAACCTTGAGAAAAATTCTCCCTTGAGGGGGAGAGGTCAGACCGGGCCCCGCGCACCCTTAGTGTCCAGTACGTGTCCCGTGAAGAACTCAGTGTACCGGGGGTCCAACGAAGCCGCCGTCATTGTCTTTGGGAGGGGCGGAGACCATGGTCTCCGCCAAAACCGTCCAACACCAAGCCGAGGGGCTTGAGGGGTGATAATGACGCTCGAACAGGCATGCCCTTCGGAATACCAAAGGGCGCAATGTGCGTTCAAAGATTCGATGACTCAC
KM593882	OTU_500	121	0.778	0.778	2.29e-29	0.661	0.5435	176	Agaricomycetes sp.	Eukaryota	Fungi	Basidiomycota	Agaricomycotina	Agaricomycetes	Polyporales	Lentinaceae	Lentinus				GCTAATGCATTTGAGAGGAGCCGACTCGACAAAGCAAGCCGACAAGCCTCCAAGTCCAAGCCTAAACCAAGCTCCGTTAAGAACCCGTCAGGTTGAGAATTTCATGACACTCAAACGGGCATGCTCCTCGGAATACCAAGGAGCGCAAGGTGCGTTCAAAGATTCGATGA
KT270281	OTU_501	121	0.969	0.969	2.33e-136	0.985	1	292	Exophiala sp.	Eukaryota	Fungi	Ascomycota	Pezizomycotina	Eurotiomycetes	Chaetothyriomycetidae	Chaetothyriales	Herpotrichiellaceae	Exophiala			TTAAGTTCAGCGGGTATCCCTACCTGATCCGAGGTCAACCTTGATAAGAAGATTCTCCCTGAGGGGAGGCAGACCGTGTCCCGTAAACCCGTGTGTCCGATACGTGTCCCGTGAAGAACTCAGTGTACCGGGGGTCCAACGAGGCCGCCGTCATTGTCTTTGGGAGGGGTAGAAGCCCGCGAAGGGGGTCTCCACCAAACCGTCCAACACCAAGCCGAGGGCTTGAGGGGTGATAATGACGCTCGAACAGGCATGCCCTTCGGAATACCAAAGGGCGCAATGTGCGTT
KC180711	OTU_502	121	1	1	4.68e-145	1	1	285	Metarhizium carneum	Eukaryota	Fungi	Ascomycota	Pezizomycotina	Sordariomycetes	Hypocreomycetidae	Hypocreales	Clavicipitaceae	Metarhizium			TTAAGTTCAGCGGGTATTCCTACCTGATTCGAGGTCAACTCTGAAAAAGTTGGGGGGTTTTACGGCAGTGGCCATTCGCCGGGCTCCTGTTGCGAGGTGTGCTATACTACGCAGAGGAGGGCCGCGACGAGGCCGCCAAGTCATTTGGGGGGCGGCGACTCGCTGCGGAAGAAGATCCGCGGCTGTCTCGCCGGTCCCCAACACCGAGTCCACAGGGGACTTGAGGGTTGAAATGACGCTCGAACAGGCATGCCCGCCAGAATACTGGCGGGCGCAATGTGCGTT
KR909188	OTU_503	121	0.97	0.971	7.77e-123	0.985	1	264	Talaromyces minioluteus	Eukaryota	Fungi	Ascomycota	Pezizomycotina	Eurotiomycetes	Eurotiomycetidae	Eurotiales	Trichocomaceae	Talaromyces			TTAAGTTCAGCGGGTAACTCCTACCTGATCCGAGGTCAACCGTAAAAAAAAATGGTGGATGGCCAACGCCCGTAGGCCCCTCCCGAGCGGGTGACAAAGCCCCATACGCTCGAGGACCTAGGCGGAACGTCGCCGCTGCCTTTCGGGCAGGTCCCCCCTAAACCGGGGGGACCACGCCCAACACACAAGCCGGGCTTGAGGGCAGAAATGACGCTCGGACAGGCATGCCCCCCGGAATGCCAGGGGGCGCAATGTGCGTT
KT315412	OTU_504	120	0.911	0.911	1.67e-106	0.94	0.969	281	Acremonium persicinum	Eukaryota	Fungi	Ascomycota	Pezizomycotina	Sordariomycetes	Hypocreomycetidae	Hypocreales	Hypocreales incertae sedis	Acremonium			TTAAGTTCAGCGGGTATTCCTACCTGATCTGAGGTCAACCAGAAAGAGTTGGGGGTTTTACGGCAGGCCGCACCGCTGTCCGCCTGCGAGGTGATTTACTACTACGCAGAGGAGCACACGGCGTGGTCGCCACTCTATTTCGGGGCCGGCCTCCCAGTGACGGGCGGCCGATCCCCAACACCGCTCCCAGCAAAAAGCCGGGGGCGAGGGTTGAAATGACGCTCAGACAGGCATGCCCGCCAGAATACTAGCGGGCGCAATGTGCGTTCAAAGATTCGA
KT270271	OTU_505	120	0.926	0.926	1.17e-114	0.961	0.9965	284	Hypocreales sp.	Eukaryota	Fungi	Ascomycota	Pezizomycotina	Sordariomycetes	Hypocreomycetidae	Hypocreales	Hypocreales				TTAAGTTCAGCGGGTATTCCTACCTGATCCGAGGTCAACCATTGAAAATTGGGGGTTTTACGGCGTGGCCGCGTCGCGCTCCAGTGCGAGGTATAGTACTACGCAAGGGATTGCGGCGAGGCCGCCACTGCATTTAGGGGACGGCCGCAGGGTAGCGGCCGAGCCCCAACACCAGGCCCGCCCCCGGAAGGGGGGCCTGAGGGGTTGAAATGACGCTCGGACAGGCATGCCCGCCGGAGTTCCAGCGGGCGCAATGTGCGTTCAAAGATTCGATGATTCACTGA
KT955745	OTU_506	120	1	1	2.98e-121	1	1	241	Botrytis cinerea	Eukaryota	Fungi	Ascomycota	Pezizomycotina	Leotiomycetes	Helotiales	Sclerotiniaceae	Botrytis				TTAAGTTCAGCGGGTATCCCTACCTGATCCGAGGTCAACCATAGAAAAATTTGGGTTTTGGCAGAAGCACACCGAGAACCTGTAACGAGAGATAATTACTACGTTCAGGACCCAGCGGCGCCGCCACTGATTTTAGAGCCTGCCATTACTGACATAGACTCAATACCAAGCTAAGCTTGAGGGTTGAAATGACGCTCGAACAGGCATGCCCCCCGGAATACCAAGGGGCGCAATGTGCGTT
JX270604	OTU_507	118	1	1	5.55e-131	0.994	0.9885	259	Geomyces sp.	Eukaryota	Fungi	Ascomycota	Pezizomycotina	Leotiomycetes	Leotiomycetesincertaesedis	Pseudeurotiaceae	Geomyces				TTAAGTTCAGCGGGTATCCCTACCTGATCCGAGGTCAACCTGATAAAATTGGGGGGTTGCTGGCAAGCACGCGCCCAGGCCTCCAGAGCGAGAAGAGTTACTACGCTCGGAGCTGGACGGCACCGCCACTGACTTTAGGGCCCGCCAGGCGGCGGAGCCCAACACCAAGCTAGGCTTGAGGGTTGTAATGACGCTCGGACAGGCATGCCCCCCGGAATACCAGGGGGCGCAATGTGCGTTCAAAGATTCGATGATTCAC
KC106725	OTU_508	117	1	1	1.1e-133	0.991	0.9814	264	Colletotrichum sp.	Eukaryota	Fungi	Ascomycota	Pezizomycotina	Sordariomycetes	Hypocreomycetidae	Glomerellales	Glomerellaceae	Colletotrichum			TTAAGTTCAGCGGGTATTCCTACCTGATCCGAGGTCAACCATTGAAAAATTGGGGGGTTTTACGGCAAGAGTCCCTCCGGATCCCGATGCGAGACGTTAGTTACTACGCAAAGGAGGCTCCGGGAGGGTCCGCCACTACCTTTGAGGGCCTACGTCAACCGTAGGGCCCCAACACCAAGCAGAGCTTGAGGGTTGAAATGACGCTCGAACAGGCATGCCCGCCAGAATGCTGGCGGGCGCAATGTGCGTTCAAAGATTCGATGA
KF251182	OTU_509	117	0.918	0.918	1.78e-92	0.951	0.9835	243	Phaeosphaeria sp.	Eukaryota	Fungi	Ascomycota	Pezizomycotina	Dothideomycetes	Pleosporomycetidae	Pleosporales	Pleosporineae	Phaeosphaeriaceae	Phaeosphaeria		GTTCAGCGGGTATCCCTACCTGATCCGAGGTCAAAAGTGTTAATTTTCTTAATGGGTACCAGTAATAACAAGCTAGAAATGCAATTGTGCTGCGCTTCAAACCAGTATACCGGCTGCCAATATATTTAAGGCGAGTCTAAGCAAAGCAAAGACAAACACCCAACACCAAGCAGAGCTTGAGAGTACAAATGACGCTCGAACAGGCATGCCCCATGGAATACCAAGGGGCGCAATGTGCGTT
KT270104	OTU_510	117	0.945	0.945	5.3e-99	0.968	0.9916	235	Cistella sp.	Eukaryota	Fungi	Ascomycota	Pezizomycotina	Leotiomycetes	Helotiales	Hyaloscyphaceae	Cistella				TTAAGTTCAGCGGGTATCCCTACCTGATCCGAGGTCAACCATAGAAAATTGGGGGTTCTGGCGCGGACCAACCGGTTTCTATAGCGAGAAGAATTACTACGCTTAGAGCCGGAAGGCACTGCCACTGATTTTAAGAGCTGCTGGATAGCATGCTCCAACACCAAGCTAGGCTTGAGGGTTATAATGACGCTCGAACAGGCATGCCCCCCGGAATACCAAGGGGCGCAATGTGCG
KP714307	OTU_511	116	1	1	8.39e-142	0.993	0.9859	279	Trichothecium roseum	Eukaryota	Fungi	Ascomycota	Pezizomycotina	Sordariomycetes	Hypocreomycetidae	Hypocreales	Hypocreales incertae sedis	Trichothecium			TTAAGTTCAGCGGGTATTCCTACCTGATCTGAGGTCAACCTTGAGAAGTGGGGGGTTTAACGGCGTGGTTCAACCGCTATCCTGCCGCGAGAGGTTTAATTACTGCACGGAGGAGTTCGCGAGGGAACCGCCACTGGATTTCAGGGCCAGCCGCCGCCAGGGGCAGGCTGATCCCCAACGCCAGGTCCCGCGAACGGGTCCTGAGGGTTGAAATGACGCTCAGACAGGCATGCCCGCCAGAATACTGGCGGGCGCAATGTGCGTTCAAAGATTCGATGA
JQ272411	OTU_512	115	0.958	0.958	2.46e-136	0.979	1	308	Leucosporidium sp.	Eukaryota	Fungi	Basidiomycota	Pucciniomycotina	Microbotryomycetes	Leucosporidiales	Leucosporidium					TTAAGTTCAGCGGGTAATCCTGCCTGATCTGAGGTCTAATCTAAAGTTGACTAAAGTAGTTGGAAGCTTCTACTGAGATCTCATTCGGCCACACTACAAGAGCGTGTCCTCAGCGAATAGTCTATTACACTGAGTCAATCCGAGTTCGAATTAGAGATGCTAATTTATTACGAACGAGCTAGATCCGAAGACCAGCAACGCTCAAAATCCAAACACCAATCAGTCTACAAGAAACTGGTGGGTTGAAGAGTTCATGACACTCAAACAGACATGCTCCCCGGAATACCAGGGAGCGCAAGGTGCGTT
KR014360	OTU_513	115	1	1	7.87e-149	0.985	0.9701	292	Microascaceae sp.	Eukaryota	Fungi	Ascomycota	Pezizomycotina	Sordariomycetes	Hypocreomycetidae	Microascales	Microascaceae	Microascaceae			TTAAGTTCAGCGGGTAACCCTACCTGATTCGAGGTCAAACCATCTGTAAAAGAAGGGGGGGTTTGACGGCTGGTCGCTGCCGGGGACCGATGCGAGACTGTTTAAAAATAGACACTACTACGCAGGGGACGCCGCGGCGGGACCGCCACTACATTTCGGGGCCTGCGGGTCCTCAGGGAGGCGATCCGCAGTGCCCCAACACCGAGCCGGGGGCTCGAGGGCTGAAATGACGCTCGAACAGGCATGCCCGGCAGATTACTGCCGGGCGCAATGTGCGTTCAAAGATTCGATG
JX857794	OTU_514	115	0.833	0.833	2.78e-78	0.915	0.9965	287	Lyomyces sp.	Eukaryota	Fungi	Basidiomycota	Agaricomycotina	Agaricomycetes	Corticiales	Corticiaceae	Lyomyces				TTAAGTTCAGCGGGTAGTCCTACCTGATTTGAGGTCTAATGGTCAAGTATTGTCCAGCGAAGGACTGTTAGAAGCCAGTCTTCATTACAACTATGCAGTGAAGATATTATCACACTACACGTAGCATTGTAACTCAGTCCAACTAATGCATTCAAGAGAAGCCAGTCGTAAGACCAGCAGTCTCCAAATCCAATCCAACTTCACAAAAGCAAAGCTAGATTGATGATTACAAGACACTCAAACAGGCATACTCCTCGGAATACCAAGGAGTGCAAGGTGCGTT
KR812237	OTU_515	115	0.969	0.969	7.06e-117	0.984	1	257	Mariannaea sp.	Eukaryota	Fungi	Ascomycota	Pezizomycotina	Sordariomycetes	Hypocreomycetidae	Hypocreales	Nectriaceae	Mariannaea			TTAAGTTCAGCGGGTAGTCCTACCTGATTCGAGGTCAAAAACAAGAAGTCGGGGGTTTTACGGCGTGGCCGCGCTGCTCTCCGGTGCGAGGTGTGCTACTACGCAAAGGAAGCTGCAGCGTGACCGCCACTGTATTTGGGGGACGGCGCGGCACGAAGCCGGGCTGCCGATCCCCAACGCCAAGCAGAGCTTGAGGGTTGAAATGACGCTCGAACAGGCATGCCCGCCAGAATACTGGCGGGCGCAATGTGCGTT
KP991848	OTU_516	115	0.94	0.94	5.98e-105	0.97	1	249	Sordariomycetes sp.	Eukaryota	Fungi	Ascomycota	Pezizomycotina	Sordariomycetes							TTAAGTTCAGCGGGTATTCCTACCTGATCCGAGGTCAACCTTGGTTAAAGATGGGGTCTTTAACGGCAGGAGCGCGCCGCGCCTCCCTAGCGAGATAATGAATTACTACGCTCGGAGTTGCAGCGAGCCCGCCACTTCCTTTCAGGGCCTACGGCAGCCGTAGGGCCCCAACACCAAGCAGGGCTTGAGGGTTGAAATGACGCTCGAACAGGCATGCCCGCTAGAGTACTAGCGGGCGCAATGTGCGTT
KT224794	OTU_517	115	0.904	0.904	1.4e-87	0.952	1	250	Sordariales sp.	Eukaryota	Fungi	Ascomycota	Pezizomycotina	Sordariomycetes	Sordariomycetidae	Sordariales					TTAAGTTCAGCGGGTATTCCTACCTGATCCGAGGTCAACCTTTGGAAGGGGTTTGTTTCACGGCAAGAACCCGCCGCACGCCCTGAGCGAGATGTGCTACTGCGCTCGGTGTGACTAGCGAGCCCGCCACTGGTTTTCAGGGCCTGCGGGCAGCCGCAGGACCCCAACACAAGCAGGGCTTGATGGTTGAAATGACGCTCGAACAGGCATGCCCGCCAGAATACTGGCGGGCGCAATGTGCGTT
KP117303	OTU_518	115	0.968	0.968	1.49e-112	0.984	1	249	Podospora miniglutinans	Eukaryota	Fungi	Ascomycota	Pezizomycotina	Sordariomycetes	Sordariomycetidae	Sordariales	Lasiosphaeriaceae	Podospora			TTAAGTTCAGCGGGTATTCCTACCTGATCCGAGGTCAACCTTGATAAGTTTGGGGGTTTTACGGCCGGTCACCCGTCGCGTTCCCTGAGCGTGGTAAGTTTACTGCACTCGGTACGACGACGAGCCCGCCACTGGGTTTGGGAGCCTGCGGCAGCCGCAGGGCTCCAACACAAGCGCAGGCGCTTGATGGTTGAAATGACGCTCGAACAGGCATGCCCGCCAGAATACTGGCGGGCGCAATGTGCGTT
KT290878	OTU_519	115	0.967	0.967	2.6e-109	0.983	1	241	Pseudeurotium sp.	Eukaryota	Fungi	Ascomycota	Pezizomycotina	Leotiomycetes	Leotiomycetesincertaesedis	Pseudeurotiaceae	Pseudeurotium				TTAAGTTCAGCGGGTATCCCTACCTGATCCGAGGTCAACCTGAAAAAATTGGGGGTTGCTGGCAAGCACGCACCCGGGCCTCCAAAGCGAGAAGAATTACTACGCTTGAAGCCGAATGGCACCGCCACTGATTTTAAGGCCTGCCGGGACCGGCAGAGCCCAATACCAAGCAGAGCTTGAGGGTTGTAATGACGCTCGAACAGGCATGCCCCCCGGAATACCAGGGGGCGCAATGTGCGTT
KT279810	OTU_520	114	0.92	0.92	1.38e-100	0.96	1	261	Arachnomyces sp.	Eukaryota	Fungi	Ascomycota	Pezizomycotina	Eurotiomycetes	Eurotiomycetidae	Onygenales	Arachnomycetaceae	Arachnomyces			TTAAGTTCAGCGGGTATCCCTGTCTGATCCGAGGTCAACCGGTTAAAAGGTTGGGGGTTGGTCGGCGGCAGCCGGCCGGGCCTCCAGAGCGGGTGACAGAGCCCCATACGCTCGAGGACCGGGCACGGCGCCGCCACTGCCTTTCGGGCCCGTCCCCGGGAAGGGGGACGAGGCCCAACACACAAGCCGCGCTTGAGGGCAGTAATGACGCTCGGACAGGCATGCCCCCCGGAATACCAGGGGGCGCAATGTGCGTT
KF638273	OTU_521	114	0.94	0.94	2.09e-104	0.97	1	250	Ascochyta sorghi	Eukaryota	Fungi	Ascomycota	Pezizomycotina	Dothideomycetes	Pleosporomycetidae	Pleosporales	mitosporic Pleosporales	Ascochyta			TTAAGTTCAGCGGGTATCCCTACCTGATCCGAGGTCAAGAGTGTAAAATAGTCTTGATGGACGCCACCGTATAAAGACACAGAGCGCGATTTGTGCTGCGCTCCGAAACTAATACGCCGGCTGCCAATTGCTTTAAGGCGAGTCCGCGCACAAAGGCGGGACAAACACCCAACACCAAGCAGAGCTTGAAGGTACAAATGACGCTCGAACAGGCATGCCCCATGGAATACCAAGGGGCGCAATGTGCGTT
KP715606	OTU_522	112	0.891	0.891	1.16e-115	0.945	1	339	Ceratobasidiaceae sp.	Eukaryota	Fungi	Basidiomycota	Agaricomycotina	Agaricomycetes	Cantharellales	Ceratobasidiaceae					TTAAGTTCAGCGGGTAGTCCTACCTGATTTGAGATCAGATCTTAAAATTAATTGTCTAACTTAATAGACTATTAGAAGCGGTTCATCTGTATTTCCTGGCCACCTTTTTAACAGTGTCCTCAGCGAGTGATACTTATCACGCCGAGTGGAACCAAGCATATACTGAGATCCAGCTAATGCATTTAAGAGGAGCAGACGTGAAATCTGCAAAGACCTCCAAATCCAAAGCAAACCAGTTGAATTAACAAAAGATTTACTTTGAGAATTTCATGATACTCAAACAGGCATGCTCCAAGGAATACCAAGGAGCGCAAGGTGCGTT
HQ631047	OTU_523	112	0.911	0.911	9.72e-103	0.956	1	271	Sordariomycetes sp.	Eukaryota	Fungi	Ascomycota	Pezizomycotina	Sordariomycetes							TTAAGTTCAGCGGGTAGTCCTACCTGATCCGAGGTCAACCTTGAAGAGTTGGGCGTTTTACGGCGTGGCCGCACCGCTATCCCTCTGCGAGCGAAAGTACTGCACAGGGGAGGTCACGGTGAGACCGCCACTACGTTTAGGGGACGGCAGCCGCTGGGGCGGCCGATCCCCAACACCAGCGCCCTCCGAGCAGTGCCGGAGAGCCCTGAGGGTTGAAATGACGCTCGGACAGGCATGCCCGCCAGAGTACTGGCGGGCGCAATGTGCGTT
GQ153221	OTU_524	112	0.798	0.798	8.89e-59	0.899	1	267	Pezizomycotina sp.	Eukaryota	Fungi	Ascomycota	Pezizomycotina	Pezizomycotina							TTAAGTTCAGCGGGTATCCCTACCTGATCCGAGGTCAAAATGATAGATTTGGGGGTTGAGGGCGGAAGACCACTTGTATAATAGCGAAACATAATGTTGATTACTACGCTTGTTGATACAAATAACTTCGCCATTGTATTTCGGAACGGGGACACTCAAGGTGACTCCAACTCCAAGACCACGCTGTGAATAAATCCAAGCATGAGGGTTTTGATGACGCTCGAACAGGCATGCCTACCGGAATACCAGTAGGCGCAATGTGCGTT
KF706434	OTU_525	111	0.852	0.852	6.47e-11	0.272	0.1918	61	Moniliella sp.	Eukaryota	Fungi	Basidiomycota	Ustilaginomycotina	Moniliellomycetes	Moniliellales	Moniliellaceae	Moniliella				GAGATTCCCAACACTCAGACAGGCATGCTCGGGGGAATAGCCCCCGAGCGCAAGATGCGTT
KM242329	OTU_526	111	0.71	0.71	1.71e-23	0.855	1	269	Neonectriaceae sp.	Eukaryota	Fungi	Ascomycota	Pezizomycotina	Sordariomycetes	Hypocreomycetidae	Hypocreales	Nectriaceae				TTAAGTTCAGCGGGTATTCCTACCTGATTCGAGGTCAACATTTCGGTAAGTTGGGGGTTTTACGGCAGGGCACCGCCGAGATTCCAGTGCGAGGAGAAAACTACTACGCAGAGAAGGCTACAGCGGGACCGCCACTAGATTTAGGGGACGGCGACGCCCGAGGGCGCTACGCCGATCCCCAACACCAAGCAGAGCTTGAGGGTTGAAATGACGCTCGAACAGGCATGCCCGCCAGAGTACTGGCGGGCGCAATGTGCGTT
FJ710197	OTU_527	110	0.914	0.914	5.3e-20	0.288	0.162	70	Calostomara venelii	Eukaryota	Fungi	Basidiomycota	Agaricomycotina	Agaricomycetes	Agaricomycetidae	Boletales	Sclerodermatineae	Calostomataceae	Calostoma		CTGGATTTGAGAATTCGACGACGCTCAAACAGGCATGCTCCTCGGAATACCGAGGAGCGCAAGATGCGTT
KC009417	OTU_528	110	0.923	0.923	1.41e-18	0.328	0.233	65	Pezizomycotina sp.	Eukaryota	Fungi	Ascomycota	Pezizomycotina								TTGATTGGTGTAATGACGCTCGGACAGGCATGCCCCCCGGAATACCAGAGGGCGCAATGTGCGTT
KT355013	OTU_529	110	1	1	1.9e-130	1	1	258	Penicillium sp.	Eukaryota	Fungi	Ascomycota	Pezizomycotina	Eurotiomycetes	Eurotiomycetidae	Eurotiales	Aspergillaceae	Penicillium			TTAAGTTCAGCGGGTATCCCTACCTGATCCGAGGTCAACCTGGAAAAAAGTTTTGGTTGATCGGCAAGCGCCGGCCGGGCCTACAGAGCGGGTGACAAAGCCCCATACGCTCGAGGACCGGACGCGGTGCCGCCGCTGCCTTTCGGGCCCGTCCCCCCGGGAAGGGGGACGAGACCCAACACACAAGCCGGGCTTGAGGGCAGCAATGACGCTCGGACAGGCATGCCCCCCGGAATACCAGGGGGCGCAATGTGCGTT
HQ130682	OTU_530	109	0.968	0.968	4.26e-113	0.984	1	248	Dothideomycetes sp.	Eukaryota	Fungi	Ascomycota	Pezizomycotina	Dothideomycetes	Dothideomycetes						TTAAGTTCAGCGGGTATCCCTACCTGATCCGAGGTCAAACAAAAAGATATAGTGCGTTCCGGCCGCCAGCACGCCAGCCTGCTCTGCGAATTTTACTACGCATCAGGCCCACATGCAGACGCCGATTCTTTTAAGGCGAGTCCGCGCACGCGGCAGGACAAAACGCCCAACACCAAGCCAAGCTTGACGGTTGAAATGACGCTCGAACAGGTATGCCCTTCGGAATGCCAAAGGGCGCAATGTGCGTT
KM588021	OTU_531	108	0.874	0.874	4.66e-20	0.3	0.2272	87	Pezizomycotina sp.	Eukaryota	Fungi	Ascomycota	Pezizomycotina								GGGGGAGATGGTTTTATGACGCTCGAACAGGCATGCCCCCCGGAGTACCAGAGGGCGCAATGTGCGTTCAAAGATTCGATGATTC
JQ301691	OTU_532	108	0.947	0.947	3.39e-08	0.283	0.1184	38	Xanthoria parietina	Eukaryota	Fungi	Ascomycota	Pezizomycotina	Lecanoromycetes	OSLEUM clade	Lecanoromycetidae	Teloschistales	Teloschistineae	Teloschistaceae		TTAAGTTCAGCGGGTGTTCTTGCCTGACCTCAGGTCGA
KT270126	OTU_533	108	0.933	0.933	1.36e-100	0.953	0.9727	252	Helotiales sp.	Eukaryota	Fungi	Ascomycota	Pezizomycotina	Leotiomycetes	Helotiales	Helotiales					TTAAGTTCAGCGGGTATCCCTACCTGATCCGAGGTCAACCATAGAAAATTTGGGGTTGTTGGCAAGCAACCGCCGGGACTCTGTAGCGAGAAAAATTACTACGCTTAGAGCCAGACGGCACCGCCACTGATTTTAAGAGCTGCCCAGAGGCAGGCTCCAACACCAAGCTAGGCTTGAGGGTTATAATGACGCTCGAACAGGCATGCCCCCCGGAATACCAAGGGGCGCAATGTGCGTTCAAAGATTCGATGA
KM226483	OTU_534	107	0.891	0.891	3.57e-08	0.264	0.1365	46	Basidiomycota sp.	Eukaryota	Fungi	Basidiomycota									TTAAGTTCAGCGGGTAATCCTGCCTGATCTGAGGTCTAAAGTATAG
KP267139	OTU_535	107	0.968	0.968	2.94e-21	0.514	0.2067	62	Sordariomycetes sp.	Eukaryota	Fungi	Ascomycota	Pezizomycotina	Sordariomycetes							GGGGTTGAAATGACGCTCGAACAGGCATGCCCGCCGGAATACCAGCGGGCGCAATGTGCGTT
KP191488	OTU_536	107	0.887	0.887	6.58e-10	0.29	0.1926	53	Claroideoglomus drummondii	Eukaryota	Fungi	Glomeromycota	Glomeromycetes	Glomerales	Claroideoglomeraceae	Claroideoglomus					TTAAGTTCAGCGGGTATTCTTGCCTGATTTGAGGTCATTTTAGAGTAAGCTTA
KT264314	OTU_537	107	0.973	0.973	3.35e-121	0.973	0.9738	261	Chaetomium sp.	Eukaryota	Fungi	Ascomycota	Pezizomycotina	Sordariomycetes	Sordariomycetidae	Sordariales	Chaetomiaceae	Chaetomium			TTAAGTTCAGCGGGTCTTCCTACCTGATCCGAGGTCAACCTTGGGTAAAAAAGGCTTTTAACGGCCGGAACCCGCAGCACGCCCTGAGCGAGATGTAACTACTACGCTCGGAGTGACTAGCGAGCCCGCCACTGGTTTTCAGGGCCTGCGGCAGCCGCAGGTCCCCAACACAAGCCGGGGGCTTGATGGTTGAAATGACGCTCGAACAGGCATGCCCGCCAGAATACTGGCGGGCGCAATGTGCGTTCAAAGATTCGATGA
KR906709	OTU_538	107	0.921	0.921	2.97e-96	0.961	1	254	Chaetomium sp.	Eukaryota	Fungi	Ascomycota	Pezizomycotina	Sordariomycetes	Sordariomycetidae	Sordariales	Chaetomiaceae	Chaetomium			TTAAGTTCAGCGGGTCTTCCTACCTGATCCGAGGTCAACCTTGGGTGTGAAAGGCTTTTAACGGCCGGAACCCGCAGCACGCCCTGAGCGAGGTGTTGCTACTACGCTCGGTGTGACAGCGAGCCCGCCACTGGTTTTCAGGGCCTGCGGGCAGCCGCAGGTCCCCAACACAAGCCGGGGGCTTGATGGTTGAAATGACGCTCGAACAGGCATGCCCGCCAGAATACTGGCGGGCGCAATGTGCGTT
KF267066	OTU_539	106	0.841	0.841	2.44e-112	0.916	0.9923	395	Tulasnellaceae sp.	Eukaryota	Fungi	Basidiomycota	Agaricomycotina	Agaricomycetes	Cantharellales	Tulasnellaceae					TTAAGTTCAGCGGGTAGTCCTACCCGAGTTGAGATTAAAGGTTCAAAGTTGTCCCAAGACGACTGGAAGCGGCATCACACCGAACCCATCGGCCATCTCCTAAGAAATGTCCTCGACGAATAAGACTTACTACGCCGAGTGGAACCGTAAGGCGGGTCGCCAGCTAATACATTTCAAGCGAGTCGATCCAAAGAGGACCGACAGCACGCTCAAGTCCAAGACCAACACGCTTCCAAGCCCAAGTCCAGCTACCACCGCCTCGATAGACAGCTTCGCCGGACGCAGGACCTTTGCAATCAGAAGCGCAAGGTTTGAGATGATCATAATACTCAACCGGGCATGCTCTCCGGAATACCAGAGGGCGCAAGGTGCGTTCAAAGATTCGATGATTCAC
JN943807	OTU_540	106	0.942	0.942	3.41e-21	0.486	0.2012	69	Powellomyces sp.	Eukaryota	Fungi	Chytridiomycota	Chytridiomycetes	Spizellomycetales	Powellomycetaceae	Powellomyces					GTTTTTGAGAGTTTAATGATTCTGAAACGAGCATGCTCCCCGGAATACCAGGAAGCGCAATGTGCGTT
KT270280	OTU_541	106	0.938	0.938	1.46e-106	0.969	1	260	Pyronemataceae sp.	Eukaryota	Fungi	Ascomycota	Pezizomycotina	Pezizomycetes	Pezizales	Pyronemataceae					TTAAGTTCAGCGGGTATCCCTACCTGATCCGAGGTCAAACTAGAAAAGTATGGGGGTTATGGCAGAATAGATTCTCGCTTGCAACGGGTAGAAAATTTTTACTACGTCCAAAGCTGAAACAATTCGCCACTGAATTTCGGACAGAGGATTTGACTCCTCAAACCCAAGACCAAGCGGAAGGTGTAAACCTTCGCTTGAGTAGTTTTAATGACGCTCGAACAGGCATGCCCTCCGGAATACCAGAGGGCGCAATGTGCGTT
KP900307	OTU_542	106	0.763	0.763	6.97e-41	0.882	1	266	Eurotiomycetes sp.	Eukaryota	Fungi	Ascomycota	Pezizomycotina	Eurotiomycetes							TTAAGTTCAGCGGGTATTCCTACCTGATCCGAGGTCAACCTGAGAAGATAGAGGTTAAGACCGGCCCGGAGGGTCCTTGAAACTCGACGCGTGCTCCTTAGAAGCTCGTTGCACCGAGGGTCCCACGGACGCCGTCATTGTCTTTGAGACCAGTTGGTCACTCGGCCAACGCGGTCCAACACCAAACACGAGGTTTGAGGGAGGATAATGACGCTCGAACAGGCATGCCCATCGGAATACCAATGGGCGCAATGTGCGTT
KC180715	OTU_543	106	0.899	0.899	1.15e-88	0.95	1	248	Leptosphaeria sp.	Eukaryota	Fungi	Ascomycota	Pezizomycotina	Dothideomycetes	Pleosporomycetidae	Pleosporales	Pleosporineae	Leptosphaeriaceae	Leptosphaeria		TTAAGTTCAGCGGGTATCCCTACCTGATCCGAGGTCAAGAGTAAAAAATAGTCTTGATGGATGCCAACAATCATGACAAGAGGCGCAAAATGTGCTGCGCTCCAGGCCAATATGCCGGCTGCCAATTGTTTTAAGGCGAGTCCACGCGAAAAGCGGGACAAACACCCAACACCAAGCAGAGCTTGAGGGTACAAATGACGCTCGAACAGGCATGCCCCATGGAATACCAAGGGGCGCAATGTGCGTT
EU379236	OTU_544	105	0.841	0.841	5.04e-76	0.816	0.7901	271	Rhizophlyctisrosea	Eukaryota	Fungi	Chytridiomycota	Chytridiomycetes	Rhizophlyctidales	Rhizophlyctidaceae	Rhizophlyctis					CTGGTTAATCAGTTGAGTCACCCAACTAAGAATTGATCGTTCTCAAAGGCCCACGTACTTCTGAGTTACCTCATTCATGCGTTTGCCCAAGACTTCACAGTCCGTAGGAGCGTAACATTCAATTTCAGGCTATTGCTGCCAAAGCAGCAAATGGCCCAGATCCGACCCTCAAGCCCTCAGAGTAAACTCCAAGGACCTTGGGTTGATGAATTTACTGATTCTCAAACAGGCATGCTCTCCGGAATACCAAAGAGCGCAATGTGCGTT
KR909178	OTU_545	105	0.996	0.996	1.1e-133	0.998	1	269	Acremonium sp.	Eukaryota	Fungi	Ascomycota	mitosporic Ascomycota	Acremonium							TTAAGTTCAGCGGGTATTCCTACCTGATCCGAGGTCAACCTTGAGAAAGTTCGTTTCTTTTACGGCGTGGCCGCGCCGCTCTCCAGTGCGAGGTGTATGCTACTACGCAGAGAAGGCCGCGGCGGGACCGCCACTGGGTTTCGGGGGCGGCCGTCCGATGCGGAGGCCGGTCCCCAACGCCGGAGCCCGCACGAATGCGGGGCCCGAGGGTTGAAATGACGCTCGAACAGGCATGCCCGCCAGAATACTGGCGGGCGCAATGTGCGTT
KT305924	OTU_546	105	0.992	0.992	1.96e-130	0.996	1	265	Myrothecium verrucaria	Eukaryota	Fungi	Ascomycota	Pezizomycotina	Sordariomycetes	Hypocreomycetidae	Hypocreales	Stachybotriaceae	Myrothecium			TTAAGTTCAGCGGGTATTCCTACCTGATCCGAGGTCAACTTTCAGAAGTGGGGTGTTTAACGGCATGGCCACCGCCGCGTTCCAACTGCGAGGTTGTGCTACTACGCAGAGGAGGACTACAGCGAGACCGCCACTAGATTTCGGGGCCGGCGGCCTTGCGAGAAGGCTGGGCCGATCCCCAACACCAGGCACTGGGGGCCTGAGGGTTGAAATGACGCTCGAACAGGCATGCCCGCCAGAATACTGGCGGGCGCAATGTGCGTT
JN021049	OTU_547	103	0.899	0.899	2.22e-24	0.56	0.2219	89	Hygrophorus pudorinus	Eukaryota	Fungi	Basidiomycota	Agaricomycotina	Agaricomycetes	Agaricomycetidae	Agaricales	Hygrophoraceae	Hygrophorus			TCTTTCAAGAAAGAAAGAGGGATTGAGAATTTAATGACACTCAAACAGGCATGCTCCTCGGAATACCAAGGAGCGCAAGGTGCGTT
KC561833	OTU_548	103	0.993	0.993	1.55e-151	0.989	0.9837	302	Metarhizium flavoviride	Eukaryota	Fungi	Ascomycota	Pezizomycotina	Sordariomycetes	Hypocreomycetidae	Hypocreales	Clavicipitaceae	Metarhizium			TTAAGTTCAGCGGGTATTCCTACCTGATTCGAGGTCAACTGTAAAAAAAAGTTGGTGCGTTTTACGGCAGTGGCCGCGCCGCGCTCCAGCTGCGAGATGTGTGCTACTACGCAGAGGGAGGCCGCGACGGGGCCGCCAATTCATTTCGGGGGCGGCCGGGCGCGCCTGCCGCGGAAGCAGCAGGGCACCGGTGGCCGGTCCCCAACACCAAGCCGGGGGGCTTGAGGGTTGTAATGACGCTCGAACAGGCATGCCCGCCAGAATACTGGCGGGCGCAATGTGCGTTCAAAGATTCGATGATT
KM403384	OTU_549	103	0.977	0.977	1.19e-146	0.989	1	306	Parasola sp.	Eukaryota	Fungi	Basidiomycota	Agaricomycotina	Agaricomycetes	Agaricomycetidae	Agaricales	Psathyrellaceae	Parasola			TTAAGTTCAGCGGGTAGTCCTACCTGATTTGAGGTCAAGAGTTATCATTTGTCTTTGCAGACGGTTAGAAGCCAGTCCCCCGGTTAAGGGTCTCCAAACCAGCAGCGTAGATAGATTATCACACCGTTGGGATAGAGGTAAAAGACCTGCTAATACATTTAAGGAGAGCAGAGCCGCAGTAAACTGTAGCCTGCAAAACTCCCAAGTCCAAGCCATCACACAAGTTCGAAAACCAGGTGAGGTTGAGAATTTAATGACACTCAAACAGGCATGCTCCTCGGAATACCAAGGAGCGCAAGGTGCGTT
KJ631372	OTU_550	103	0.937	0.937	6.88e-111	0.968	1	269	Acremonium sp.	Eukaryota	Fungi	Ascomycota	Pezizomycotina	Sordariomycetes	Hypocreomycetidae	Glomerellales	Plectosphaerellaceae	mitosporicPlectosphaerellaceae	Acremonium		TTAAGTTCAGCGGGTATTCCTACCTGATCCGAGGTCAACCTTGGTGCCGCCGGGGCGGACTTGATGGGGGTTTAGAGGCTGGAAGCCCGCCGGCTCCCGATGCGAGGCTGATGCTACTACGCAAAGGAAGGGCCTGTAACGGGTCCGCCACTGGTTTTCGGGGCCTGCCTGGGCAGATCCCCAACGCCGGGCCACGGGGGCTCGAGGGTTGAAACGACGCTCGGACAGGCATGCCTCCCAGGATACTGGAAGGCGCCATGTGCGTT
AY999132	OTU_551	103	0.98	0.98	2.85e-115	0.99	1	245	Sordariales sp.	Eukaryota	Fungi	Ascomycota	Pezizomycotina	Sordariomycetes	Sordariomycetidae	Sordariales					TTAAGTTCAGCGGGTATTCCTACCTGATCCGAGGTCAACCTTGAGAAGGGGGGTGTTTCACGGCAAGAACCCGCTGCACGTCCAAAGCGAGATGTATTACTACGCTCGGTGTGACAGCGAGCCCGCCACTGTTTTTAAGGGCCTGCGGCAGCCGCAGGGCCCCAACACAAGCCGGGGGCTTGATGGTTGAAATGACGCTCGAACAGGCATGCCCGCCAGAATACTGGCGGGCGCAATGTGCGTT
GQ388723	OTU_552	101	0.953	0.953	3.83e-147	0.977	1	343	Funneliformis caledonium	Eukaryota	Fungi	Glomeromycota	Glomeromycetes	Glomerales	Glomeraceae	Funneliformis					TTAAGTTCAGCGGGTATTCTTACCTGATTTGAGGTCAAAAGTTGAGTGTCGTATACGAATGAGCCTGACAAGCAGGTCGAACGTACTACATGAGATGGTACGTCGTCGCGCGTTCTTAATCAAGGCTGATCTTAAATACGCTTTAAATCGTACCAGATTGATGAATTTTAAGCCACTTTGACATGAATTAACATATGAAAAAGACGGCTCAATTCCGACGCAATCACCCAAACACAAAATATGTTACATATTTCATAAAGAGCGACGGCTTCGATTTTTTTTCTAACGACCCTCAAACAGGCATACTCCCCGGAATACCAGAGAGTGCAATTTGCGTT
EU379229	OTU_553	101	0.725	0.725	2.11e-36	0.756	0.7864	273	Rhizophlyctis rosea	Eukaryota	Fungi	Chytridiomycota	Chytridiomycetes	Rhizophlyctidales	Rhizophlyctidaceae	Rhizophlyctis					TGGGTAATGGTTGAGTTACACACTCCAAGCAAACTGACAGCCCTTGACGACAAACGTACTTGTGAGTTGCCTCATTCATGCGTATGCCCTAGAACTGCTGGTTCAAGGAAGCGTAACATTGAATTTCAGGCTATTGAGGCTGTGAAGTCTCAAAGCGCCCATATCCAACCGCAATTAAGCAGTTGATGAATTTACTGATTCTCAAACAGGCATGCTCTCCGGAATACCAAAGAGCGCAATGTGCGTT
SVU66017	OTU_554	101	0.718	0.719	2.56e-28	0.851	0.9832	305	Sarcoscypha sp.	Eukaryota	Fungi	Ascomycota	Pezizomycotina	Pezizomycetes	Pezizales	Sarcoscyphaceae	Sarcoscypha				TTAAGTTCAGCGGGTATCCCTACCTGATCCGAGGTCCAACTTCCAAAAGCTAGACGGGTTGACGGCTGAGCGGCCAAATGTCTCGCCAGACGGGTAGGTGTGACCGTACTACGTCTGTGAAGACCAGGCTGTCCGCCAGATCCTTTTGAGCGGAGGACCCCTCTCGGGGAACCTTCCGCCATGACCAAGCAGAAAGGTGCTTGAGGTGATGTCATGACGCTCGGACAGGCATGCCCCCCGGAATACCAGAGGGCGCAATGTGCGTTCAAAGATTCGATGATTC
AY174689	OTU_555	101	0.955	0.955	3.37e-115	0.94	0.9263	264	Glomus sp.	Eukaryota	Fungi	Glomeromycota	Glomeromycetes	Glomerales	Glomeraceae	Glomus					ACCTGATTTGAGGTCAAAATATGAATACACGTTATGGGTACGAGAGCCACGCACAGCATGGTCATACCTAGTAAAAAGATCCGGCACTTGAAAGGTTACGTACGTCCAAGATGCTCGGAAAGGTATCAATTTTAGGCCTCTTAACCCAGAGATCAAGGTGACCCAATTCCGAAGCGTCACAAAAGCGACACATCGATTTTTATTTTAACTGACCCTCAAACAGGCATACTCCCCGGAATACCAGAGAGTGCAATTTGCGTT
KT380068	OTU_556	101	0.872	0.872	9.76e-08	0.273	0.1741	47	Orbilia sp.	Eukaryota	Fungi	Ascomycota	Pezizomycotina	Orbiliomycetes	Orbiliales	Orbiliaceae	Orbilia				TTAAGTTCAGCGGGTATCCTTGTCTGATCTGAGGTCAAACCTGTGAG
JX076956	OTU_557	101	0.973	0.973	2.78e-122	0.974	0.9741	263	Chaetomiaceae sp.	Eukaryota	Fungi	Ascomycota	Pezizomycotina	Sordariomycetes	Sordariomycetidae	Sordariales	Chaetomiaceae	Chaetomium			TTAAGTTCAGCGGGTCTTCCTACCTGATCCGAGGTCAACCTTGGGTTATGAAGGCTTTTTAACGGCCGGAACCCGCAGCACGCCCTGAGCGAGATAATACTACTACGCTCGGTGTGACAGCGAGCCCGCCACTGGTTTTCAGGGCCTGCGGGCAGCCGCAGGTCCCCAACACAAGCCGGGGGCTTGATGGTTGAAATGACGCTCGAACAGGCATGCCCGCCAGAATACTGGCGGGCGCAATGTGCGTTCAAAGATTCGATGA
HQ020447	OTU_558	101	0.786	0.786	6.98e-54	0.893	1	280	Magnaporthe grisea	Eukaryota	Fungi	Ascomycota	Pezizomycotina	Sordariomycetes	Sordariomycetidae	Magnaporthales	Magnaporthaceae	Magnaporthe			TTAAGTTCAGCGGGTATTCCTACCTGATCCGAGGTCAACCTTTAAAGAATTGGGGGTTTAGCGGCTGGAGCACGCCGGGACGATCCGAACGAGGTTCGCGTTTTACCGCGTTTTACTGCGCTCAGTGTACCGACGAGCCCGCCGATGAACTTGGGGGCCCCGGGCCGCGGAGGGCCCGGGCGCCCCAACACCAAGCCGAGGCTTGAGGGTTGAAATGACGCTCGAACAGGCATGCCCGCCGGAATACCGGCGGGCGCAATGTGCGTT
KP143099	OTU_559	101	0.952	0.952	9.52e-109	0.976	1	250	Sordariales sp.	Eukaryota	Fungi	Ascomycota	Pezizomycotina	Sordariomycetes	Sordariomycetidae	Sordariales	Chaetomiaceae	Taifanglania			TTAAGTTCAGCGGGTCTTCCTACCTGATCCGAGGTCAACCTTGGGTTATTGGAGGCTTTTAACGGCCGGAACCCGCAGCACGCCCTGAGCGAGATGATGCTACTACGCTCGGTGTGACAGCGAGCCCGCCACTGGTTTTCAGGGCCTGCGGGCAGCCGCAGGTCCCCAACACAAGCCCGGGGGCTTGATGGTTGAAATGACGCTCGAACAGGCATGCCCGCCAGAATACTGGCGGGCGCAATGTGCGTT
JN580883	OTU_560	100	0.917	0.917	7.89e-16	0.308	0.2	60	Inocybe cicatricata	Eukaryota	Fungi	Basidiomycota	Agaricomycotina	Agaricomycetes	Agaricomycetidae	Agaricales	Inocybaceae	Inocybe			GATTCAAATGACACTCAAACAGGCATGCTTCTCGGAATACCAAGAAGCGCAAGATGCGTT
AY220822	OTU_561	100	0.906	0.906	5.6e-93	0.953	1	267	Scutellinia sp.	Eukaryota	Fungi	Ascomycota	Pezizomycotina	Pezizomycetes	Pezizales	Pyronemataceae	Scutellinia				TTAAGTTCAGCGGTATCCCTACCTGATCCGAGGTCAACCTGTGAAATAATTGGGGTTCGGGGCGAGATCACCTCAAGTTCCGGGCGAAAGAAAATCTTACTACGCCGGGGCACGTGGGGCTTTCCGCCATTGGATTTCGGAAGGGAGGGCAGCGGGTGCACTCCTCTCCCCAATACCAAGCCGCAAAAGCGACCTGAGTGGTTTTTAATGACGCTCGAACAGGCATGCCTCCCGGAATACCAGGAGGCGCAATGTGCGTT
KJ542349	OTU_562	100	0.976	0.976	1.95e-117	0.988	1	249	Phaeosphaeria sp.	Eukaryota	Fungi	Ascomycota	Pezizomycotina	Dothideomycetes	Pleosporomycetidae	Pleosporales	Pleosporineae	Phaeosphaeriaceae	Phaeosphaeria		TTAAGTTCAGCGGGTATCCCTACCTGATCCGAGGTCAAAAGTGAAAAAAGGCTTGTGGGCGCAAGTGTTGCCAGGTTAGAATCGCGACTTGTGCTGCGCTTCTATACCAAAACACTGGCTGCCAATTGTTTTAAGGCGAGTCCAAACACCAGGGAGAGGACAAACACCCAACACCAAGCAAAGCTTGAAGGTACAAATGACGCTCGAACAGGCATGCCCCATGGAATACCAAGGGGCGCAATGTGCGTT
KM384610	OTU_563	99	0.88	0.88	1.8e-100	0.898	0.9152	308	Cystofilobasidiales sp.	Eukaryota	Fungi	Basidiomycota	Agaricomycotina	Tremellomycetes	Cystofilobasidiales	Cystofilobasidiaceae	Cryptococcus				TTGAGGCCGAGCATAAAAGTTTTTCTTCTCATAAAGAGACGAAAAGGATTAGAAGCAGTTCAACCAATCTATCCTGGCCAGCCAACCGAAGTCAACTGTCCTCGACGAAGATACTTATCACGCCGAGTGGAACCAAGTTAAAGAGGGATCCAGCTAATTCATTTCGAACGAGCCGACTCGAAAGCCAGCAACATTCACATCCAACATCAACTAACAGTTTCCGAAAAAACCATTAGGAGTTGAGAGTTTTATGACACTCAAACAGGCATGCTCTTCGGAATACCAAAGAGCGCAAGGTGCGTT
KC492955	OTU_564	99	0.795	0.795	2.91e-27	0.671	0.5464	156	Heterobasidion sp.	Eukaryota	Fungi	Basidiomycota	Agaricomycotina	Agaricomycetes	Russulales	Bondarzewiaceae	Heterobasidion	Heterobasidionannosumspeciescomplex			TCTCGCTAATGCATTTGAGAGGAGCCGATCCGCGAGGACCGGCAAAGCCTCCAAGTCCAAGCCCACGCGCTTTCACAAGAAAAGCGCAGGGTTGAGAATTTCACGACACTCAAACAGGCGTGCCCTTCGGAATACCAAAGGGCGCAAGGTGCGTT
KT833615	OTU_565	99	0.897	0.897	2.75e-90	0.948	1	252	Chaetomium sp.	Eukaryota	Fungi	Ascomycota	Pezizomycotina	Sordariomycetes	Sordariomycetidae	Sordariales	Chaetomiaceae	Chaetomium			TTAAGTTCAGCGGGTCTTCCTACCTGATCCGAGGTCAACCTTGGGTTAAAAGGTGGTTTAACGGCCGGAACCCGCAGCACGCCCAGAGCGAGATGTATGCTACTACGCTCGGTGTGACAGCGAGCCCGCCACTGCTTTTCAGGGCCTGCGGCAGCCGCAGGTCCCCAACACAAGCCGGGGGCTTGATGGTTGAAATGACGCTCGAACAGGCATGCCCGCCAGAATACTGGCGGGCGCAATGTGCGTT
HQ623448	OTU_566	99	0.941	0.941	3.6e-101	0.971	1	239	Heliotales sp.	Eukaryota	Fungi	Ascomycota	Pezizomycotina	Leotiomycetes	Helotiales						TTAAGTTCAGCGGGTATCCCTACCTGATCCGAGGTCAACCTGTGAAAGATTGGGGGTTGCTGGCCAGTGCCGCCCGGGACCCTGTAGCGAGAAGATTTACTACGCTCAGAGCCCGGCCGGACCGCCACTGGTTTTGAGGCCCGCCCGGAGGCGGTGCCCAAGACCCCGCGAGCGGGATTGGTCATAATGACGCTCGAACAGGCATGCCCCGCGGAATACCACGGGGCGCAATGTGCGTT
JN943057	OTU_567	98	0.961	0.961	3.05e-15	0.308	0.155	51	Basidiobolus ranarum	Eukaryota	Fungi	Zygomycota	Basidiobolomycetes	Basidiobolales	Basidiobolaceae	Basidiobolus					GATACTCAAACAGGCATGCTCTCCGGAATACCAGAGAGCGCAATGTGCGTT
JX968153	OTU_568	98	0.969	0.969	1.99e-150	0.984	1	322	Pholiotina sp.	Eukaryota	Fungi	Basidiomycota	Agaricomycotina	Agaricomycetes	Agaricomycetidae	Agaricales	Bolbitiaceae	Pholiotina			TTAAGTTCAGCGGGTAGTCCTACCTGATTTGAGGTCAAGTTGTCAAAGAAAAACACTAGGTGTCCTTGTCCAGTATATAGGACGCTTATAAGCAGAGTCCCAACACGAGTCAGTCTGAACTATAGCGCAGATAATTATCACACTATAGGACAGCCTAAAGAGACGTTCCAGCTAATGTTTTTAAGAGGAGCCAGTGCTCAAGAGCGCTTGCAAAACCCCCAAATCCAACACTCACTTGAAAGAAAATCCAATAGAGGTTGATAATTTAATGACACTCAAACAGGCATGCTCCTCGGAATACCAAGGAGCGCAAGGTGCGTT
KP859041	OTU_569	98	0.76	0.76	3.25e-46	0.88	1	317	Orbiliales sp.	Eukaryota	Fungi	Ascomycota	Pezizomycotina	Orbiliomycetes	Orbiliales						TTAAGTTCAGCGGGTATCCTTATCTGATCTGAGGTCAAACGTTCGGTCGCGGTTAAGCAACATAGGTTTAACGCCGCTGAAGCGGTAGCTAAGGCTTGTATGGAAGATATGTAACACCACTCCATTAACCGTTGCAATTGCTTGCGGTCGTGCAGCAGGTTTAAGGCAGGGAGAGACCGGAAGGCCCGCTCCCAAAGCCCATTACCGGTCAGTCGGCTTGTTAACAAACCGTTAGACCGAGGGTTTTGCTGACGCTCAAACAGACATGCCTCCCGGAATACCAGAAGGCGCAATGTGCGTT
KP012710	OTU_570	98	0.799	0.799	3.06e-27	0.667	0.5358	159	Leucoagaricus sp.	Eukaryota	Fungi	Basidiomycota	Agaricomycotina	Agaricomycetes	Agaricomycetidae	Agaricales	Agaricaceae	Leucoagaricus			AATGCATTTCAGAGGAGCCGACCTCGAAAGGCCCGCAAGACCTCCACGTCCAAGCCCCAAAGCCAGCCACAAAAGCCAGTGGGGTTGAGAATTTAATGACACTCAAACAGGCATGCTCCTCGGAATACCAAGGAGCGCAAGGTGCGTT
KT385713	OTU_571	98	0.88	0.88	1.06e-82	0.94	1	250	Cephalotheca sp.	Eukaryota	Fungi	Ascomycota	Pezizomycotina	Sordariomycetes	Sordariomycetidae	Sordariales	Cephalothecaceae	Cephalotheca			TTAAGTTCAGCGGGTAATCCTACCTGATCCGAGGTCAACCTTCTGTAAATTTGGGGGGTTTAACGGCCGGAGCGCTCCGGGGGACCGCGGGCGACATATTGCTACTACGCCCGGACTCCCAGAGAGCCCGCCACTAAATTTCAGGGCCTACGGCTGGGCCGTAGTGCCCCAACACCAAGCTGAGCTTGAGGGTTGAAATGACGCTCGGACAGGCATGCCCGCCAGAATGCTGGCGGGCGCAATGTGCGTT
KP132501	OTU_572	97	0.897	0.897	4.79e-06	0.262	0.127	39	Pichia fermentans	Eukaryota	Fungi	Ascomycota	Saccharomycotina	Saccharomycetes	Saccharomycetales	Pichiaceae	Pichia				TTAAGTTCAGCGGGTATTCCTGCCTGATCTGAGGTCGAG
KF836948	OTU_573	97	0.944	0.944	4.32e-120	0.972	1	285	Glomus sp.	Eukaryota	Fungi	Glomeromycota	Glomeromycetes	Glomerales	Glomeraceae	Glomus					CTTAAGTTCAGCGGGTACTCTTACCTGATTTGAGGTCATTTTGATGAGAAATTATGGGCGCGAATCATGAGAATGACCACACCTAGTAATTCGATATCACAAACGTACGTAAATCATTTAAATACGTTCGAAAAATCATGCGAAAATTTTAGGTCACTTAACCGAAGGTAAGACGACCCAAATCCGATGCGTCACCACGCAAGGCGGCAACAAAACACCGATTTTTATTTAACTGACCCTCAAACAGGCATACTCTCCGGAATACCAGAGAGTGCAATTTGCGTT
KP101582	OTU_574	97	0.766	0.766	5.72e-42	0.883	1	274	Ajellomycetaceae sp.	Eukaryota	Fungi	Ascomycota	Pezizomycotina	Eurotiomycetes	Eurotiomycetidae	Onygenales	Ajellomycetaceae	Emmonsiella			TTAAGTTCAGCGGGTATCCCTACCTGATCCGAGGTCAACCTGAGTTTGAGGAACGGGGTTCCTCGATAATGGTTGGCCGGGGCCGGCCGGGCCTCTATGAGCGGGTGACGAAGCCCCATACGCTCGGGCACCGGAACACGACGCCGCCACTGCATTTCGGGCACGTCCACGGGGGGACGAAGGCCCAACACACAAGCCGCGCTTGAGGGTTGCAATGACGCTCGGACAGGCATGCCCCCCGGAATACCAGAGGGCGCAATGTGCGTT
KM624523	OTU_575	96	0.752	0.752	9.45e-47	0.863	0.9745	311	Microascales sp.	Eukaryota	Fungi	Ascomycota	Pezizomycotina	Sordariomycetes	Hypocreomycetidae	Microascales					TTAAGTTCAGCGGGTAACCCTACCTGATTCGAGGTCAAGCTTCTTGAAAATAGATGGTTGCGAGGCGATGCAGACGCCGCGGCTCGGTGCGATGTTTTGGAAAACCACTACGCAAAGAGCACGACAGCGCGCACGCCGATCCATTTAGGCGACTGCGGCCAGGCCGCAGACCACCAACACCAGGCCCAACCCACCCGAAGGAAAGGCGGCCCGAGGGCTGAAATGACGCTCGAACAGGCATACCCAGCGGAATACCACTGGGTGCAATGTGCGTTCAAAGATTCGATGA
JX968228	OTU_576	96	0.986	0.986	1.4e-145	0.993	1	296	Conocybe sp.	Eukaryota	Fungi	Basidiomycota	Agaricomycotina	Agaricomycetes	Agaricomycetidae	Agaricales	Bolbitiaceae	Conocybe			TTAAGTTCAGCGGGTAGTCCTACCTGATTTGAGGTCAAGATGGTCATATAGAATTGTCTTGCGACGATTTATGAAGCAGATACCCTCATGCAACAACTACAGCATAGATAATTATCACACTGATAGTCAGATATGCAGAGGCATTCCAGCTAATGCATTTAAGGGGAGTGAGGAATTAGATTCCACACAACAAACCCCCACTTCCAATCTAGACACCACAAAGTTGTAGAGATTGAGAATTTAATGACACTCAAACAGGCATGCTCCTCGGAATACCAAGGAGCGCAAGGTGCGTT
JN400351	OTU_577	96	0.852	0.852	1.99e-86	0.926	1	284	Exidia sp.	Eukaryota	Fungi	Basidiomycota	Agaricomycotina	Agaricomycetes	Auriculariales	Exidiaceae	Exidia				TTAAGTTCAGCGGGTAGTCCTACCTGATTTGAGGCCAAAGCTTTAAAAATTGTCCGTCAGGACGACTATAAGCAGCACCACTAAAGAGGCTTGAGGCGTTGGCGCAGATAATTATCACACCGGTGCCTAGCACTCTAAAAGCGCAAGCTAATGCATTTCAGGACGAGCCGATTACGGCACGGTCCAAGTCCACCACGGGCGACTGTAACATCGCAAGGGTGAGGGTTGACGTGACACTCAAACAGGCATGCTCCGCGGAATACCACGGAGCGCAAGGTGCGTT
JX030294	OTU_578	96	0.847	0.847	7.59e-22	0.582	0.3553	98	Tuber sp.	Eukaryota	Fungi	Ascomycota	Pezizomycotina	Pezizomycetes	Pezizales	Tuberaceae	Tuber				CTACCCACTTCTGCCAATACCACACTGTTTGTGATGGGGTTGTTAGTGACGCTCGAACAGGCATGCCCTATGGAATGCCAAAGGGCGCAATGTGCGTT
HM572541	OTU_579	96	0.885	0.885	2.31e-09	0.288	0.1912	52	Lyophyllum fumosum	Eukaryota	Fungi	Basidiomycota	Agaricomycotina	Agaricomycetes	Agaricomycetidae	Agaricales	Lyophyllaceae	Lyophyllum			TTAAGTTCAGCGGGTAGTCTTGCCTGATTTGAGGTCAAAAGGTCAGAAGTT
KT804162	OTU_580	96	0.993	0.993	1.33e-132	0.996	1	267	Hypocreales sp.	Eukaryota	Fungi	Ascomycota	Pezizomycotina	Sordariomycetes	Hypocreomycetidae	Hypocreales					TTAAGTTCAGCGGGTATTCCTACCTGATCTGAGGTCAACCAGAAAGAGTTGGGGGTTTTACGGCAGGCCGCACCGCTGTCCGCCTGCGAGGTGATTTACTACTACGCAGAGGAGCACACGGCGTGGTCGCCACTCTATTTCGGGGCCGGCCTCCCAGTGACGGGCGGCCGATCCCCAACACCGCTCCCAGCAAAAGCCGGGGGCGAGGGTTGAAATGACGCTCAGACAGGCATGCCCGCCAGAATACTAGCGGGCGCAATGTGCGTT
KR215608	OTU_581	95	0.964	0.964	3.92e-140	0.979	0.9935	308	Minimelanolocus sp.	Eukaryota	Fungi	Ascomycota	Pezizomycotina	Eurotiomycetes	Chaetothyriomycetidae	Chaetothyriales	Herpotrichiellaceae	Minimelanolocus			TTAAGTTCAGCGGGTATTCCTACCTGATCCGAGGTCAACCTTGAGAAAAAAGTTCTCCCTGAGGGGAGGCAGACCGTGCTCCGCGGGCCCTTGCTCCGGTACGTGTTCGGTAAGGAACTCAGTGTACCGGGGGTCCAACGAGGCCGCCGTCATTGTCTTTGGGAGGGGTGACCGGGGCCCGAAGGGCTCCATCACCAAACCATCCAACACCAAGCCGGGGGCTTGAGGGGTGATAATGACGCTCGAACAGGCATGCCCTTCGGAATACCAAAGGGCGCAATGTGCGTTCAAAGATTCGATGACTCACT
KF836948	OTU_582	95	0.947	0.948	1.02e-121	0.974	1	285	Glomus sp.	Eukaryota	Fungi	Glomeromycota	Glomeromycetes	Glomerales	Glomeraceae	Glomus					TTAAGTTCAGCGGGTACTCTTACCTGATTTGAGGTCATTTTGATGAGAAATTATGGGCGCGAATCATGAGAATGACCACACCTAGTAATTCGATATCACAAACGTACGTAAATCATTTAAATACGTTCGAAAAATCATGCGAAAATTTTAGGTCACTTAACCGAAGGTAAGACGACCCAAATCCGATGCGTCACCACGCAAGGCGGCAACAAAACACCGATTTTTATTTAACTGACCCTCAAACAGGCATACTCTCCGGAATACCAGAGAGTGCAATTTGCGTT
KT314167	OTU_583	95	0.841	0.841	4.68e-75	0.921	1	277	Gliomastix sp.	Eukaryota	Fungi	Ascomycota	Pezizomycotina	Sordariomycetes	Hypocreomycetidae	Hypocreales	Bionectriaceae	Gliomastix			TTAAGTTCAGCGGGTATTCCTACCTGATCCGAGGTCAACCTTGGTGCCGCCGGAGCGGGCTTTGTGGGGGGGTTTAGAGGCCGGAGGTCCCGCGGGCTCCCGATGCGAGGCTGATGCTACTACGCAAAGGGGGGGCCGGCACGGGTCCGCCACTGTTTTTCGGGGCCTACGTCGGCGCGTAGGTCCCCAACGCCGGGCCACTACGGGCTCGAGGGTTGAAACGACGCTCGGACAGGCATGCCCCCCGGGATGCCGGGGGGCGCCATGTGCGTT
KC182040	OTU_584	94	0.889	0.889	1.21e-07	0.263	0.1372	45	Septoglomus viscosum	Eukaryota	Fungi	Glomeromycota	Glomeromycetes	Glomerales	Glomeraceae	Septoglomus					TTAAGTTCAGCGGGTGTTCTTACCTGATTTGAGGTCAAAAATTAA
AY174689	OTU_585	94	0.936	0.936	3.17e-109	0.931	0.9266	265	Glomus sp.	Eukaryota	Fungi	Glomeromycota	Glomeromycetes	Glomerales	Glomeraceae	Glomus					ACCTGATTTGAGGTCAAAATATGAATACACGTTATGGGTACGAGAGCCACGCACAGCATGGTCATACCTAGTAAAAAGATCCGGCACTTGAAAGGTTACGTACGTCCAAGATGCTCGGAAAGGTATCAATTTTAGGCCTCTTAACCCAGAGATCAAGGTGACCCAATTCCGAAGCGTCACAAAAGCGACACATCGATTTTTATTTTAACTGACCCTCAAACAGGCATACTCCCCGGAATACCAGAGAGTGCAATTTGCGTT
KM376396	OTU_586	94	1	1	1.7e-124	1	1	247	Cryptococcus dimennae	Eukaryota	Fungi	Basidiomycota	Agaricomycotina	Tremellomycetes	Tremellales	Tremellales incertae sedis	Cryptococcus				TTAAGTTCAGCGGGTAGTCCTACCTGATTTGAGGTCAGATCATGAAGTGTCCCTAGAGACATCCCGAAGGAGATTAGGAGCGGTCGACAAGACGAAACTTATTACGTCAACAACCGCTAATGCTTTTAAGGCGAGCCATGTAACTGGCAGCACCCAAATCCACCCGATCGGAAACCCGAGGGGGTGAGGTGTTCATGACACTCAAACAGGCATGCCCTCCGGAATACCAGAGGGCGCAAGGTGCGTT
JQ301691	OTU_587	93	0.974	0.974	2.87e-09	0.294	0.1152	38	Xanthoria parietina	Eukaryota	Fungi	Ascomycota	Pezizomycotina	Lecanoromycetes	OSLEUM clade	Lecanoromycetidae	Teloschistales	Teloschistineae	Teloschistaceae		TTAAGTTCAGCGGGTGTTCTTGCCTGACCTCAGGTCGA
JX192720	OTU_588	92	0.829	0.829	3.05e-10	0.245	0.1615	70	Pezizomycotina sp.	Eukaryota	Fungi	Ascomycota	Pezizomycotina								GACGCTCGGACAGGCATGCCCGGCAGAGTGCTGCCGGGCGCAATGTGCGTTCAAAGATTCGATGGCTC
KJ867231	OTU_589	92	0.935	0.935	1.24e-140	0.967	1	338	Mortierella sp.	Eukaryota	Fungi	Zygomycota	Mortierellomycotina	Mortierellales	Mortierellaceae	Mortierella					TTAAGTTCAGCGGGTAGTCTTACTTGATTTGAGATCGAGTTGAACAACACATAAAGTGTCGTAAAATCCTGCATCAGTCAGCAAAGAGGACAATTATCCTTTATGTTAGCTGCAGCAAAAGTAATAATCCTGTTTGACGAGGACTAAATAGATATGCTTTTAGCTCAGATAAAAGTCCAGCTGCACCTGCATTTCAAGCCGCCCGCCTACCGGTGAAGGTCGTTGGGATAGCTCAAGTCCACCCTCTCTTTTTTTTATCAAAAAAGAGAGGTTGAGGTGTTTACTGATACTCAAACAAGCATGCTCTTCGGAATACCAAAGAGCGCAATATGCGTT
AY513147	OTU_590	91	0.776	0.776	3.61e-27	0.639	0.5015	174	Lentinellus sp.	Eukaryota	Fungi	Basidiomycota	Agaricomycotina	Agaricomycetes	Russulales	Auriscalpiaceae	Lentinellus				CTAATGCCTTCGAGAGGAGCCGAGAGTGGGGTCGAAACCCCTCCCCCGGCAAAAGCCTCCAAGTCCAAGCCACCGACGCCCCTCGCAAAAGGGGGTGGGGTTGAGAATTTCACGACACTCAAACAGGCGTACCCCTCGGAATACCAAGGGGTGCAAGGTGCGTT
AJ319799	OTU_591	91	0.962	0.962	1.17e-153	0.981	1	341	Funneliformis geosporum	Eukaryota	Fungi	Glomeromycota	Glomeromycetes	Glomerales	Glomeraceae	Funneliformis					TTAAGTTCAGCGGGTATTCTTACCTGATTTGAGGTCAAAAGTTGAGTGTCGTATACGAATGAGCCTGACAAGCAGGTCGAACGTACTACATGAGATGATACGTCATCGCGCGTTCTTAATCAATGATGATCTTAAATACGCTTTAAATCGTACCAGATTGATGAATTTTAAGCCACTTTGACATGAATAAACATATGAAAGACGGCTCAATTCCGAGGCAGTCACCCAAAACGAAATATATTAAATATTTTTCACAAAGAGCGACGCTTCGATTTTTTTTCTAACGACCCTCAAACAGGCATACTCCCCGGAATACCAGAGAGTGCAATTTGCGTT
HM770962	OTU_592	91	0.996	0.996	5.55e-131	0.998	1	262	Trichosporon sp.	Eukaryota	Fungi	Basidiomycota	Agaricomycotina	Tremellomycetes	Tremellales	Trichosporonaceae	Trichosporon				TTAAGTTCAGCGGGTAGTCCTACCTGATTTGAGGCCAGAGTCAAAGTAATTGTCCGAAGACGATTAGAAGCGCGCTTCACAATACCATTCCAGCGAAACTTATTACGCCAGATAGCAATAGTTAAACTCGCTAACTCTTTTGAGAGGAGCCATTCAGAATGGCAACCTCCAAATCCAAGCCATTAAGAAACCCTAATGGTTGAGATTTCATGACACTCAAACAGGCATGCTCTCCGGAATACCAGAGAGCGCAAGTTGCGTT
KR093942	OTU_593	91	0.887	0.887	4.16e-88	0.943	1	256	Scytalidium sp.	Eukaryota	Fungi	Ascomycota	Pezizomycotina	Leotiomycetes	mitosporicLeotiomycetes	Scytalidium					TTAAGTTCAGCGGGTATCCCTACCTGATCCGAGGTCAAACCTTTTGTTTTTTGGTGATTGTCTGGCAGGCAACCGCCGGGTCTCCAGAGCGAGAGATGCTACTACGCTTGGAGCCCAGACGGCACCGCCACTGATTTTAAGGCCCGCCAGCACGCCGGCGCGGCCCAACACCAAGCTGAGCTTGAGGGGCTGAAATGACGCTCGAACAGGCATGCCCCTCGGAATACCAAGGGGCGCAATGTGCGTT
KR069112	OTU_594	90	0.764	0.764	2.96e-39	0.882	1	254	Xylariales sp.	Eukaryota	Fungi	Ascomycota	Pezizomycotina	Sordariomycetes	Xylariomycetidae	Xylariales					TTAAGTTCAGCGGGTATTCCTACCTGATCCGAGGTCAACCACTAGAAAGAAGGTTTTACGGCAGGGCCGCAGCGCCCACAGCAGCGAGAATCGAGAATACTACGCTCTGGGGGCGGCGGCGGTCCGCCACTGTCTTTGGGGAGCCACGGGCGGTGGTCTCCCAACACTAAGCTAGGCTTAAGGGTTGAAATGACGCTCGAACAGGCATGCCCGCCAGAATGCTGGCGGGCGCAATGTGCGTT
KC865291	OTU_595	89	0.982	0.982	4.22e-159	0.991	1	330	Cystofilobasidium infirmominiatum	Eukaryota	Fungi	Basidiomycota	Agaricomycotina	Tremellomycetes	Cystofilobasidiales	Cystofilobasidiaceae	Cystofilobasidium				TTAAGTTCAGTGGGTAGTCCTACCTGATTTGAGGCCAAGTTGTCAAAAGTTGCCAGCACTCGAAGTCTGCGCTAATTAGGAGCGTATCAACAGCTAGCGGTGGCCAACGCCCACAAGGAGCACTGTCCTCGACGGAGATCTTATCACGTCGAGTAGAACCAACACTAGAGGATTCAGCTAATAAATTTCAAGTGAGCCGATGCAGCGAGGGCACCAGCAGCACTCACGTCCACGCTCCAGCCCTCTAATAAAAGAGTGCTGCAGGTGAGAGTTTCATGACACTCAAACAGGCATGCTCTTCGGAATACCAAAGAGCGCAAGATGCGTT
KF060317	OTU_596	89	0.932	0.932	4.6e-133	0.966	1	323	Septoglomus sp.	Eukaryota	Fungi	Glomeromycota	Glomeromycetes	Glomerales	Glomeraceae	Septoglomus					TTAAGTTCAGCGGGTGTTCTTACCTGATTTGAGGTCAAATATTGAAAATATCGTATACGAATGAACTAAATCTGATAGTCAAACGTATTACATAAAATAACTGTATGTGTGCGTTTCTTAATCAAAAATTGATCATAAAATACGCTTCGATCATACCAAAAATCAATTTTAAGCCACTTTATAAAAAATAAAAAAAGACGGCTCAAATCCGATAAACATTACTTTTAAAAAAAAAAAGCAATGAAATCGATGGTTTGTTAAGCGACCCTCAAACAGGCATACTCCCCGGAATACCAGAGAGTGCAATTTGCGTT
JQ768937	OTU_597	89	0.991	0.991	2.72e-115	0.996	1	235	Cryptococcus sp.	Eukaryota	Fungi	Basidiomycota	Agaricomycotina	Tremellomycetes	Tremellales	Tremellales incertae sedis	Cryptococcus				TTAAGTTCAGCGGGTAGCCCTACCTGATTTGAGGCCAGATCATGAGTTATGTGGGGTTATCAGCCACTCGTAAGGATGAAACGTATTACATCCAAAGTTGCTTATGCTTTTAAGGTGAGCCAGTAACGGCAGACACCCAATCCACCACCGCTCGGGCAAAAACCCAAGTGGGGTGAGGTTTCATGACACTCAAACAGGCATGCCCTTCGGAATACCAAAGGGCGCAAGGTGCGTT
AY174690	OTU_598	88	0.943	0.943	2.12e-111	0.935	0.9261	264	Glomus sp.	Eukaryota	Fungi	Glomeromycota	Glomeromycetes	Glomerales	Glomeraceae	Glomus					ACCTGATTTGAGGTCAAAATATGAATACACGTTATGGGTACGAGTAGCCACGCACAGCATGGTCATACCTAGTAAAAAGATCCGGCACTTGAGAGGTTACGTACGTCCAAGATGCTCGGAAAGGTATCAATTTTAGGCCTCTTAACCCAGAGATCAAGGTGACCCAATTCCGAAGCGTCACAAAAGCGACACATCGATTTTTATTTTAACTGACCCTCAAACAGGCATACTCCCCGGAATACCAGAGAGTGCAATTTGCGTT
KP992038	OTU_599	88	0.839	0.839	9.97e-71	0.92	1	261	Pezizomycetes sp.	Eukaryota	Fungi	Ascomycota	Pezizomycotina	Pezizomycetes	Pezizomycetes						TTAAGTTCAGCGGGTATCCCTACCTGATCCGAGGTCAAACTAGAAAATAGAGGGGGTTATGGCGGAATGTGAACATGCTTTCAACGGGTAAATTTACTACGTTTACAGCACAGTCAATTCGCCACTGTATTTCAGAAAGGAAAAATTCAATTCCAATTCCAAGACCAAGCAGAAGGTAAACCTTAGCTTGAGTAGTTTTGATGACGCTCGAACAGGCATGCCCTCCGGAATACCAGAGGGCGCAATGTGCGTT
KP814301	OTU_600	87	0.74	0.74	9.01e-41	0.859	0.9781	323	Amylocorticiales sp.	Eukaryota	Fungi	Basidiomycota	Agaricomycotina	Agaricomycetes	Agaricomycetidae	Amylocorticiales					TTAAGTTCAGCGGGTAGTCCTACCTGATCTGAGGTCACGATGGTATAAGTTGTCCGCGAGGACGGTTATGAGCAGACACTCGACAAACACGGCGTATAGGCGTCGATAATTATCACACCAACCGCGAGAGAAGTGACCCGCTAATGCATTTCAAGAGGAGCTGACTCGCGCCAGCACGCTCCAAGTCCAAGCCACCGCATCGGTTCGCACCGACAGGGGGTTGAGAATTTAATGACACTCAAACAGGCATGCTCCTCGGAATACCAAGGAGCGCAAGGTGCGTTCAAAGATTCGATGA
KT444721	OTU_601	87	0.907	0.907	3.25e-08	0.273	0.1392	43	Glomeromycetes sp.	Eukaryota	Fungi	Glomeromycota	Glomeromycetes								TTAAGTTCAGCGGGTATTCTTGCTTGAGCTGAGGTCAAAAAAA
KF359621	OTU_602	87	0.824	0.824	1.25e-76	0.912	1	301	Sebacinales sp.	Eukaryota	Fungi	Basidiomycota	Agaricomycotina	Agaricomycetes	Sebacinales						TTAAGTTCAGCGGGTAGTCCCACCCGATCTGAGGTCAAATTGTCAAAATTGTCCAAAGACAGTTTGCCAGCACAGAGCCCACAATGCCTGCGTGTCCCAAGGAACTTGATCCAGTGAAGATGCTTATCACACTGAAAACGCTGCAAAAGCAGGGTGCACTCATGCATTTCAGACCAGTCGTAATAACACAACAGAGTCCAGGTCCACATCCATCAACACAAGGCTGGTGGAGTGAGATTACAATGACACTCAGACGGGTGTACCCCTCGGATTACCAAAGGGTGCAAGGTGCGTT
KJ143922	OTU_603	87	0.832	0.832	1.67e-36	0.693	0.5531	155	Ganoderma zonatum	Eukaryota	Fungi	Basidiomycota	Agaricomycotina	Agaricomycetes	Polyporales	Ganodermataceae	Ganoderma				CCAAGCTAATGCATTTGAGAGGAGCCGATCAGTAAAGACCGACAAGCCTCCAAGTCCAAGCCTACAAAAACCGCAAAGAGACTGTAGGTTGAAGAGATTTCATGACACTCAAACAGGCATGCTCCTCGGAATACCAAGGAGCGCAAGGTGCGTT
KT269862	OTU_604	87	0.992	0.992	5.59e-131	0.996	1	264	Monographella sp.	Eukaryota	Fungi	Ascomycota	Pezizomycotina	Sordariomycetes	Xylariomycetidae	Xylariales	Hyponectriaceae	Monographella			TTAAGTTCAGCGGGTATTCCTACCTGATCCGAGGTCAACCTTGGTGCCGCCGGGGCGGGCTTGTAGGGGGTTTAGAGGCAGGACGCCGAGGACTCCCGATGCGAGGCTGATGCTACTGCGCAAAGGAGAGGGCCCTTCGGGTCCGCCACTGGTTTTAGGGGCCTGCCGTGGCAGATCCCCAACGCCGGGCCACGGGGGCTCGAGGGTTGAAACGACGCTCGGACAGGCATGCCTCCCAGGATACTGGAAGGCGCCATGTGCGTT
KC007338	OTU_605	87	0.977	0.977	3.22e-121	0.988	1	258	Nectriaceae sp.	Eukaryota	Fungi	Ascomycota	Pezizomycotina	Sordariomycetes	Hypocreomycetidae	Hypocreales	Nectriaceae	Nectriaceae			TTAAGTTCAGCGGGTATTCCTACCTGATCCGAGGTCAACCTTTCAGAAGTGGGGGGTTTAACGGCGTGGCCACGCTGTTTTCCAGTGCGAGGTGTGCTACTACGCAGAGGAAGCTACAGCGAGACCGCCACTATATTTGGGAGGCGGCGCGCCCCGGGGGGCACGCCGATCTCCAACACCAAGCCCGGGGGCTTGAGGGTTGAAATGACGCTCGAACAGGCATGCCCGCCAGAATACTGGCGGGCGCAATGTGCGTT
AY204596	OTU_606	87	0.974	0.974	4.03e-107	0.953	0.9317	232	Anguillospora longissima	Eukaryota	Fungi	Ascomycota	mitosporic Ascomycota	Anguillospora							CCCTACCTGATCCGAGGTCAACCAAAAAAATACGCTTCTGGGGAGCCACCACATAGAAATCAGGCGCAAATGTGCTGCGCTCGAAGCCAGGGTGACGGCTGCCAATATATTTGAGGCGAGTCCACGCCAAAAAGGCAGGACAAACGCCCAACACCAAGCAGAGCTTGAGGTAGGTAAATGACGCTCGAACAGGCATGCCCTGCGGAATACCACAGGGCGCAATGTGCGTT
KF614821	OTU_607	87	0.92	0.92	1.03e-25	0.64	0.3586	88	Pezizomycotina sp.	Eukaryota	Fungi	Ascomycota	Pezizomycotina								CCGTCCACACCAAGCACAGGGCTGAGGGGTGATAATGACGCTCGAACAGGCATGCCCTTCGGAATGCCAAAGGGCGCAATGTGCGTT
KP216876	OTU_608	86	0.907	0.907	7.3e-18	0.294	0.1811	75	Mortierella sp.	Eukaryota	Fungi	Zygomycota	Mortierellomycotina	Mortierellales	Mortierellaceae	Mortierella					ACCAAGTTCGAGATGGGTTCTCTGATACTCAAACAAGCATGCTCTTCGGAATACCAAAGAGCGCAATGTGCGTT
HM562180	OTU_609	86	0.878	0.878	2.21e-24	0.552	0.2256	90	Pluteus chrysophlebius	Eukaryota	Fungi	Basidiomycota	Agaricomycotina	Agaricomycetes	Agaricomycetidae	Agaricales	Pluteaceae	Pluteus			ATCTCACAAGGAAGATGAGGTTGAGAATTTAATGACACTCAAACAGGCATGCTCCTCGGAATGCCAAGGAGCGCAAGGTGCGTT
KF267049	OTU_610	86	0.929	0.929	1.72e-145	0.959	0.9888	354	Ceratobasidiaceae sp.	Eukaryota	Fungi	Basidiomycota	Agaricomycotina	Agaricomycetes	Cantharellales	Ceratobasidiaceae					TTAAGTTCAGCGGGTAGTCCTACCTGATTTGAGATCAAACTTAAGGGTCAATTGTCTAACTTAATAGACCGTTAGAAGCGGTTCAATCAGTATTTTCCTGGCCACCTTTTTAACAGTGTCCTCAGCGAGTGATACTTATCACGCCGAGTGGAACCAAGCATAATTACTGAGATCCAGCTAATGGATTTAAGAGGAGCAGACTGTGAAATCTGCAAGACCTCCAAGTCCAAAGCAAAACCAATTGAATTAACAAAAGGAATTGACTTTGAGATTTGCTCATGATACTCAAACAGGCATGCTCCAAGGAATACCAAGGAGCGCAAGATGCGTTCAAAGATTCGATGATTCAC
KJ706499	OTU_611	86	0.87	0.87	4.37e-07	0.253	0.1361	46	Rhodotorula psychrophenolica	Eukaryota	Fungi	Basidiomycota	Pucciniomycotina	Microbotryomycetes	Kriegeriales	Kriegeriaceae	Rhodotorula				TTAAGTTCAGCGGGTAACCCTGCCTGATCTGAGGTCTAAATTAAAG
JN942258	OTU_612	86	0.978	0.979	1.77e-157	0.99	1	325	Cryptococcus aerius	Eukaryota	Fungi	Basidiomycota	Agaricomycotina	Tremellomycetes	Filobasidiales	mitosporic Filobasidiales	Cryptococcus				TTAAGTTCAGCGGGTAGTCCTACCTGATTTGAGGCCAGATAATAAAAAGTCATGTCCACGAGGTGGAACTTGTATTGGAAAGCGGACAAGCGTCCTAGAAACGAGGCCACTCCGAAGAATGTCCTTAGCGAAATACTTATTACGCCAAGTCAAACCAAGTCTCAAAGACAGATCCAGCTAATACATTTAAGGTGAGCCGCTCGTAAAAGCGGCAAGCACCCAATTCCAAGCCGAGACTAGAGCACAAAACCCAAGTCAAGGTTGATATTTTCATGACACTCAAACAGGCATGCTCTTCGGAATACCAAAGAGCGCAAGGTGCGTT
KT876976	OTU_613	86	0.917	0.917	2.62e-90	0.959	1	242	Helotiaceae sp.	Eukaryota	Fungi	Ascomycota	Pezizomycotina	Leotiomycetes	Helotiales	Helotiaceae					TTAAGTTCAGCGGGTATCCCTACCTGATCCGAGGTCAACCTTTGAAAATTTGGGGTTGTTGGCAAGCCTCCACCAGGACCCTGTAGCGAGAAGAATTACTACGCTTAGAGCCTGGCAGCACCGCCACTGATTTTAAGGCCCGCCCAGAGGCGAAAGCCCAACACCCAGCAAGCTGGATTGGTTTAAATGACGCTCGAACAGGCATGCCCCTCGGAATACCAAGGGGCGCAATGTGCGTT
KT310034	OTU_614	86	0.996	0.996	4.13e-113	0.975	0.9542	229	Pyrenochaetopsispratorum	Eukaryota	Fungi	Ascomycota	Pezizomycotina	Dothideomycetes	Pleosporomycetidae	Pleosporales	Pleosporineae	Cucurbitariaceae	Pyrenochaetopsis		GGGTATCCCTACCTGATCCGAGGTCAAACGTTGAAAAGGGCTTGTGGATGCCGTCGCGGAGGGCAGAGACGCGGTAATGTGCTGCGCTCTGCTGCCTATGCGGCGGCTGCCAATAGCTTTTAGGTGAGTCCGCTGGCGGACAAGCACCCAACACCAAGCATTGCTTGAAGGTACAAATGACGCTCGAACAGGCATGCCCCATGGAATACCAAGGGGCGCAATGTGCGTT
AY188359	OTU_615	85	0.98	0.98	1.2e-113	0.99	1	246	Heliotales sp.	Eukaryota	Fungi	Ascomycota	Pezizomycotina	Leotiomycetes	Helotiales						TTAAGTTCAGCGGGGTATCCCCTACCTGATCCGAGGTCAATCATGATAAAATTTGGGGTTCTGGCAGGACACCACCGGGACCCCTATAGCGAGGAGTATTACTACGCTTAGAGCCAGATGGCACCGCCACTGCTTTTAAGGGCTGCCCTGTGACGGGCATGCCCCAACACCAAGCTGAGCTTGAGGGGTGATAATGACGCTCGAACAGGCATGCCCCCCGGAATACCAAGGGGCGCAATGTGCGTT
KT224824	OTU_616	84	0.996	0.996	2.35e-129	0.998	1	261	Cytospora sp.	Eukaryota	Fungi	Ascomycota	Pezizomycotina	Sordariomycetes	Sordariomycetidae	Diaporthales	Valsaceae	Cytospora			TTAAGTTCAGCGGGTATTCCTACCTGATCCGAGGTCAAATTTTCAGAAGTTGGGGGTTTTACGGCAGGGCCGCGCCAGTACAGTCCAAAGCGAGGGTTTTACTACTGCGCTCGGAGTCCTGGCGAGCTCGCCACTAAATTTCAGGGCCTACCGTCCTGTAAAACAGTCAGGTAGTGCCCCAACACCAAGCTAGGCTTGAGGGTTGAAATGACGCTCGAACAGGCATGCCCTCTGGAATACCAGAGGGCGCAATGTGCGTT
KT269099	OTU_617	84	0.996	0.996	3.39e-127	0.998	1	255	Myrothecium sp.	Eukaryota	Fungi	Ascomycota	Pezizomycotina	Sordariomycetes	Hypocreomycetidae	Hypocreales	Stachybotriaceae	Myrothecium			TTAAGTTCAGCGGGTATTCCTACCTGATCCGAGGTCAACTTTCAGAAGTGGGGTGTTTTACGGCGTGGCCGCGCCGAGTTCCAGTGCGAGCGTTGCTACTGCGCAGAGGAGGACTACAGCGAGACCGCCACTAGTTTTCGGGGCCGGCAGCCCGGAGAGGGCCGCGCCGATCCCCAACGCCAGGCGGGGCCTGAGGGTTGAAATGACGCTCGAACAGGCATGCCCGCCAGAATACTGGCGGGCGCAATGTGCGTT
JN035640	OTU_618	83	0.936	0.936	6.71e-131	0.968	1	311	Claroideoglomus claroideum	Eukaryota	Fungi	Glomeromycota	Glomeromycetes	Glomerales	Claroideoglomeraceae	Claroideoglomus					TTAAGTTCGGCGGGTAATCTTGCCTGATTTGAGGTTATTTGTCAATGAATTTACGTCCTTTGGGCTTTGCGCTCGCGAGAGCGCTTTGTCGTCCCAAAAACCGTAATGGCTTGCGATTATAATCCGGCCACGAGAAAATGTTTAATTGCTCCGCTTGGTTCGAATTAGTCGCATGGCCTAAATTTAAAGCCATAAAACTGTTGGAAATAAGAGCCAAATTCCACAATAGGTGAGATGGTGATAATTATTATATTATAATGACCCTCAAACAGGCATACTCTCCGGAATACCAGAGAGGGCAATATGCGTT
KF516969	OTU_619	83	0.769	0.77	1.89e-55	0.885	1	308	Sebacinales sp.	Eukaryota	Fungi	Basidiomycota	Agaricomycotina	Agaricomycetes	Sebacinales						TTAAGTTCAGCGGGTAGTCCTACCCGATTTGAGGTCAAGTTGTCAAAATAAGCCGAAGCTTAGTCCCAAGGGGACAGTTAGAAGCACAGAGCTAAACGTTCGAACACCTCCGAAGAGAGCCAGCGAAGATACTTATCACGCTGTACTATGTCCAACCGAAAGTTGCACTAATGCATTTAAGACGAGCCGCTTAACGCGGCAACATCCAAGTCCACCGCCCTTCGAAAAAATCTTAGGGTGTGAGATTACAATGACACTCAAACGGGCATACCCTTCGGAATACCAAAGGGTGCAAGGTGCGTT
KM226626	OTU_620	83	0.908	0.908	8.94e-85	0.848	0.7893	238	Glomus sp.	Eukaryota	Fungi	Glomeromycota	Glomeromycetes	Glomerales	Glomeraceae	Glomus					TAAGTTCAGCGGGTATTCTTACCTGATTTGAGGTCAAAATATGAGTTATGTTATAGGTACGGACTCCACAAGCAACGTGATCATACCTAATAAGGACCTGGCAACCCTGACGGATAAAAAAAATTCTTATGTACGTCCGAGATGCACAGAAATACATCAAATTTTAGGTCGCTTAATTCCAAAAATCAAGATAACCCAATTCCGAAGCGTCACAAAAGCAACCACCACGATAT
KT695352	OTU_621	83	0.993	0.993	3.26e-147	0.997	1	294	Coprinellus sp.	Eukaryota	Fungi	Basidiomycota	Agaricomycotina	Agaricomycetes	Agaricomycetidae	Agaricales	Psathyrellaceae	Coprinellus			TTAAGTTCAGCGGGTAGTCCTACCTGATTTGAGGTCAAATTGTCAAAAGTTGTCTTTGCAGACGGTTAGAAGCAAGTCTAAACCCATTCCACGGCGTAGATAATTATCACACCAATAGACGGAGCTTAGTGAACTCGCTAATGCATTTCAGGGGAGCAGACCGCACAGAGGCAGCCTGCAAAAACCCCCACATCCAAGCCTTACACAGTCTCATTACAAAACTGGTGAGGTTGAGAATTTAATGACACTCAAACAGGCATGCTCCTCGGAATACCAAGGAGCGCAAGGTGCGTT
KF417718	OTU_622	83	0.996	0.996	2.15e-136	0.998	1	272	Lomentospora prolificans	Eukaryota	Fungi	Ascomycota	Pezizomycotina	Sordariomycetes	Hypocreomycetidae	Microascales	Microascaceae	Lomentospora			TTAAGTTCAGCGGGTAACCCTACCTGATCCGAGGTCAAACCATCTGTAATTAGAAATAGGCTTGACGGCAGGCCTCCGCCGGGACCCGATGCGAGACGAGATGTTACTACGCATGGGGGCGCCGCGGCGGGACCGCCACTTCATTTCGGAGCCTACGGGTATTCCACCGTAGTGCCCCAACACCGATCCAGCTACGCGAATAGCGGGTCGAGGGCTGAAATGACGCTCGGACAGGCATGCCCGGCAGATTACTACCGGGCGCAATGTGCGTT
KP269039	OTU_623	83	0.905	0.905	1.98e-98	0.952	1	262	Beauveria felina	Eukaryota	Fungi	Ascomycota	Pezizomycotina	Sordariomycetes	Hypocreomycetidae	Hypocreales	Cordycipitaceae	Beauveria			TTAAGTTCAGCGGGTATTCCTACCTGATCCGAGGTCAACCTTGAGAAGTAGGGGGTTTTACGGCGTGGCCGCTCCGCTATCCGGCTGCGAGGTATCACTACTACGCAGGGGAGGTCGCGAAGAGACCGCCACTGTATTTCAGGGCCGGCAGCCGCCAGGGGCAGCCGATCCCCAACGCCAGGTCCCGCGGACGGGCCCTGAGGGTTGAAATGACGCTCGGACAGGCATGCCCGCCAGAGTACTGGCGGGCGCAATGTGCGTT
KT269499	OTU_624	83	0.901	0.901	5.74e-86	0.95	1	242	Helotiales sp.	Eukaryota	Fungi	Ascomycota	Pezizomycotina	Leotiomycetes	Helotiales	Helotiales					TTAAGTTCAGCGGGTATCCCTACCTGATCCGAGGTCAACCATAGAAAAATTGGGGGTTGATGGCAAGCATCCACCAGGACTCCATAGCGAGAAGAATTACTACGCTTAGAGCCAGATGGCGCCGCCACTGATTTTAAGGGCTGCCAGTGCAGCAGGCCCCAACACCAAGCTGAGCTTGAGGGGTTATAATGACGCTCGAACAGGCATGCCCCTCGGAATACCAAGGGGCGCAATGTGCGTT
KF267072	OTU_625	82	0.849	0.849	2.14e-106	0.919	0.989	371	Tulasnellaceae sp.	Eukaryota	Fungi	Basidiomycota	Agaricomycotina	Agaricomycetes	Cantharellales	Tulasnellaceae					TTAAGTTCAGCGGGTAGTCCTACCCGAGTTGAGGTGTAAACGTCAAAAGCTGTCCTAAGACAATTAGAAGCAAGCCACACCCAAGGAAGTCCTTTGCGACGATCAACTTATCACGCCGAGATGGACCCAAGGGATCGCGCATCGCTGATCAATTTCAAGCCAGTCGACACAAAGGCCAACAGAGCTCAAGTCCAAGCCCCAGCGCTTCAGTCGCAAGGAATGCTACGGCGGCCTCGCTAGGCCAGCCGGCACGTCAAGGGACTTTCAAACAAAGCGTTGGGGTTGAGATATTCATGACACTCAACCGGGCATGCCCTCCGGAATACCAGAGGGCGCAAGGTGCGTTCAAAGATTCGATGATTCAC
JN943807	OTU_626	82	0.969	0.969	9.67e-22	0.556	0.1912	65	Powellomyces sp.	Eukaryota	Fungi	Chytridiomycota	Chytridiomycetes	Spizellomycetales	Powellomycetaceae	Powellomyces					TTGAGAGTTTAATGATTCTGAAACGAGCATGCTCCCCGGAATACCAGGAAGCGCAATGTGCGTT
AY997055	OTU_627	82	0.789	0.792	1.53e-31	0.663	0.5344	171	Hyaloraphidium curvatum	Eukaryota	Fungi	Chytridiomycota	Monoblepharidomycetes	Monoblepharidales	Monoblepharidalesincertaesedis	Hyaloraphidium					CGAGTCGTCCACTCTAGAGGCCAGCTGCTGCGTTTCAAGCGCCGGCAACGCCGCGCGCTCAGGTCCACCGCSGGGGCGGCGAGAGAGTCAACTGAGACTCAAACAGGCATGCTTCCTGGAATGCCAAGAAGCGCAAGATGCGTTCAAAGATTCGATGATTCAC
KT876640	OTU_628	82	0.989	0.989	2.4e-129	0.994	1	266	Fusarium solani	Eukaryota	Fungi	Ascomycota	Pezizomycotina	Sordariomycetes	Hypocreomycetidae	Hypocreales	Nectriaceae	Fusarium	Fusariumsolanispeciescomplex		TTAAGTTCAGCGGGTATTCCTACCTGATTCGAGGTCAACATTCAGAAGTTGGGTGTTTTACGGCGTGGCCGCGCCGCTCTCCAGTTGCGAGGTGTTAGCTACTACGCAATGGAAGCTGCGGCGGGACCGCCACTGTATTTGGGGGACGGCGTGTGCCCGCAGGGGGCGCTCCGCCGATCCCCAACGCCAGGCCCGGGGGCCTGAGGGTTGTAATGACGCTCGAACAGGCATGCCCGCCAGAATACTGGCGGGCGCAATGTGCGTT
KP322782	OTU_629	82	0.984	0.984	2.19e-123	0.983	0.9808	255	Hypocreales sp.	Eukaryota	Fungi	Ascomycota	Pezizomycotina	Sordariomycetes	Hypocreomycetidae	Hypocreales	Hypocreales				TTAAGTTCAGCGGGTATTCCTACCTGATCTGAGGTCAACCTGAGAAAGTTGGGGGTTTAACGGCAGGGGCTCGTCGCTCTCCTATGCGGAATATCACTACTTCGCAGGGGAGGCCACGACGGGTCCGCCACTAGATTTAGGGGCCGGCCGTCCCTCGCGGGCGCTGGCCGATCCCCAACACCACGCCCTAGGGGCATGAGGGTTGAAATGACGCTCAGACAGGCATGCCCGCCAGAATACTGGCGGGCGCAATGT
KF060306	OTU_630	81	0.914	0.914	4.98e-133	0.948	0.9824	348	Septoglomus africanum	Eukaryota	Fungi	Glomeromycota	Glomeromycetes	Glomerales	Glomeraceae	Septoglomus					TTAAGTTCAGCGGGTGTTCTTACCTGATTTGAGGTCAAAATTTGAAAGATATCGTATACGAATGAACTAAATCCAATAGTCAAACGTATTACATCAAATAAATGATCGGTACGCGCGCGTTTCTTTAACCAAAAATTGATCATAAAATACGCTTCGATCGTACCAGAAAAAATCAATTTTAAGCCACTTTTGAATATAAAAAAAAAAGACGGCTCAAATCCGATAAAACGTTACTTTCTTTTTTTAAAAAAAAAAGCAACGAAATCGATGGTTTGTTAAGCGACCCTCAAACAGGCATACTCCCCGGAATACCAGAGAGTGCAATTTGCGTTCAAAGATTCGATGA
KC182040	OTU_631	81	0.886	0.886	4.38e-07	0.258	0.1298	44	Septoglomus viscosum	Eukaryota	Fungi	Glomeromycota	Glomeromycetes	Glomerales	Glomeraceae	Septoglomus					TTAAGTTCAGCGGGTGTTCTTACCTGATTTGAGGTCAAAAATTA
KF730841	OTU_632	81	0.779	0.779	3.06e-45	0.89	1	249	Triscelophorus sp.	Eukaryota	Fungi	Ascomycota	Pezizomycotina	Pezizomycotinaincertaesedis	Triscelophorus						TTAAGTTCAGCGGGTAGTCTTGCTTGATCCGAGGTCGACCTTTTATGAAAAACAAAGCAGTCTGTCGCTTAGGCTCCAAAATCACATATCGCTGTGTTTGTGGCCAAAGTCAGACGCCAATCTGTTTGGAGCTTTTGAACTGACGTCCAAATAAGCTCAACGCAAGGCAAAGCCTTATGGTCTAAACGACGCTCGAACAGGCATGCCTCAAGGAATACCAAGAGGCGCAATGTGCGTT
KR259881	OTU_633	80	0.944	0.944	3.45e-128	0.961	0.9773	303	Herpotrichiellaceae sp.	Eukaryota	Fungi	Ascomycota	Pezizomycotina	Eurotiomycetes	Chaetothyriomycetidae	Chaetothyriales	Herpotrichiellaceae				TTAAGTTCAGCGGGTATTCCTACCTGATCCGAGGTCAACCTTAGAAAAAAGATTCTCCCTGAGGGGAGGCAGACCGTGCTCCGCGGGCCCTTGATCCAGTACGTGTTCAGTGAAGAACTCAGTGTACCGGGGGTCCAACGAGGCCGCCGTCATTGTCTTTGGGAGGGGTGACCGTCGCCCGAGGGCTCTGCCACCTAACCGTCCAACACCAAGCCAAGGGCTTGAGGGGTGATAATGACGCTCGAACAGGCATGCCCTTCGGAATACCAAAGGGCGCAATGTGCGTTCAAAGATTCGATGA
KP101584	OTU_634	80	0.996	0.996	1.25e-139	0.989	0.9823	278	Ajellomycetaceae sp.	Eukaryota	Fungi	Ascomycota	Pezizomycotina	Eurotiomycetes	Eurotiomycetidae	Onygenales	Ajellomycetaceae				TTAAGTTCAGCGGGTATCCCTACCTGATCCGAGGTCAACCTTGGTTGAGGAACGAGTCCTCGATTGGGGGTTGGCCGGGGCCGGCCGGGCCTCCATGAGCGGGTGACAAAGCCCCATACGCTCGGGCACCGGAACACGACGCCGCCACTGCATTTCGGGCACGTCCACGGGGGACGAAGGCCCAACACACAAGCCGCGCTTGAGGGTTGCAATGACGCTCGGACAGGCATGCCCCCCGGAATACCAGAGGGCGCAATGTGCGTTCAAAGATTCGATGA
KP714279	OTU_635	80	0.941	0.941	1.85e-98	0.971	1	238	Lophiostoma sp.	Eukaryota	Fungi	Ascomycota	Pezizomycotina	Dothideomycetes	Pleosporomycetidae	Pleosporales	Lophiostomataceae	Lophiostoma			TTAAGTTCAGCGGGTATCCCTACCTGATCCGAGGTCAAAATTGAAAGAAGCTTATGGATGCCGCCTTCCGCTTGCTAGAGGACGCAATTCTGCTGCGCTCAAAGCCGCTGAAGTGGCTGCCAATCTTTTTGAGGCGAGTCCAAGAGGACAGACGCCCAACACCAAGCTGTGCTTGAAGGTGAAAATGACGCTCGAACAGGCATGCCCTAAGGAATACCAAAGGGCGCAATGTGCGTT
KF279536	OTU_636	79	0.92	0.92	6.85e-11	0.283	0.1463	50	Agaricomycetes sp.	Eukaryota	Fungi	Basidiomycota	Agaricomycotina	Agaricomycetes							TTAAGTTCAGCGGGTAATCCTACCTGATTTGAGGTCAAAGGTCAAAGTCA
GQ388723	OTU_637	79	0.941	0.941	1.26e-146	0.97	1	338	Funneliformis caledonium	Eukaryota	Fungi	Glomeromycota	Glomeromycetes	Glomerales	Glomeraceae	Funneliformis					TTAAGTTCAGCGGGTATTCTTACCTGATTTGAGGTCAAAAGTTGAGTGTCGTATACGAATGAGCCTGACAAGCAGGTCGAACGTACTACATGAGATGGTACGTCGTCGCGCGTTCTTAATCAAGGCTGATCTTAAATACGCTTTAAATCGTACCAGATTGATGAATTTTAAGCCACTTTGACATGAATTAACATATGAAAAAGACGGCTCAATTCCGACGCAATCACCCAAACACAAAATATGTTACATATTTCATAAAGAGCGACGGCTTCGATTTTTTTTCTAACGACCCTCAAACAGGCATACTCCCCGGAATACCAGAGAGTGCAATTTGCGTT
KP851985	OTU_638	79	0.984	0.984	3.77e-120	0.992	1	249	Talaromyces sp.	Eukaryota	Fungi	Ascomycota	Pezizomycotina	Eurotiomycetes	Eurotiomycetidae	Eurotiales	Trichocomaceae	Talaromyces			TTAAGTTCAGCGGGTAACTCCTACCTGATCCGAGGTCAACCGTGGTAAAATATGGTGGTGACCAACCCCCGCAGGTCCTTCCCGAGCGAGTGACAAAGCCCCATACGCTCGAGGACCGGACGGACGTCGCCGCTGCCTTTCGGGCAGGTCCCCGGGGGGACCGCACCCAACACACAAGCCGTGCTTGAGGGCAGAAATGACGCTCGGACAGGCATGCCCCCCGGAATGCCAGGGGGCGCAATGTGCGTT
KF690684	OTU_639	78	0.848	0.848	2.5e-09	0.286	0.2226	66	Pucciniaceae sp.	Eukaryota	Fungi	Basidiomycota	Pucciniomycotina	Pucciniomycetes	Pucciniales	Pucciniaceae					GATAAATTTTCATGACACTCAAACAGGTGTACCTTTTGGAATACCAAAAGGTGCAAGGTGCGTT
KM272365	OTU_640	78	0.781	0.781	3.35e-58	0.891	1	288	Remispora stellata	Eukaryota	Fungi	Ascomycota	Pezizomycotina	Sordariomycetes	Hypocreomycetidae	Microascales	Halosphaeriaceae	Remispora			TTAAGTTCAGCGGGTAACCCTACCTGATTCGAGGTCAAACTAAAAAAAATAAAAGGTTTGGCGGCTGGACAGGGTGCGGTCCGATGCGAGAAATGAAAATCCACTACGCAAAGAACGACGCACGCCGGTACGCCGATGAATTTGGGGGCTGCAGTGGCCTGCATGCCCCAACACCAGCGCCCGAACCGCCTACGCGGCCGGGCCTGAGGGTAGAAATGACGCTCGAACAGGCATGCCCGGCAGAATACCACCGGGCGCAATGTGCGTT
KP192653	OTU_641	78	0.885	0.885	2.15e-09	0.294	0.2039	52	Lyophyllum transforme	Eukaryota	Fungi	Basidiomycota	Agaricomycotina	Agaricomycetes	Agaricomycetidae	Agaricales	Lyophyllaceae	Lyophyllum			TTAAGTTCAGCGGGTAGTCTTGTCTGATTTGAGGTCAAAATGTAAAGAGTT
KT808269	OTU_642	78	0.996	0.997	1.71e-124	0.998	1	249	Onygenales sp.	Eukaryota	Fungi	Ascomycota	Pezizomycotina	Eurotiomycetes	Eurotiomycetidae	Onygenales					TTAAGTTCAGNGGGTACTCCTACCTGATCCGAGGTCAAACTGGATAAAAATCTGACATCAGCACCGATTGGGTCTTTGAGCGATAAGAGATTCCCATACACTCAGACACCAGAACTCGGTGCTGCCACTGCATTTCAGACCCGTCCACAGAAGAGGGACGATGGCCCAACACACAAGCTGTGCTTGAGGGGTTGCAATGACGCTCGAACAGGCATGCCCCCCGGAATACCAGAGGGCGCAATGTGCGTT
HQ631052	OTU_643	78	0.9	0.9	2.23e-91	0.95	1	249	Pleosporales sp.	Eukaryota	Fungi	Ascomycota	Pezizomycotina	Dothideomycetes	Pleosporomycetidae	Pleosporales					TTAAGTTCAGCGGGTATCCCTACCTGATTCGAGGTCAAACTGGGTGGTATCTTTGTGGTCGCTAGCCCGCCGCAAGCCTCCTAGAGCGCATTGTGCTGCGCAAGAAGCCGACGATGCTGCTGCCAATCAATTTGGGGCGAGTCCTCGCGTCAAGCGGGGACAGACGCCCAACACCAAGCGGAGCTTGAGGGTGTAAATGACGCTCGAACAGGCATGCCCAATGGAATACCAAGGGGCGCAATGTGCGTT
KJ825898	OTU_644	77	0.884	0.884	1.36e-32	0.595	0.3052	112	Mortierella wolfii	Eukaryota	Fungi	Zygomycota	Mortierellomycotina	Mortierellales	Mortierellaceae	Mortierella					TTGGGTTTGCTCAAATCCATCCAAAATTCAAAAAATAGAATTTTGGTTGAGGTGTTTACTGATACTCAAACAAGCATGCTCTTCGGAATACCAAAGAGCGCAATATGCGTT
KM384610	OTU_645	77	0.888	0.888	6.86e-106	0.902	0.9169	312	Cystofilobasidiaceae sp.	Eukaryota	Fungi	Basidiomycota	Agaricomycotina	Tremellomycetes	Cystofilobasidiales	Cystofilobasidiaceae	Cryptococcus				TTGAGGCCGAGCATAAAAGTTTTTCTTCTCATAAAGAGACGAAAAGGATTAGAAGCAGTTCAACCAATCTATCCTGGCCAGCCAACCGAAGTCAACTGTCCTCGACGAAGATACTTATCACGCCGAGTGGAACCAAGTTAAAGAGGGATCCAGCTAATTCATTTCGAACGAGCCGACTCGAAAGCCAGCAACATTCACATCCAACATCAACTAACAGTTTCCGAAAAAACCATTAGGAGTTGAGAGTTTTATGACACTCAAACAGGCATGCTCTTCGGAATACCAAAGAGCGCAAGGTGCGTT
JX976063	OTU_646	77	0.868	0.868	3.51e-103	0.931	0.994	333	Mortierella sp.	Eukaryota	Fungi	Zygomycota	Mortierellomycotina	Mortierellales	Mortierellaceae	Mortierella					AAGTTCAGCGGGTAGTCTTACTTGATTTGAGATCGAGTTTACAAAAACCTTGCGGCTCTTGTTAATCCTGCATCAGTCAGCATGTAGCGCATTCGACCTTTATATTAGCTAGAGCAAAAGTAATAATCCGTTTGACGGGACTAAATAAATATGCTTTTAGCTCAGAAGAATGTCTAGCTGCACCTGCATTTCAAGCAACCCTCCTCTCTTTCGACAGTTGGGATTGCTCAAGTCCAATTCTTTACAATAAAGTAGAGATTTGAGGTGTTTACTGATACTCAAACAAGCATACTCTCCGGAATACCAGAGAGTGCAATGTGCGTT
KJ619951	OTU_647	77	0.738	0.738	1.68e-36	0.869	1	286	Scutellinia sp.	Eukaryota	Fungi	Ascomycota	Pezizomycotina	Pezizomycetes	Pezizales	Pyronemataceae	Scutellinia				TTAAGTTCAGCGGGTATCCCTACCTGATCCGAGGTCAACCTGAAAAAAGTGATTGGGGGTTTGCGGCAGGATCACCTCTGGTTCCGAGCGAAAGAAAACTTACTACGCCGGGGTACCTGAGGCTTTCCGCCATTGGATTTCGGGAGGGAGCGCCATCGTGGTACGCTCCGATCTCCCAATACCAAGCAAAAAGAGCTTGAGTGGTTTTTAATGACGCTCGAACAGGCATGCCTCCCGGAATACCAGGAGGCGCAATGTGCGTT
DQ491504	OTU_648	77	0.948	0.948	4.91e-106	0.974	1	250	Ascobolus sp.	Eukaryota	Fungi	Ascomycota	Pezizomycotina	Pezizomycetes	Pezizales	Ascobolaceae	Ascobolus				TTAAGTTCAGGGGGTATCCCTACCTGATCTGAGGTCAAGCTTTAAAATAAATCGTTCAGTTGGCAGACGACTACACAGTTGCTTTAACGAGAATATTACTTACTACGTCTTACAAGCTGAAATAGTGTCGCCAATAGCTTAAAGGAGAGAGGCAGAGCCACTTCTCCCAATACCAAACCAAGGTTTGATTGATTTATTGACGCTCAGACAGGCATGCCCTTCGGAATACCAAAGGGCGCAATGTGCGTT
KT371333	OTU_649	77	0.96	0.96	6.36e-111	0.98	1	249	Chaetomium sp.	Eukaryota	Fungi	Ascomycota	Pezizomycotina	Sordariomycetes	Sordariomycetidae	Sordariales	Chaetomiaceae	Chaetomium			TTAAGTTCAGCGGGTCTTCCTACCTGATCCGAGGTCAACCTTGGGTTATGAAGGTCGTTTAACGGCCGGAACCCGCAGCACGCCCTGAGCGAGAATTATGCTACTACGCTCGGTGTGACAGCGAGCCCGCCACTGGTTTTCAGGGCCTGCGGGCAGCCGCAGGTCCCCAACACAAGCCGGGGGCTTGATGGTTGAAATGACGCTCGAACAGGCATGCCCGCCAGAATACTGGCGGGCGCAATGTGCGTT
GQ922539	OTU_650	76	0.97	0.97	2.26e-123	0.979	0.9888	265	Lasiosphaeriaceae sp.	Eukaryota	Fungi	Ascomycota	Pezizomycotina	Sordariomycetes	Sordariomycetidae	Sordariales	Lasiosphaeriaceae				TTAAGTTCAGCGGGTATTCCTACCTGATCCGAGGTCAACCTTGATATGTGGGGTGTTTCACGGCAAGGAACCCGCCGCGTGCCCTGAGCGAGGATGTTTACTGCACTCGGTACGACGACGAGCCCGCCACTGGATTTAGGGGTCTGCGGCAGCCGCAGGGCCCCAACACAAGCGGGGCGCTTGATGGTTGAAATGACGCTCGAACAGGCATGCCCGCCAGAATACTGGCGGGCGCAATGTGCGTTCAAAGATTCGATGATTCACT
KJ152167	OTU_651	76	0.911	0.911	1.73e-99	0.956	1	270	Sordariomycetes sp.	Eukaryota	Fungi	Ascomycota	Pezizomycotina	Sordariomycetes							TTAAGTTCAGCGGGTATTCCTACCTGATCCGAGGTCAACCTTGAGAAGTCAGCCCTGTGAGGGGTCTGGGTTTTACGGCCGGGAGCCCGCCGCAGACCTCCTAAGCGAGAATGTTACTACTGCGCTCGGAGCCGCGACTGGTCCGCCACTGTCTCTGGGGGCTTCCCGCGAGGGAACGCCCCGACGCCAGGCACCAGGGCCTGAGGGGTTGAAATGACGCTCGAACAGGCATGCCCGCCAGAATACTGGCGGGCGCAATGTGCGTT
KP715606	OTU_652	75	0.919	0.919	2.88e-123	0.96	1	334	Ceratobasidium sp.	Eukaryota	Fungi	Basidiomycota	Agaricomycotina	Agaricomycetes	Cantharellales	Ceratobasidiaceae	Ceratobasidium				TTAAGTTCAGCGGGTAGTCCTACCTGATTTGAGATCAGATCTTAAAATTAATTGTCTAACTTAATAGACTATTAGAAGCGGTTCATCTGTATTTCCTGGCCACCTTTTTAACAGTGTCCTCAGCGAGTGATACTTATCACGCCGAGTGGAACCAAGCATATACTGAGATCCAGCTAATGCATTTAAGAGGAGCAGACGTGAAATCTGCAAAGACCTCCAAATCCAAAGCAAACCAGTTGAATTAACAAAAGATTTACTTTGAGAATTTCATGATACTCAAACAGGCATGCTCCAAGGAATACCAAGGAGCGCAAGGTGCGTT
KM204669	OTU_653	75	0.951	0.951	8.18e-117	0.933	0.9147	268	Disciotis venosa	Eukaryota	Fungi	Ascomycota	Pezizomycotina	Pezizomycetes	Pezizales	Morchellaceae	Disciotis				GATCCGAGGTCAAACAGCAAATGGCTGTGGCGCCTGAACGCTTAAGGTCTTAGGAACTCGAGGGAACCCTCGACGAGATAATTTATACTACGTCGGGTACCACCCTCCGGCCTACAAGACCACAAATTTGAGCCGGGCGACGGACCCGGAGGGTCCGACGCCTAACGGTCAGGACCCCCCTTCACCCGATAAAAGGCTAGGGGGAGGTGTTGTCTTGACGCTCGAACAGGCATGCCCTCCGGAATACCAGAGGGCGCAATGTGCGTT
KT270271	OTU_654	75	0.91	0.91	3.11e-96	0.955	1	267	Hypocreales sp.	Eukaryota	Fungi	Ascomycota	Pezizomycotina	Sordariomycetes	Hypocreomycetidae	Hypocreales					TTAAGTTCAGCGGGTATTCCTACCTGATCCGAGGTCAACCATTGAAAATTGGGGGTTTTACGGCGTGGCCGCGTCGCGCTCCAGTGCGAGGTATAGTACTACGCAAGGGATTGCGGCGAGGCCGCCACTGCATTTAGGGGACGGCCGCAGGGTAGCGGCCGAGCCCCAACACCAGGCCCGCCCCCGGAAGGGGGGCCTGAGGGGTTGAAATGACGCTCGGACAGGCATGCCCGCCGGAGTTCCAGCGGGCGCAATGTGCGTT
JX481775	OTU_655	75	0.94	0.94	1.72e-105	0.97	1	250	Coniochaeta canina	Eukaryota	Fungi	Ascomycota	Pezizomycotina	Sordariomycetes	Sordariomycetidae	Coniochaetales	Coniochaetaceae	Coniochaeta			TTAAGTTCAGCGGGTATTCCTACCTGATCCGAGGTCAACCTTGAGTTAAAGATGGTTCTTTAACGGCAGGAGCGCCGCCCAACGCCCTAAGCGAGATAATGAATTACTACGCTCGGAGTTGTAGCGAGCCCGCCACTTCCTTTCAGGGCCCACGGCGGCCGTGGGACCCCAACACCAAGCAGGGCTTGAGGGTTGAAATGACGCTCGAACAGGCATGCCCGGCAGAGTACTGCCGGGCGCAATGTGCGTT
HQ542921	OTU_656	74	0.889	0.889	5.61e-133	0.945	1	389	Ramicandelaber sp.	Eukaryota	Fungi	Zygomycota	Kickxellomycotina	Kickxellales	Kickxellaceae	Ramicandelaber					TTAAGTCCAGCGGGTTGTCCTACCTGAGTTGAGGTCATTATTGTTCGTGTACTCCGTATAAATGGAGCATGGCACTTTGCCAGTCGTTAAGCTTCGCCCAGTCTAATAAAGGATTAGCACCGTAGATTAGAGGTATGTATAGGCGCTTCGACAATACAATAAAGTGATTGCTACGACGCCATCCCCAAGTTTACGTATTTCCGATAATGAAATAGATGGGAGCTTACTACATTTAAAGGGTTCACCGGGAATAATGAATTATTTCCGACGAGAAAGACCCCAAGTCCCTATAGATTCCAACAAACGTTGGTATAGGAGAGATACACAGACACTCAACCAGGCATACTATCCGGGGAAGCCGAATAGTGCAAGATGCGTT
JN659482	OTU_657	74	0.945	0.945	1.37e-113	0.961	0.9781	272	Sordariales sp.	Eukaryota	Fungi	Ascomycota	Pezizomycotina	Sordariomycetes	Sordariomycetidae	Sordariales					TTAAGTTCAGCGGGTCCTCCTACCTGATCCGAGGTCAACCTAGTGCTAAAGACGCAAAGGTCGCTTTACGGCCAGCACCCGCAGCACTCCCAAAGCGAGGTTGTAAGCTACTACGCTCGGTGTGTCTTGCGAGCCCGCCACTGCATTTCAGGGCCTGCGGCAGCCGCAGGTCCCCAACACAAGCCCAGGGCTTGATGGTTGAAATGACGCTCGAACAGGCATGCCCGCCGGAATACCGGCGGGCGCAATGTGCGTTCAAAGATTCGATGA
KT876721	OTU_658	74	0.962	0.962	1.18e-120	0.972	0.9815	265	Sordariomycetes sp.	Eukaryota	Fungi	Ascomycota	Pezizomycotina	Sordariomycetes							TTAAGTTCAGCGGGTATTCCTACCTGATCCGAGGTCAACCTTGAGTTAAAGATGGTCTTTAACGGCAGGAGCGCGCCGCAACGTCCCTAGCGAGATAATGAATTACTACGCTCGGAGTTGTAGCGAGCCCGCCACTTCCTTTCAGGGCCTACGGCAGCCGTAGGGCCCCAACACCAAGCAGGGCTTGAGGGTTGAAATGACGCTCGAACAGGCATGCCCGCTAGAGTACTAGCGGGCGCAATGTGCGTTCAAAGATTCGATGATT
KC311472	OTU_659	74	0.951	0.951	8.91e-116	0.976	1	267	Hypocreales sp.	Eukaryota	Fungi	Ascomycota	Pezizomycotina	Sordariomycetes	Hypocreomycetidae	Hypocreales					TTAAGTTCAGCGGGTATTCCTACCTGATCCGAGGTCAACCTTGGTAAAATGGGGGGTTTCACGGCGTGGCCGTGCCGCTCTCCGGTGCGAGGTGTGCTACTACGCAGGGGAGGCTGCGGCGCGACCGCCACTGGGTTTAGGGGACGGGGGCCTTGCGGACCCCGAGCCCCAACACCAGGCCCGTCCCCCGGAAGGGTGGGCCTGAGGGTTGAAATGACGCTCGGACAGGCATGCCCGCCGGAGTGCCGGCGGGCGCAATGTGCGTT
JN859337	OTU_660	74	0.918	0.918	4.07e-94	0.959	1	245	Pleosporales sp.	Eukaryota	Fungi	Ascomycota	Pezizomycotina	Dothideomycetes	Pleosporomycetidae	Pleosporales					TTAAGTTCAGCGGGTATCCCTACCTGATCCGAGGTCAAAATAAAAAGGTGTGCTTATGGATGCCACCTTTCGCCGCCAGAGACGCAATTCTGCTGCGCTCAAAGCCGCTGAAGTGGCTGCCAATCATTTTGAGGCGAGTCCGTGCCGACAGCAGGACAGACGCCCAACACCAAGCTGCGCTTGAAGGTGAAAATGACGCTCGAACAGGCATGCCCTAAGGAATACCAAAGGGCGCAATGTGCGTT
AF106535	OTU_661	73	0.846	0.846	1.3e-07	0.247	0.1481	52	Arthrobotrys sp.	Eukaryota	Fungi	Ascomycota	Pezizomycotina	Orbiliomycetes	Orbiliales	Orbiliaceae	mitosporic Orbiliaceae	Arthrobotrys			TTAAGTTCAGCGGGTATCCTTGTCTGATCTGAGGTCAAACCTTAAAGAAAAA
KC180701	OTU_662	73	1	1	2.65e-148	1	1	291	Metapochonia suchlasporia	Eukaryota	Fungi	Ascomycota	Pezizomycotina	Sordariomycetes	Hypocreomycetidae	Hypocreales	Clavicipitaceae	Metapochonia			TTAAGTTCAGCGGGTATTCCTACCTGATCCGAGGTCAACTCTAAAAAAGTTGGGCGTTTTACGGCAGTGGCCGCGTCGCGCTCCCGCTTGCGAGGTTGTGCTACTACGCAGAGGAGGCCGCGACGAGGCCGCCAATTCATTTCGGGGGCGGCGGACGCACCGGGCACGCGCCCCGGAGGGCGGGCTCGGGCGAGGTCGCCGGTCCCCAACACCAGGCCGCTGGGGCTTGAGGGTTGAAATGACGCTCGAACAGGCATGCCCGCCAGAATACTGGCGGGCGCAATGTGCGTT
KP306961	OTU_663	73	0.896	0.896	1.37e-94	0.948	1	280	Hypocreales sp.	Eukaryota	Fungi	Ascomycota	Pezizomycotina	Sordariomycetes	Hypocreomycetidae	Hypocreales	Hypocreales				TTAAGTTCAGCGGGTATTCCTACCTGATTCGAGGTCAACCTGTGAAGGTACGGTGGGGGTTTGGGCGTGGCCCGCGCCGCTCTCCAGTGCGAGTTGTGCTACTGCGCAGAGGGGGCCGCGGCGGGACCGCCACTGAATTTCAGGGCCGACCTGCCCCCCCGGCGGGCGGGGGGGCGGCGGTCGATCCCCAACACCAAGCCCAGGGCTTGAGGGGTTGAAATGACGCTCGAACAGGCATGCCCGCCAGAGTGCTGGCGGGCGCAATGTGCGTT
JN581127	OTU_664	73	0.939	0.939	3.04e-102	0.969	1	245	Heliotales sp.	Eukaryota	Fungi	Ascomycota	Pezizomycotina	Leotiomycetes	Helotiales						TTAAGTTCAGCGGGTATCCCTACCTGATCCGAGGTCAATCATTAAATAGTTTGGGGTTCTGGCAGGACACCACCGGGACTCTGTCGCGAGGAGTATTACTACGCGTAGAGCCAGGAGGCACCGCCACTGCTTTTAAGGGCTGCCCTGTGACGGGCAGGCCCCAACACCAAGCTGAGCTTGAGGGGTGATAATGACGCTCGAACAGGCATGCCCCCCGGAATACCAAGGGGCGCAATGTGCGTT
GU291798	OTU_665	73	1	1	3.65e-101	0.921	0.843	204	Reticula scustulasneorum	Eukaryota	Fungi	Ascomycota	Pezizomycotina	Sordariomycetes	Hypocreomycetidae	Glomerellales	Reticulascaceae	Reticulascus			CCTTGTGTAAAATAATGGTTTTACGGCAGGAAGCCCGCCGGGCCCCAGTGCGAGATGTATTACTACGCAAAGGAGGCTCCGTCGAGTCCGCCACTGATTTTCAGGGCCTACGACGTAGGGCCCCAACACCAAGCAGTGCTTGAGGGTTGAAATGACGCTCGAACAGGCATGCCCGCCAGAATACTAGCGGGCGCAATGTGCGTT
KJ850193	OTU_666	72	0.872	0.872	1.15e-07	0.261	0.1502	47	Diversispora arenaria	Eukaryota	Fungi	Glomeromycota	Glomeromycetes	Diversisporales	Diversisporaceae	Diversispora					TTAAGTTCAGCGGGTATTCTTGCTTGAGCTGAGGTCAAAAAAAAAAA
KT291428	OTU_667	72	0.783	0.783	7.16e-54	0.886	0.9891	277	Chrysosporium sp.	Eukaryota	Fungi	Ascomycota	Pezizomycotina	Eurotiomycetes	Eurotiomycetidae	Onygenales	mitosporic Onygenales	Chrysosporium			TTAAGTTCAGCGGGTATCCCTACCTGATCCGAGGTCAACCTTGTAAAGTTGGGGGTCGAGGCCAGCGCCGGCCGGGCCACAAGAGCGGGTTTTAAGCCCATACGCTCGGGCACCGGAGCACGGTACCGCCACTGCCTTTCGGGCGCGTCCACGGGGGACGGCGCCCAACACGCAAGCCGCGCTTGAGGGTTGCAATGACGCTCGGACAGGCATGCCCCCCGGAATACCAGGGGGCGCAATGTGCGTTCAAAGATTCGATGATTCACG
KT269685	OTU_668	72	0.92	0.92	6.79e-98	0.96	1	250	Dothideomycetes sp.	Eukaryota	Fungi	Ascomycota	Pezizomycotina	Dothideomycetes							TTAAGTTCAGCGGGTATCCCTACTTGATCCGAGGTCAAAAGTGTTAAAATGTGCTTACTGGATGCCCATGATCACCAGCCTGAATCGCAAATTGTGCTGCGCTTCAAACCAATACATCGGCTGCCAATGAATTTAAGGCGAGTCCTGACGCAGGGAAAGGACAAACACCCAACACCAAGCAAAGCTTGAGGGTACAAATGACGCTCGAACAAGCATGCCCCATGGAATACCAAGGGGCGCAATGTGCGTT
KJ572165	OTU_669	71	0.886	0.886	1.47e-94	0.941	0.9966	299	Epichloe sp.	Eukaryota	Fungi	Ascomycota	Pezizomycotina	Sordariomycetes	Hypocreomycetidae	Hypocreales	Clavicipitaceae	Epichloe			TTAAGTTCAGCGGGTAGTCCTACCTGATTCGAGGTCAACTCTTGGAGAAGTTGGGCGTTTTACGGCAGTGGCCGCGCCGCGCTCCCGGTTGCGAGGTGGTATGTTACTACGCAAGGGAGGCTGCGACGAGACCGCCAATTCATTTCAGGGGGCGGCCGCCGCCGCCGAGGCGGGCCGGCCGGTCCCCAACACCAAGCGCGCAGCGGGCTTGAGGGTTGAAATGACGCTCGAACAGGCATGCCCGCCAGAATACTGGCGGGCGCAATGTGCGTTCAAAGATTCGATGATTCACTGA
KT899481	OTU_670	71	0.996	0.996	8.43e-142	0.998	1	284	Rhizopus oryzae	Eukaryota	Fungi	Zygomycota	Mucoromycotina	Mucorales	Mucorineae	Rhizopodaceae	Rhizopus				TTAAGTTCAGCGGGTAATCCCACCTGACTTCAGATCATAGTTTGAAAGTTACTGGATTATACTCTTGTACTTTACTTCCTGGGCGAACCAAAAAAAAAGATCCTGAGACCAGCGTAATATTCCTGCCTAGCAAGCCAGACAGAAAATCACACACATTTTAGGTGCTCACTGTAATAAAACAGCGATGCGACCCATCACCACATAAACAAATGTTATGTGTGGGTTTGTGATGATACTGAAGCAGGCGTACTCTATAGAAAAACCATAGAGTGCAAGCTGCGTT
KF836948	OTU_671	71	0.972	0.972	6.02e-131	0.986	1	285	Glomus sp.	Eukaryota	Fungi	Glomeromycota	Glomeromycetes	Glomerales	Glomeraceae	Glomus					TTAAGTTCAGCGGGTACTCTTACCTGATTTGAGGTCATTTTGATGAGAAATTATGGGCGCGAATCATGAGAATGACCACACCTAGTAATTCGATATCACAAACGTACGTAAATCATTTAAATACGTTCGAAAAATCATGCGAAAATTTTAGGTCACTTAACCGAAGGTAAGACGACCCAAATCCGATGCGTCACCACGCAAGGCGGCAACAAAACACCGATTTTTATTTAACTGACCCTCAAACAGGCATACTCTCCGGAATACCAGAGAGTGCAATTTGCGTT
KT357644	OTU_672	71	0.912	0.912	2.2e-91	0.956	1	249	Chaetomium sp.	Eukaryota	Fungi	Ascomycota	Pezizomycotina	Sordariomycetes	Sordariomycetidae	Sordariales	Chaetomiaceae	Chaetomium			TTAAGTTCAGCGGGTCTTCCTACCTGATCCGAGGTCAACCTTGGGTTAAAAGGTGGTTTAACGGCCGGAACCCGCGGCGCGACCAGAGCGAGATGTATGCTACTACGCTCGGTGCGACAGCGAGCCCGCCACTGCTTTTCAGGGCCTGCGGCAGCCGCAGGTCCCCAACACAAGCCCGGGGGCTTGATGGTTGAAATGACGCTCGAACAGGCATGCCCGCCAGAATACTGGCGGGCGCAATGTGCGTT
KT224652	OTU_673	71	0.979	0.979	4.11e-113	0.99	1	239	Sclerotinia trifoliorum	Eukaryota	Fungi	Ascomycota	Pezizomycotina	Leotiomycetes	Helotiales	Sclerotiniaceae	Sclerotinia				TTAAGTTCAGCGGGTATCCCTACCTGATCCGAGGTCAACCATAGAAAATTTGGGTTTTGGCAGAAGCACACCGAGAACCTGTAACGAGAGATATTACTACGTTCAGGACCCAGCGGCGCCGCCACTGATTTTAGAGCCTGCCATTGCTGACATGGACTCAATACCAAGCTGAGCTTGAGGGTTGAAATGACGCTCGAACAGGCATGCCCCCCGGAATACCAAGGGGCGCAATGTGCGTT
GQ388723	OTU_674	70	0.968	0.968	5.3e-158	0.984	1	339	Funneliformis caledonium	Eukaryota	Fungi	Glomeromycota	Glomeromycetes	Glomerales	Glomeraceae	Funneliformis					TTAAGTTCAGCGGGTATTCTTACCTGATTTGAGGTCAAAAGTTGAGTGTCGTATACGAATGAGCCTGACAAGCAGGTCGAACGTACTACATGAGATGGTACGTCGTCGCGCGTTCTTAATCAAGGCTGATCTTAAATACGCTTTAAATCGTACCAGATTGATGAATTTTAAGCCACTTTGACATGAATTAACATATGAAAAAGACGGCTCAATTCCGACGCAATCACCCAAACACAAAATATGTTACATATTTCATAAAGAGCGACGGCTTCGATTTTTTTTCTAACGACCCTCAAACAGGCATACTCCCCGGAATACCAGAGAGTGCAATTTGCGTT
KP886464	OTU_675	70	0.9	0.9	4.92e-25	0.593	0.2857	90	Parasola lilatincta	Eukaryota	Fungi	Basidiomycota	Agaricomycotina	Agaricomycetes	Agaricomycetidae	Agaricales	Psathyrellaceae	Parasola			ACAAGTCAGAAACCAGGTGAGGTTGAGAATTTAATGACACTCAAACAGGCATGCTCCTCGGAATACCAAGGAGCGCAAGGTGCGTT
KP278211	OTU_676	70	0.805	0.805	4.29e-63	0.902	1	282	Gymnoascus sp.	Eukaryota	Fungi	Ascomycota	Pezizomycotina	Eurotiomycetes	Eurotiomycetidae	Onygenales	Gymnoascaceae	Gymnoascus			TTAAGTTCAGCGGGTATCCCTACCTGATCCGAGGTCAACCTGAGAAAGAAAATGGTTGAGAGTCGGCGGGCGCCGGTCCAGGCCGTGGTGCGTGACAGAGCCCCATACACCAGGCGATCGGATAACCGCGACGCCGCCACTGCCTTTCGGGCCCGTCCACTGGGGACGCGGGCCCATCACACAAGCCGGGCTTGAGGGTTGCAATGACGCTCGGACAGGCATGCCCCCCGGAATACCAGAGGGCGCAATGTGCGTT
KT315412	OTU_677	70	0.974	0.974	1.26e-126	0.987	1	270	Acremonium persicinum	Eukaryota	Fungi	Ascomycota	Pezizomycotina	Sordariomycetes	Hypocreomycetidae	Hypocreales	Hypocreales incertae sedis	Acremonium			TTAAGTTCAGCGGGTATTCCTACCTGATCTGAGGTCAACCAGAAAGAGTTGGGGGTTTTACGGCAGGCCGCACCGCTGTCCGCCTGCGAGGTGATTTACTACTACGCAGAGGAGCACACGGCGTGGTCGCCACTCTATTTCGGGGCCGGCCTCCCAGTGACGGGCGGCCGATCCCCAACACCGCTCCCAGCAAAAAGCCGGGGGCGAGGGTTGAAATGACGCTCAGACAGGCATGCCCGCCAGAATACTAGCGGGCGCAATGTGCGTT
KT270195	OTU_678	69	0.997	0.997	4.91e-171	0.999	1	336	Cryptococcus sp.	Eukaryota	Fungi	Basidiomycota	Agaricomycotina	Tremellomycetes	Tremellomycetidaeincertaesedis	Cryptococcus					TTAAGTTCAGCGGGTAGTCCTACCTGATTTGAGGCCAGATGTCAAAGTTACACAATGAGTAACATCCGAAGATGCACTTAAAGTGATGGTTTAGTTAGCAGACAATAGTCTAGGTCCTGGCCATCCGAAGATGTCCTCAGCAAAATACTTATTATGCCAAGTCAAACCAGTCATAGAGACAGATCTAGCTAATACTTTTAAGATGAGTCGGCTTATCACCGGCAAACATCCAAATCCAAACTCAAGCATGGATCGAAATCCAAAACTTGGGTTTGAGAGTTTCATGACACTCAAACAGGCATGCTCCTCGGAATACCAAGGAGCGCAAGGTGCGTT
KF154768	OTU_679	69	0.944	0.944	4.11e-07	0.278	0.1125	36	Diversispora sp.	Eukaryota	Fungi	Glomeromycota	Glomeromycetes	Diversisporales	Diversisporaceae	Diversispora					TTAAGTTCAGCGGGTATCCTTGCCTGAGCTGAGGTC
KP859041	OTU_681	69	0.745	0.745	8.3e-41	0.873	1	306	Microdochiella fusarioidea	Eukaryota	Fungi	Ascomycota	Pezizomycotina	Orbiliomycetes	Orbiliales	Orbiliales incertae sedis	Microdochiella				TTAAGTTCAGCGGGTATCCTTATCTGATCTGAGGTCAAACGTTCGGTCGCGGTTAAGCAACATAGGTTTAACGCCGCTGAAGCGGTAGCTAAGGCTTGTATGGAAGATATGTAACACCACTCCATTAACCGTTGCAATTGCTTGCGGTCGTGCAGCAGGTTTAAGGCAGGGAGAGACCGGAAGGCCCGCTCCCAAAGCCCATTACCGGTCAGTCGGCTTGTTAACAAACCGTTAGACCGAGGGTTTTGCTGACGCTCAAACAGACATGCCTCCCGGAATACCAGAAGGCGCAATGTGCGTT
KT385699	OTU_682	69	0.919	0.919	1.2e-101	0.954	0.989	271	Lepidosphaeria nicotiae	Eukaryota	Fungi	Ascomycota	Pezizomycotina	Dothideomycetes	Pleosporomycetidae	Pleosporales	Testudinaceae	Lepidosphaeria			TTAAGTTCAGCGGGTATCCCTACCTGATCCGAGGTCAAAATTAGGTGAGGCTTGCTGGACGCCTGCGTGCCGGGTGCGAGACGCGAATCTGCTGCGCTCGAAGCCAATACACAGGCCGCCAATGATTTCAAGGCGAGTCCGCGCGCGGGGGCGGGACAAGCGCCCAACACCAAGCAGTGCTTGAGGGGTTAAATGACGCTCGAACAGGCATGCCCTAAGGAATACCAAAGGGCGCAATGTGCGTTCAAAGATTCGATGATTCAC
AY952467	OTU_683	69	1	1	3.75e-133	1	1	263	Stilbella fimetaria	Eukaryota	Fungi	Ascomycota	Pezizomycotina	Sordariomycetes	Hypocreomycetidae	Hypocreales	Hypocreales incertae sedis	Stilbella			TTAAGTTCAGCGGGTATTCCTACCTGATCTGAGGTCAACCTTGAGAAGTGGGGGGTTTTACGGCGTGGCCAGCCCGCTCGTCCCTTCTGCGAGGTAGTGTTACTACGCAGGGGAGTCTACGGGAGACCGCCACTGTGTTTCGGGGCCGGCCGCCGCAAGGACGGCCGATCCCCAACGCCAGCGCCCCGCGGACGGGGGCTGAGGGTTGAAATGACGCTCAGACAGGCATGCCCGCCAGAATACTGGCGGGCGCAATGTGCGTT
KP992038	OTU_684	69	0.901	0.901	1.86e-92	0.951	1	253	Pezizomycetes sp.	Eukaryota	Fungi	Ascomycota	Pezizomycotina	Pezizomycetes	Pezizomycetes						TTAAGTTCAGCGGGTATCCCTACCTGATCCGAGGTCAAACTAGAAAATAGAGGGGGTTATGGCGGAATGTGAACATGCTTTCAACGGGTAAATTTACTACGTTTACAGCACAGTCAATTCGCCACTGTATTTCAGAAAGGAAAAATTCAATTCCAATTCCAAGACCAAGCAGAAGGTAAACCTTAGCTTGAGTAGTTTTGATGACGCTCGAACAGGCATGCCCTCCGGAATACCAGAGGGCGCAATGTGCGTT
JQ301691	OTU_685	68	0.974	0.974	2.88e-09	0.294	0.1145	38	Xanthoria parietina	Eukaryota	Fungi	Ascomycota	Pezizomycotina	Lecanoromycetes	OSLEUM clade	Lecanoromycetidae	Teloschistales	Teloschistineae	Teloschistaceae		TTAAGTTCAGCGGGTGTTCTTGCCTGACCTCAGGTCGA
KP241903	OTU_686	68	0.829	0.829	1.02e-14	0.293	0.2563	82	Zygoascus hellenicus	Eukaryota	Fungi	Ascomycota	Saccharomycotina	Saccharomycetes	Saccharomycetales	Trichomonascaceae	Zygoascus				AAACAATAAAGTTGATTTAAGAAGATGTAATCACGCTCAAACAGGCATGCCTTTTGGAATACCAAAAGGCGCAATGTGCGTT
KF060328	OTU_687	68	0.894	0.894	9.14e-09	0.274	0.1546	47	Septoglomus turnauae	Eukaryota	Fungi	Glomeromycota	Glomeromycetes	Glomerales	Glomeraceae	Septoglomus					TTAAGTTCAGCGGGTGTTCTTACCTGATTTGAGGTCAAAAATTGAAA
JX050248	OTU_688	67	0.944	0.944	3.89e-07	0.281	0.1184	36	Agaricomycotina sp.	Eukaryota	Fungi	Basidiomycota	Agaricomycotina								TTAAGTTCAGCGGGTAATCTTGCCTGATATCAGGTC
KP269058	OTU_689	67	0.881	0.881	2.99e-90	0.939	0.9963	270	Hypocreales sp.	Eukaryota	Fungi	Ascomycota	Pezizomycotina	Sordariomycetes	Hypocreomycetidae	Hypocreales					TTAAGTTCAGCGGGTATTCCTACCTGATCTGAGGTCAACCTTAGAAAGAGTTGGGGGTTTTACGGCAGGCCGCACCGCTCTCCGCCCGCGAGTGTTTCACTACTACGCAGAGGAGGCTACGGCGTGGTCGCCACTCTATTTAGGGGCCGGCCGCCCGATGACGGGAGGCCGATCCCCAACACCGCCCCCGACAGAAGCCGGGTGCGAGGGTTGAAATGACGCTCAGACAGGCATGCCCGCCAGAGTACTGGCGGGCGCAATGTGCGT
JQ354926	OTU_690	67	0.973	0.973	9.39e-122	0.987	1	262	Coniosporium sp.	Eukaryota	Fungi	Ascomycota	Pezizomycotina	Eurotiomycetes	Chaetothyriomycetidae	Chaetothyriales	Herpotrichiellaceae	Coniosporium			TTAAGTTCAGCGGGTATCCCTACCTGATCCGAGGTCAACCTGAGAAGGTGGGCCGCGAGGGCCCGGTTTGTCCGGCAGGCGAAGCCCAACTCAGAAGCGAATAAAAATTCTACCACGCTTAGAGAAAGGCACCACCGCCGATGGCTTTGAGGCACGCCGGGGAGACTCCCCGGCGACGCCCAATACCAAGCAGAGCTTGAGGGTTGAAATGACGCTCGAACAGGCATGCCCCCCGGAATACCAGGGGGCGCAATGTGCGTT
JN943031	OTU_691	66	0.986	0.986	1.76e-170	0.993	1	345	Mortierella polycephala	Eukaryota	Fungi	Zygomycota	Mortierellomycotina	Mortierellales	Mortierellaceae	Mortierella					TTAAGTTCAGCGGGTAGTCTTACTTGATTTGAGATCGAGTTTTCAAAAGTCCTTACAGACCTCTGAGAATTCCTGCATCAGTCAGCACAATGGCCATTTCTTCCTTTTATAAAGGTAAGCTGCAGCAATAAAGTGAATAATCCGTTTTACGGGATTAACTAGATAATGCTTTTAGCCCAGAAGAATGATCGGCTGCACCTGCATTTGAAGCAACCCTCCATATAATTAAATGTACGTTGGGATCTGCTCAAGTCCAATTTCAAAATTAAGAATCATGAAATTGAGGTGTTTACTGATACTCAAACAAGCATGCTCTCCGGAATACCAGAGAGCGCAATGTGCGTT
KT270281	OTU_692	66	0.979	0.979	5.42e-138	0.99	1	289	Exophiala sp.	Eukaryota	Fungi	Ascomycota	Pezizomycotina	Eurotiomycetes	Chaetothyriomycetidae	Chaetothyriales	Herpotrichiellaceae	Exophiala			TTAAGTTCAGCGGGTATCCCTACCTGATCCGAGGTCAACCTTGATAAGAAGATTCTCCCTGAGGGGAGGCAGACCGTGTCCCGTAAACCCGTGTGTCCGATACGTGTCCCGTGAAGAACTCAGTGTACCGGGGGTCCAACGAGGCCGCCGTCATTGTCTTTGGGAGGGGTAGAAGCCCGCGAAGGGGGTCTCCACCAAACCGTCCAACACCAAGCCGAGGGCTTGAGGGGTGATAATGACGCTCGAACAGGCATGCCCTTCGGAATACCAAAGGGCGCAATGTGCGTT
HQ634649	OTU_693	66	0.969	0.969	1.13e-120	0.985	1	262	Chaetothyriales sp.	Eukaryota	Fungi	Ascomycota	Pezizomycotina	Eurotiomycetes	Chaetothyriomycetidae	Chaetothyriales	Chaetothyriales				TTAAGTTCAGCGGGTAGTCCTACCTGATCCGAGGTCAACCTTAGAAATAGATTTAGGGGAGACCGGCCCGGAGGGTCCTTGAAACTCAACGCGTGCTCCGAGAAGCTCGTTGCGAAGAGGGTCCCACGGACGCCGTCATTGTCTTTGAGACCAGTTGGTCGACTAACCAACTTGGGTCCAACACCAAACCCGAGGTTTGAGAGAGGATAATGACGCTCGAACAGGCATGCCCATCGGAATACCAATGGGCGCAATGTGCGTT
KU060814	OTU_694	66	0.825	0.825	9.21e-65	0.913	1	263	Phaeoacremonium sp.	Eukaryota	Fungi	Ascomycota	Pezizomycotina	Sordariomycetes	Sordariomycetidae	Diaporthales	Togniniaceae	Phaeoacremonium			TTAAGTTCAGCGGGTATTCCTACCTGATCCGAGGTCAACCTTTGGTAATTGGGGTGTTTTACGGCTGGGAAACCACACCTGGACGCCCTGAGCGAGAAAAGATTACTGCGCTCGGAGTCCTGGCGAGCCCGCCACTGACTTTCGGGGCCCGCGCCCACTAGGGGTACGCGGCGCCCCAACACCAGGCAACCAGGGCCTGAGGGTTGAAATGACGCTCGGACAGGCATGCCCGCCAGAATACTGGCGGGCGCAATGTGCGTT
AF284127	OTU_695	66	0.836	0.836	5.01e-68	0.918	1	262	Capronia sp.	Eukaryota	Fungi	Ascomycota	Pezizomycotina	Eurotiomycetes	Chaetothyriomycetidae	Chaetothyriales	Herpotrichiellaceae	Capronia			TTAAGTTCAGCGGGTATTCCTACCTGATCCGAGGTCAACCTTAGAAAATGATGGTTAAAGACCGGGTCGGTCGACCACTTCAATGCGTGCTATAAAAAGCTCGTTGCATCTAGGGTCAAACACGACGCCGTCATTATCTTTCGGACCTACCACATATTTCAGCGGTAAAAAGAGTCCAACGGACAAGCCAGGCTTGATGGTTGATAATGACGCTCGAACAGGCATGCCCTTCGGAATACCAAAGGGCGCAATATGCGTT
KT269071	OTU_696	66	0.992	0.992	3.08e-121	0.996	1	248	Phaeosphaeria sp.	Eukaryota	Fungi	Ascomycota	Pezizomycotina	Dothideomycetes	Pleosporomycetidae	Pleosporales	Pleosporineae	Phaeosphaeriaceae	Phaeosphaeria		TTAAGTTCAGCGGGTATCCCTACCTGATCCGAGGTCAAAAGTTAAAAAAGGCTTATGGACGCAAGTCTTTCGGCTAGAATCGCAAAATGTGCTGCGCTTCAATACCAAAACACTGGCTGCCAATTGCTTTAAGGCGAGTCCAAACGCAAAGGAGAGGACAAACACCCAACACCAAGCAAAGCTTGAGGGTACAAATGACGCTCGAACAGGCATGCCCCATGGAATACCAAGGGGCGCAATGTGCGTT
KT223586	OTU_697	66	0.992	0.992	1.56e-118	0.996	1	243	Thelebolus sp.	Eukaryota	Fungi	Ascomycota	Pezizomycotina	Leotiomycetes	Thelebolales	Thelebolaceae	Thelebolus				TTAAGTTCAGCGGGTATCCCTACCTGATCCGAGGTCAACCTGAAAAAATTGGGGGTTATTGGCAAGTAACCACTTGGATCTCCAAAGCGAGAAGAATTACTACGCTTGAAGCCAAATGGCACCGCCACTGATTTTAAGACCTGCCAGAAACTGGCAATGTCCAATACCAAGCAAAGCTTGAGGGTTGTAATGACGCTCGAACAGGCATGCCCCCCGGAATACCAGAGGGCGCAATGTGCGTT
KF835845	OTU_698	66	1	1	5.24e-118	1	1	235	Oidiodendron truncatum	Eukaryota	Fungi	Ascomycota	Pezizomycotina	Leotiomycetes	Leotiomycetesincertaesedis	Myxotrichaceae	mitosporic Myxotrichaceae	Oidiodendron			TTAAGTTCAGCGGGTATCCCTACCTGATCCGAGGTCAACCACATGAGTTTGGGGTTCTGGCAGGCCACCGCCGGGTCCTAGAGCGAGAGATGTACTACGCTTAGGGCCGAGCGGCGCCGCCACTGTCTTTGGGGCCGGCCGCGGGGGCAGGGCCCAACACCAAGCGGAGCTTGAGGGTTGAAATGACGCTCGAACAGGCATGCCCTGCGGAATACCACAGGGCGCAATGTGCGTT
GQ499377	OTU_699	65	0.96	0.96	3.06e-161	0.98	1	354	Kochiomyces sp.	Eukaryota	Fungi	Chytridiomycota	Chytridiomycetes	Spizellomycetales	Spizellomycetaceae	Kochiomyces					TTAAGTTCAGCGGGTTTTCTTGCCCGATTTCAGACCAAGTTAAACAGATGCAGCTCCAAAGAACTACAGCTGGTATAATTGTATTCTGCATGCCGAGCAGCACTGCTATGTTCACCGTTCACAAGCGAATAGAAGAATCTGTTGCACTTGATTGACCGGCAAAAGAGCCGAACTGCAGCACGCAAATGAATTCCAGGCGATTGCGCAACTACACCCGAAAGTGTAAATGCTCAAAAAAACGCCCATATCCACCTGCTCAGATTGCTTCATTACAAAGCAAAGAGAGCTTGTGAGAATTTAATGGTACTGAAACGGGCATGCTCCCCGGAATACCAGGGAGCGCAAGGTGCGTT
KT268417	OTU_700	65	0.861	0.861	3.48e-83	0.931	1	288	Chaetothyriales sp.	Eukaryota	Fungi	Ascomycota	Pezizomycotina	Eurotiomycetes	Chaetothyriomycetidae	Chaetothyriales	Chaetothyriales				TTAAGTTCAGCGGGTATTCCTACCTGATCCGAGGTCAACCTGAAAAAGTAAGAGAGACCAGTGCCGGAGCACTCGCCGCTCAAAGGTTAAACGGTCGTCTGGAGTCCTTTAACCACGTACGTGCCCGAAAGCTCAGTGTACGAGGGTCCAACAGACGCCGTCATTATCTTTGGGACCGGTCCCGTGTGACGGGGACTTGGTCCAACAACAAGCCGGGCTTGAGGGGTGATAATGACGCTCGAACAGGCATGCCCTTCGGAATACCAAAGGGCGCAATATGCGTT
KJ869121	OTU_701	65	0.869	0.869	3.95e-82	0.935	1	268	Xylariales sp.	Eukaryota	Fungi	Ascomycota	Pezizomycotina	Sordariomycetes	Xylariomycetidae	Xylariales					TTAAGTTCAGCGGGTATTCCTACCTGATCCGAGGTCAACCACTAGAAAAATATAGAGGTTTATGGCGATCGCCGCGACACCTTCAGGAGCGAGAAAAAGAATTACTACGCTCAGAGTATGCCGCAACTCTGCCAACTGACTTTGGGGAATTACCGCCCCCGAGGGGGCGCTAAAGGTTCCCAACGCTACGCAACTAGGGCGTAAGGGTCGTAATGACGCTCGAACAGGCATGCCCACTAGAATACTAATGGGCGCAATGTGCGTT
KU308350	OTU_702	65	1	1	1.41e-125	1	1	249	Colletotrichum sp.	Eukaryota	Fungi	Ascomycota	Pezizomycotina	Sordariomycetes	Hypocreomycetidae	Glomerellales	Glomerellaceae	Colletotrichum			TTAAGTTCAGCGGGTATTCCTACCTGATCCGAGGTCAACCTTAAAAAATTGGGGGTTTTACGGCTAGAATCCCTCCGAATCCCAGTGCGAGACGTTAGTTACTACGCAAAGGAGGCTCCGAGAGGGTCCGCCACTACCTTTAAGGGCCTACGTTTAACCGTAGGGCCCCAACACCAAGCAGAGCTTGAGGGTTGAAATGACGCTCGAACAGGCATGCCCGCCAGAATGCTGGCGGGCGCAATGTGCGTT
KP783449	OTU_703	65	0.769	0.769	2.82e-39	0.884	1	242	Oidiodendron maius	Eukaryota	Fungi	Ascomycota	Pezizomycotina	Leotiomycetes	Leotiomycetesincertaesedis	Myxotrichaceae	mitosporic Myxotrichaceae	Oidiodendron			TTAAGTTCAGCGGGTATCCCTACCTGATCCGAGGTCAACCACAGAGTTGGGGGGTTCTGGCAGGCGGCCACCGGACCCTGGAGCGAGAGATGTACTACGCTGAGGGCCAGGCGGCGCCGCCACTGTCTTTAGGGCCGGCCACAGCGGGCGGGGCCCAACACCAAGCGGGGCTTGAGGGTTGAAATGACGCTCGAACAGGCATGCCCTGCGGAATACCACAGGGCGCAATGTGCGTT
KF836948	OTU_704	64	0.941	0.941	4.37e-120	0.97	1	288	Glomus sp.	Eukaryota	Fungi	Glomeromycota	Glomeromycetes	Glomerales	Glomeraceae	Glomus					TTAAGTTCAGCGGGTACTCTTACCTGATTTGAGGTCATTTTGATGAGAAATTATGGGCGCGAATCATGAGAATGACCACACCTAGTAATTCGATATCACAAACGTACGTAAATCATTTAAATACGTTCGAAAAATCATGCGAAAATTTTAGGTCACTTAACCGAAGGTAAGACGACCCAAATCCGATGCGTCACCACGCAAGGCGGCAACAAAACACCGATTTTTATTTAACTGACCCTCAAACAGGCATACTCTCCGGAATACCAGAGAGTGCAATTTGCGTT
KP204906	OTU_705	64	0.966	0.966	4.01e-19	0.337	0.2086	58	Donadinia lusitanica	Eukaryota	Fungi	Ascomycota	Pezizomycotina	Pezizomycetes	Pezizales	Sarcosomataceae	Donadinia				GTTTAATGACGCTCGGACAGGCATGCCTCCCGGATTACCAGAAGGCGCAATGTGCGTT
KP991500	OTU_706	64	0.764	0.764	1.74e-42	0.882	1	271	Pezizomycetes sp.	Eukaryota	Fungi	Ascomycota	Pezizomycotina	Pezizomycetes	Pezizomycetes						TTAAGTTCAGCGGGTATCCCTACCTGATCCGAGGTCAACACTAAATGATTGGGGGTTGAGGGCTGGAACGCACCCGGCACCAAGCGAAAAGATAAACTTACTACGCTGGGGAACGCGAGTGACTCCGCCATTGCATTTCCGAGGGGAGGACGTTGCGGTGCTCCACCTCCAAGACCAAGCAGAAGAGCTTGAGTGGGTTTTAATGACGCTCGAACAGGCATGCCTCCCGGAATACCAGGAGGCGCAATGTGCGTT
KF732839	OTU_707	64	0.795	0.795	2.34e-53	0.898	1	264	Aspergillaceae sp.	Eukaryota	Fungi	Ascomycota	Pezizomycotina	Eurotiomycetes	Eurotiomycetidae	Eurotiales	Aspergillaceae				TTAAGTTCAGCGGGTATCCCTACCTGATCCGAGGTCAACCTTAGAAGGAAGATGGAGGGTCGGCAGGCCCCGGCCCGGCCTACAGAGCGGGTGACAAAGCCCCATGCGCTCGAGGACCAGACGCGGTGCCGCCACTGCCTTTCGGGCCCGTCCCCCGCGGGGGACGACGGCCCAACACACAAGCCGCGCTTGAGGGCAGTAATGACGCTCGGACAGGCATGCCCCCCGGAATACCAGGGGGCGCAATGTGCGTT
KM056320	OTU_708	64	1	1	1.41e-125	1	1	249	Coniochaeta sp.	Eukaryota	Fungi	Ascomycota	Pezizomycotina	Sordariomycetes	Sordariomycetidae	Coniochaetales	Coniochaetaceae	Coniochaeta			TTAAGTTCAGCGGGTATTCCTACCTGATCCGAGGTCAACCTTGGTTAAAGATGGGGTCTTTAACGGCAGGAGCACGCCACACTTCCCTAGCGAGATAATGAATTACTACGCTCGGAGTTGTAGCGAGCCCGCCACTTCCTTTCAGGGCCTACGTCAGACGTAGAGCCCCAACACCAAGCAGAGCTTGAGGGTTGAAATGACGCTCGAACAGGCATGCCCGCTAGAGTACTAGCGGGCGCAATGTGCGTT
JQ307907	OTU_709	63	0.894	0.894	1.15e-08	0.259	0.125	47	Microbotryum scabiosae	Eukaryota	Fungi	Basidiomycota	Pucciniomycotina	Microbotryomycetes	Microbotryales	Microbotryaceae	Microbotryum				TTAAGTTCAGCGGGTAATCCTGCCTGAGCTGAGGTCTAATCTTAGAT
KF953546	OTU_710	63	0.902	0.902	3.53e-109	0.951	1	316	Melanophyllum sp.	Eukaryota	Fungi	Basidiomycota	Agaricomycotina	Agaricomycetes	Agaricomycetidae	Agaricales	Agaricaceae	Melanophyllum			TTAAGTTCAGCGGGTAGTCCTACCTGATTTGAGGTCAAACTTTCAAAAATTGTCCATATAAAAGGACTATTATAAGCTGAACAGACAGAGAGCGTTCATAGTCTTAGGCGTAGATAATTATCACACCAGTGACAGATCGCAAACCGTTCCGCTAATGAATTTCAGGGGAGCTGACCTCTAATGAGACCTGCACAAAACCCCCACATCCAAGCCACATACCAACTTGTTAAAGCTGGATGGGTTGAGAATTTAATGACACTCAAACAGGCATGCTCCTCGGAATACCAAGGAGCGCAAGGTGCGTT
KR709188	OTU_711	63	0.982	0.982	2.03e-130	0.991	1	273	Trichothecium crotocinigenum	Eukaryota	Fungi	Ascomycota	Pezizomycotina	Sordariomycetes	Hypocreomycetidae	Hypocreales	Hypocreales incertae sedis	Trichothecium			TTAAGTTCAGCGGGTATTCCTACCTGATCCGAGGTCAACCTTGGTAAAGTTGGGGGTTTTACGGCGTGGCCGCGCCGCCTTCCAGCCGCGAGGTTTGTGCTACTACGCGGAGGAGGCAGCGGCGAGGCCGCCACTGCATTTAGGGGACAGGCGCCGAGCAGAGACGGCACCTGAGCCCCAACGCCGGGCCGCCCGCAGAGGGGAGGCCCGAGGGTTGAAATGACGCTCGGACAGGCATGCCCGCCAGAATACTGGCGGGCGCAATGTGCGTT
KC427069	OTU_712	63	0.922	0.922	9.72e-96	0.961	1	243	Lasiosphaeriaceae sp.	Eukaryota	Fungi	Ascomycota	Pezizomycotina	Sordariomycetes	Sordariomycetidae	Sordariales	Lasiosphaeriaceae				TTAAGTTCAGCGGGTATTCCTACCTGATCCGAGGTCAACCTTGAGGAGGGGGGGTTTCACGGCCGGCACCCGTCGGGTTCCCTGAGCGAGGATGTTTACTGCACTCGGTACCACGACGAGCCCGCCACTGGATTTAGGGGCCTGCGGCAGCCGCAGGGCCCCAACACAAGCGAAGCGCTTGATGGTTGAAATGACGCTCGAACAGGCATGCCCGCCAGAATACTGGCGGGCGCAATGTGCGTT
KT269753	OTU_713	63	0.921	0.921	6.07e-92	0.96	1	240	Hyaloscyphaceae sp.	Eukaryota	Fungi	Ascomycota	Pezizomycotina	Leotiomycetes	Helotiales	Hyaloscyphaceae	Cistella				TTAAGTTCAGCGGGTATCCCTACCTGATCCGAGGTCAACCATAGAAAAATTGGGGGTTCTGGCGAGCGGACCTCCGGACCCTATAGCGAGAAAAGTTACTACGCTTAGAGCCGGAAGGCACTGCCACTGGTTTTAAGAGCTGCTAGAGGGCATGCTCCAACACCAAGCTAGGCTTGAGGGTTATAATGACGCTCGAACAGGCATGCCCCCCGGAATACCAAGGGGCGCAATGTGCGTT
AY916682	OTU_714	62	0.792	0.792	1.16e-14	0.286	0.2809	101	Chaetocalathus liliputianus	Eukaryota	Fungi	Basidiomycota	Agaricomycotina	Agaricomycetes	Agaricomycetidae	Agaricales	Marasmiaceae	Chaetocalathus			ACATCCAATCCTTAGAAACAAAAAAGTTTTTAAGGTTGAGAATTTAATGACACTCAAACAGGCATGCCTCTCGGAATACCAAGAGGCGCAAGGTGCGTT
KM226620	OTU_715	62	0.82	0.82	1.27e-76	0.91	1	316	Glomus sp.	Eukaryota	Fungi	Glomeromycota	Glomeromycetes	Glomerales	Glomeraceae	Glomus					TTAAGTTCAGCGGGTACTCTTACCTGTCTGAGGTCAGTTAAAGAAACAATTTATGGGCGCGATCCGACGCGACGTCCACGCCTAGTAAAAGTCATTCGACACCTTGAACGTGTGTAAAAGAGTTTAAATCTTAGAAACGTTCGCGGAATCTTAAAAAATTTTAAGTCGCTTAAAAACCCAACGGGTTTAAAAGATGACCCAATCTCCGACGAAAGTTACCATAAAACAGCAACGATGTCGAATTTTTTTAGGCTGACCCTCAAACAGGCATACTCTCCCGGAAAACCGGAGAGTGCAATTTGCGTT
KT185668	OTU_716	62	0.992	0.992	1.55e-118	0.996	1	241	Calloria urticae	Eukaryota	Fungi	Ascomycota	Pezizomycotina	Leotiomycetes	Helotiales	Dermateaceae	Calloria				TTAAGTTCAGCGGGTATCCCTACCTGATCCGAGGTCAATCATGAAAAAATGGGGGGTTTTGGCAAGACACCACCAGGACCCTATAGCGAGGAGTATTACTACGCTTAGAGCCTGACGGCACCGCCACTGATTTTAGGGACTGCCTTTTACAGCAGGTCCCAACACCAAGCTGAGCTTGAGGGGTGATAATGACGCTCGAACAGGCATGCCCCCCGGAATACCAAGGGGCGCAATGTGCGTT
KF278465	OTU_717	62	0.946	0.946	7.95e-08	0.305	0.1644	37	Candida tunisiensis	Eukaryota	Fungi	Ascomycota	Saccharomycotina	Saccharomycetes	Saccharomycetales	mitosporic Saccharomycetales	Candida				TTAAGTTCAGCGGGTATTCTTATTTGATTTGAGATCA
KF267049	OTU_718	61	0.943	0.943	2.37e-143	0.972	1	335	Ceratobasidiaceae sp.	Eukaryota	Fungi	Basidiomycota	Agaricomycotina	Agaricomycetes	Cantharellales	Ceratobasidiaceae					TTAAGTTCAGCGGGTAGTCCTACCTGATTTGAGATCAAACTTAAGGGTCAATTGTCTAACTTAATAGACCGTTAGAAGCGGTTCAATCAGTATTTTCCTGGCCACCTTTTTAACAGTGTCCTCAGCGAGTGATACTTATCACGCCGAGTGGAACCAAGCATAATTACTGAGATCCAGCTAATGGATTTAAGAGGAGCAGACTGTGAAATCTGCAAGACCTCCAAGTCCAAAGCAAAACCAATTGAATTAACAAAAGGAATTGACTTTGAGATTTGCTCATGATACTCAAACAGGCATGCTCCAAGGAATACCAAGGAGCGCAAGATGCGTT
JX504158	OTU_719	61	0.814	0.814	1.04e-71	0.895	0.9753	323	Laccaria sp.	Eukaryota	Fungi	Basidiomycota	Agaricomycotina	Agaricomycetes	Agaricomycetidae	Agaricales	Tricholomataceae	Laccaria			TTAAGTTCAGCGGGTAGTCCTACCTGATTTGAGGTCAAATTGTCAAAAAATGTCCAAGTCAATGGACGATTAGAAGCTGAACTTCATAAAACTGCTTCACATCCACGGCGTAGATAATTATCACACCAATAGACGGTCAACAAAAGTTCCGCTAATGCATTTAAGGAGAGCCGACCTCATTAATGAAGCCCGCAACCCCCACATCCAAGCCTAACCAAACTAATAAAAGTTGGAAGGTTGAGAATTTAATGACACTCAAACAGGCATGCTCCTCGGAATACCAAGGAGCGCAAGGTGCGTTCAAAGATTCGATGA
HQ634659	OTU_720	61	0.935	0.935	1.8e-105	0.968	1	262	Chaetothyriales sp.	Eukaryota	Fungi	Ascomycota	Pezizomycotina	Eurotiomycetes	Chaetothyriomycetidae	Chaetothyriales					TTAAGTTCAGCGGGTATCCCTACCTGATCCGAGGTCAACCTTAGATAAAAACTAGAGGCTAGACCGGGCTGCAACTCCCGCCGAGTACGTGCTACAAGAGCTCAGTGTACTGGGGTCATTCACAGACGCCGTCGTTATCTTTGGGACTGGCTAGGCGCGAAGCCTTACCTGAAGTCCAACTGCAAGCCAAGCTTGAGAGGTGATAATGACGCTCGAACAGGCATGCCCTTCGGAATGCCAAAGGGCGCAATATGCGTT
KT269495	OTU_721	61	1	1	3.35e-127	1	1	252	Phaeosphaeria sp.	Eukaryota	Fungi	Ascomycota	Pezizomycotina	Dothideomycetes	Pleosporomycetidae	Pleosporales	Pleosporineae	Phaeosphaeriaceae	Phaeosphaeria		TTAAGTTCAGCGGGTATCCCTACCTGATCCGAGGTCAAAAGTGTTAAAATAGGCTTACTGGATGCAAGTGATAATCAGCAAGAGTCGCAAAATGTGCTGCGCTTCAAGACCAATACACTGGCTGCCAATGTCTTTAAGGCGAGTCCAATCGCAGAGGAGAGGACAAACACCCAACACCAAGCATAGCTTGAGGGTACAAATGACGCTCGAACAGGCATGCCCCATGGAATACCAAGGGGCGCAATGTGCGTT
KJ869114	OTU_722	61	0.96	0.96	1.25e-113	0.98	1	252	Phaeosphaeria sp.	Eukaryota	Fungi	Ascomycota	Pezizomycotina	Dothideomycetes	Pleosporomycetidae	Pleosporales	Pleosporineae	Phaeosphaeriaceae	Phaeosphaeria		TTAAGTTCAGCGGGTATCCCTACCTGATCCGAGGTCAAAAGTGAAAAAGAGGCTTTGTGGATGCCACTGTTTAGAGACTAAGACGCAAAATGTGCTGCGCTTACTACCAAAAACACTGGCTGCCAATTACTTTAAGGCGAGTCTAATCACTAAAGAAAAAGACAAGACGCCCAACACCAAGCAGAGCTTGAGGGTACAAATGACGCTCGAACAGGCATGCCCCATGGAATACCAAGGGGCGCAATGTGCGTT
KJ869144	OTU_723	60	0.785	0.785	7.59e-11	0.266	0.2473	93	Sordariomycetes sp.	Eukaryota	Fungi	Ascomycota	Pezizomycotina	Sordariomycetes							GGGGGGTTGCGAGGGTTGAAATGACGCTCAGACAGGCATGCCCGCCAGAATACTAGCGGGCGCAATGTGCGTTCAAAGATTCGATGATTC
KT444721	OTU_724	60	0.87	0.87	4.46e-07	0.251	0.1333	46	Diversispora slowinskensis	Eukaryota	Fungi	Glomeromycota	Glomeromycetes	Diversisporales	Diversisporaceae	Diversispora					TTAAGTTCAGCGGGTATTCTTGCTTGAGCTGAGGTCAAAAAAAAAA
KT444717	OTU_725	60	0.87	0.87	4.37e-07	0.253	0.1361	46	Diversispora slowinskensis	Eukaryota	Fungi	Glomeromycota	Glomeromycetes	Diversisporales	Diversisporaceae	Diversispora					TTAAGTTCAGCGGGTATTCTTGCTTGAGCTGAGGTCAAAAAAAAAA
KF267049	OTU_726	60	0.935	0.935	1.83e-138	0.967	1	337	Ceratobasidiaceae sp.	Eukaryota	Fungi	Basidiomycota	Agaricomycotina	Agaricomycetes	Cantharellales	Ceratobasidiaceae					TTAAGTTCAGCGGGTAGTCCTACCTGATTTGAGATCAAACTTAAGGGTCAATTGTCTAACTTAATAGACCGTTAGAAGCGGTTCAATCAGTATTTTCCTGGCCACCTTTTTAACAGTGTCCTCAGCGAGTGATACTTATCACGCCGAGTGGAACCAAGCATAATTACTGAGATCCAGCTAATGGATTTAAGAGGAGCAGACTGTGAAATCTGCAAGACCTCCAAGTCCAAAGCAAAACCAATTGAATTAACAAAAGGAATTGACTTTGAGATTTGCTCATGATACTCAAACAGGCATGCTCCAAGGAATACCAAGGAGCGCAAGATGCGTT
GU246262	OTU_727	60	0.807	0.807	2.75e-09	0.281	0.2547	83	Danielozyma ontarioensis	Eukaryota	Fungi	Ascomycota	Saccharomycotina	Saccharomycetes	Saccharomycetales	Metschnikowiaceae	Danielozyma				GAGGGGAAAACGACGCTCAGACAGGCATGCCTCGTGGAATGCCACGAGGCGCAATGTGCGTTCAAAGATTCGATGATTCAC
KM231752	OTU_728	60	0.996	0.996	1.58e-112	0.936	0.8769	228	Mariannaea sp.	Eukaryota	Fungi	Ascomycota	Pezizomycotina	Sordariomycetes	Hypocreomycetidae	Hypocreales	Nectriaceae	Mariannaea			GGTCAACCACAAAAAGTAGGGGGTTTTACGGCGTGGCCGCGCCGCTCTCCAGTGCGAGGTGTATTACTACGCATAGGAAGCTGCAGCGTGACCGCCACTACATTTGGGGGACGGCGCGGCTCGTTTCCGAACCGGGCTGCCGATCCCCAACACCAAGCAGAGCTTGAGGGTTGAAATGACGCTCGAACAGGCATGCCCGCCAGAATACTGACGGGCGCAATGTGCGTT
KT224859	OTU_729	60	0.923	0.923	8.28e-97	0.962	1	248	Cercophora sp.	Eukaryota	Fungi	Ascomycota	Pezizomycotina	Sordariomycetes	Sordariomycetidae	Sordariales	Lasiosphaeriaceae	Cercophora			TTAAGTTCAGCGGGTATTCCTACCTGATCCGAGGTCAACCTTAAAAAGTAGGGGGTTTCACGGCCGGAACCCGCCACACGCCCTGAGCGAAGAGAGATCTACTGCACTCGGTGTGATAGCGAGCCCGCCACTGCTTTTAGGAGGCTGCGGTAGCCGCAGGGCTCCAACACAAGCCTGGGGCTTGATGGTTGAAATGACGCTCGAACAGGCATGCCCGCCAGAGTGCTGGCGGGCGCAATGTGCGTT
JN943813	OTU_730	59	0.953	0.953	5.7e-132	0.941	0.9283	298	Spizellomyces dolichospermus	Eukaryota	Fungi	Chytridiomycota	Chytridiomycetes	Spizellomycetales	Spizellomycetaceae	Spizellomyces					CCGATTTCAGATCAAGTTATCGGAATCCAAATCATACCGATTTGAAGACCGTATTATGGGTGAAGCATGCGCATCAAGAGCATCAATCAATTGCCAAAGCGAAATAGATAAATCTGTTGCACTCGGACAACCAAAAGAAACATCAATTGGTGCACACACAATGAATTTAAGAAGATTGCTAACGCAAAGATCCAGATCCACCTCCACTCAACGCTCGAAAGCACCAAGCTGGGTGAGATTTTTATTGATTCTGAAACGGGCATGCTTCCCGGAATACCAGGAAGCGCAATGTGCGTT
KT804059	OTU_731	59	0.937	0.937	1.1e-134	0.965	0.9938	318	Coprinopsis sp.	Eukaryota	Fungi	Basidiomycota	Agaricomycotina	Agaricomycetes	Agaricomycetidae	Agaricales	Psathyrellaceae	Coprinopsis			TTAAGTTCAGCGGGTAGTCTTACCTGATTAGAGGTCAAAAATGTCAAGAGTTGTCCAGTGAAGGACGGTTAGAAGCAGGTCGTAACAGCCTTCCAATCCACGGCGTAGATAATTATCACACCAATAGATTAGGGGCCAAACCCACTAATACATTTCAGAGGAGCAGACCACAGAGTGGACCTGCAACCCCCACATCCAAGCCTACACACAACTTCATTACAAAATTGGTGAGGTTGAGAATTTAATGACACTCAAACAGGCATGCTCCTCGGAATACCAAGGAGCGCAAGGTGCGTTCAAAGATTCGATGATTCACT
JQ350874	OTU_732	59	0.941	0.941	3.49e-128	0.959	0.9776	305	Waitea circinata	Eukaryota	Fungi	Basidiomycota	Agaricomycotina	Agaricomycetes	Cantharellales	Ceratobasidiaceae	Waitea				TTAAGTTCAGCGGGTAGTCCTACCTGATTTGAGGCCCGATGATTCAAAATTGTCTCATAAGTAAGACGGTTTGAAGCAAGGTCTACAGGGACTTCAAGGCGTAGATAATTATCACACCAAGGATCCACTATATAAACCCCAGCTAATGCATTTAAGAAGAGTTGACTTGCGCCAACAAGCTTCCAAGTCCAAATACAGAAATCAATCAAGTTTTCGTATTTGAGAGATTCATGACACTCAAACAGGCATGCTTTTCGGAATACCAAAGAGCGCAAGATGCGTTCAAAGATTCGATGA
JX869564	OTU_733	59	0.899	0.899	2.36e-91	0.94	0.9809	257	Xenochala rajuniperi	Eukaryota	Fungi	Ascomycota	mitosporic Ascomycota	Xenochalara							TTAAGTTCAGCGGGTATCCCTACCTGATCCGAGGTCAAACTTAGAAAGTTGGGGGTTGCTGGCAAGCATCCACCGGGACTCTGTAGCGGGGTGTATTACTACGCTTAGAGCCAGGGGGCGCCGCCACTGATTTTAAAGCCTGCCGTTGCCGGCGGGGCTCAAGACCAAGCAGAGCTTGAGTGTTGTACTGACGCTCGAACAGGCATGCCCCGCGGAATACCACGGGGCGCAATGTGCGTTCAAAGATTCGATGA
JF417470	OTU_734	59	0.782	0.782	4.24e-50	0.891	1	266	Rasamsonia sp.	Eukaryota	Fungi	Ascomycota	Pezizomycotina	Eurotiomycetes	Eurotiomycetidae	Eurotiales	Trichocomaceae	Rasamsonia			TTAAGTTCAGCGGGTATCCCTACCTGATCCGAGGTCAACCTGAGAAGGAAGATGGGGGGTGGGCGGGCACCGGCCGGGCCTCCGGAGCGGGTGACAGAGCCCCATACGCTCGAGGACCGGACGCGGCGCCGCCGCTGCCTTTCGGGCCCGTCCCCCGGGGGCGGGGGACGGGGGCCCAACACACAAGCCGCGCTTGAGGGGCAGAAATGACGCTCGGACAGGCATGCCCCCCGGAATGCCAGGGGGCGCAATGTGCGTT
JX270524	OTU_735	59	0.922	0.922	1.66e-99	0.961	1	257	Gymnoascus sp.	Eukaryota	Fungi	Ascomycota	Pezizomycotina	Eurotiomycetes	Eurotiomycetidae	Onygenales	Gymnoascaceae	Gymnoascus			TTAAGTTCAGCGGGTATCCCTACCTGATCCGAGGTCAACCTAAGAAGTTGAGATTCGGGCTGGCGCCGGTCCGGGCCTCAGAGTGCGTGACATAGCCCCATACACTTTGGCCGTTCGGATAACCGCGACGCCGCCATTGCCTTTCGGGCGCGTCCCCGGGGGGACGACACCCATCACGCAAGCCGGGCTTGAGGTGTGCAATGACGCTCGGACAGGCATGCCCCCCGGAATACCGGAGGGCGCAATGTGCGTT
JX852359	OTU_736	59	0.879	0.879	5e-87	0.94	1	257	Helotiales sp.	Eukaryota	Fungi	Ascomycota	Pezizomycotina	Leotiomycetes	Helotiales	Helotiales					TTAAGTTCAGCGGGTATCCCTACCTGATCCGAGGTCAACCTTTGAAAATTAGGGGTTGCTGGCAAGACACCACCGGACGTCTATAGCGAGGAGTATTACTACGCTTAGAGCCAGAGGGCACCGCCACTGATTTTGAGGCCCGCCCAGAGGCGAAAGGCCCAATACCCAAGCACTAGGCTGGATTGGTTTAAATGACGCTCGAACAGGCATGCCCGGCGGAATACCACCGGGCGCAATGTGCGTT
AY649595	OTU_737	59	0.87	0.87	1.61e-80	0.935	1	253	Pyrenochaeta lycopersici	Eukaryota	Fungi	Ascomycota	Pezizomycotina	Dothideomycetes	Pleosporomycetidae	Pleosporales	Pleosporineae	Cucurbitariaceae	Pyrenochaeta		TTAAGTTCAGCGGGTATCCCTACCTGATCCGAGGTCAAGAGCAAAAGTGTAGGCTTGATGGACGCCGTTCCTCCGTGGCAAGAAAGCGCAAAATGTGCTGCGCTCTATAACCAGATTGCCGGCTGCCAATTGCTTTGAGGCGAGTCCACGCGCAAAGCGGGACAAACACCCAACACCAAGCAGAGCTTGAGGGTACAAATGACGCTCGAACAGGCATGCCCCATGGAATACCAAGGGGCGCAATGTGCGTT
KP311436	OTU_738	58	0.982	0.982	5.31e-19	0.319	0.156	56	Mortierella sp.	Eukaryota	Fungi	Zygomycota	Mortierellomycotina	Mortierellales	Mortierellaceae	Mortierella					TTACTGATACTCAAACAAGCATGCCTTCCGGAATACCAGAAGGCGCAATATGCGTT
FJ827710	OTU_739	58	0.892	0.892	3.19e-15	0.291	0.1895	65	Powellomyces sp.	Eukaryota	Fungi	Chytridiomycota	Chytridiomycetes	Spizellomycetales	Powellomycetaceae	Powellomyces					CAGATTTTTAATGATTCTGAAACGAGCATGCTTCCCGGAATACCAGGAAGCGCAATGTGCGTT
AJ319799	OTU_740	58	0.965	0.965	9.58e-155	0.982	1	339	Funneliformis geosporum	Eukaryota	Fungi	Glomeromycota	Glomeromycetes	Glomerales	Glomeraceae	Funneliformis					TTAAGTTCAGCGGGTATTCTTACCTGATTTGAGGTCAAAAGTTGAGTGTCGTATACGAATGAGCCTGACAAGCAGGTCGAACGTACTACATGAGATGATACGTCATCGCGCGTTCTTAATCAATGATGATCTTAAATACGCTTTAAATCGTACCAGATTGATGAATTTTAAGCCACTTTGACATGAATAAACATATGAAAGACGGCTCAATTCCGAGGCAGTCACCCAAAACGAAATATATTAAATATTTTTCACAAAGAGCGACGCTTCGATTTTTTTTCTAACGACCCTCAAACAGGCATACTCCCCGGAATACCAGAGAGTGCAATTTGCGTT
KF060319	OTU_741	58	0.934	0.934	3.51e-128	0.967	1	318	Septoglomus jasnowskae	Eukaryota	Fungi	Glomeromycota	Glomeromycetes	Glomerales	Glomeraceae	Septoglomus					TTAAGTTCAGCGGGTGTTCTTACCTGATTTGAGGTCAAATATTGAAAATATCGTATACGATTGAACTAAATCTGATAAGTCAACCGTATTACATCATATAAATGACGGTATGCGTGCGTTTCTTAACCAAAAATTGATCATAAAATACGCTTCGATCATACCAAAAAATCAATTTTAAGCCACTTTTAATAAAAAAAGACGGCTCAAATCCGATAAAACATCACCTTTAAAAAAAAAGCAATGAAATCGACGGTTTTTTAAGCGACCCTCAAACAGGCATACTCCCCGGAATACCAGAGAGTGCAATTTGCGTT
KF428718	OTU_742	58	0.846	0.846	4.24e-89	0.921	0.9968	312	Atractiellales sp.	Eukaryota	Fungi	Basidiomycota	Pucciniomycotina	Atractiellomycetes	Atractiellales	Atractiellales					TTAAGTTCAGCGGGTAATCCTGCCTGATCTGAGGTCTAAACCAAAGATATGAGTGTTCATGCGAAGGCAAACGCCCAACAGGAGCGGCTCCTCGCCGAAGCGGGATCCTAGACGAACGTCGTTACCATCACGCCTAGTCGGGCCAACTCACAAGGACACAACATCGCAAATGCATTTCAGGCGAGCCGACCTGGCCGGCAAGCGCCCATGATCCAACCAGCCGATCACAAAGGAAAGGAGGTTGAGAGTTTCGTGACACTCAGACAGACATGCTCTTCGGAATACCAAAGAGCGCAAGATGCGT
AB509742	OTU_743	58	0.786	0.786	3.86e-64	0.893	1	308	Agaricales sp.	Eukaryota	Fungi	Basidiomycota	Agaricomycotina	Agaricomycetes	Agaricomycetidae	Agaricales					TTAAGTTCAGCGGGTAGTCCTACCTGATTTGAGGTCAAATTGTCAAACACTGTCTAATAAGCTAGACAATTAGAAGCAGAAGGCTTATACAAAGTGTAGCTATCAATGGTATAGATAATTATCACACCAATAGATGGCTACAAAAGCTTCCAGCTAATGCATTTTAGAAGAGCTGACCAGGAGGCCAACAACACTTCCACATCCAAATGTACCCAATAATAAAATTGAATAATTTGATGATTCAATGACACTCAAACAGGCATGCTCTTCGGAATACCAAAGAGCGCAAGGTGCGTT
HQ441577	OTU_744	58	0.927	0.927	3.41e-115	0.964	1	289	Oliveonia pauxilla	Eukaryota	Fungi	Basidiomycota	Agaricomycotina	Agaricomycetes	Auriculariales		Oliveonia				TTAAGTTCAGCGGGTAGTCCTACCTGATTTGAGGCCAAAGTGTTAAGTAAGTTGTCCACAAGGACGATTAGAAGCTGCACATATAGAACAGGCCTAAGGCGACGGCGCAGATAATTATCACACCATGCCGAGCACTGTAAAAAGCACAAGCTAATGCATTTCAGGATGAGCCAATTACGGCACAATCCAAATCCACCACAGTACGACTTTAACATCACAAGGGTGAGGGTTTACGTGACACTCAAACAGGCATGCTCCATGGAATACCAAGGAGCGCAAGTTGCGTT
KU504589	OTU_745	58	0.825	0.825	5.61e-68	0.913	1	286	Cryptococcus sp.	Eukaryota	Fungi	Basidiomycota	Agaricomycotina	Tremellomycetes	Tremellales	Trichosporonaceae	Cryptococcus				TTAAGTTCAGCGGGTAGTCCTACCTGATTTGAGGTCAGAGTCAAAAGTGGTGCGCGATGGCAGGTTATGAGCGGTCCTCACAGCAAGGGACGAGACGAAACTTATTACGTCTGCCACGGATGCTGAAGATCCCACTGAGTCATTTAAGGCGAGCCGTACGAGACGGCAGACACCCATGTCCAAGTCCACCTCGGGTTCAGAAAACCCGGGGGGATTGAGATTTCATGACACTCAAACAGGCATGCCTTTCGGAATACCAAAAGGCGCAAGGTGCGTT
KT269898	OTU_746	58	0.969	0.969	1.67e-118	0.984	1	258	Fusarium sp.	Eukaryota	Fungi	Ascomycota	Pezizomycotina	Sordariomycetes	Hypocreomycetidae	Hypocreales	Nectriaceae	Fusarium			TTAAGTTCAGCGGGTATTCCTACCTGATCCGAGGTCAACATTCAGAAGTTGGGGGTTTAACGGCTTGGCCGCACCGCGTTCCAGTTGCGAGGTGTTAGCTACTACGCAATGGAGGCTGCAGTGAGACCGCCACTAGATTTCGGGGCCGGCTTGCCATAAGGCTCGCCGATCCCCAACACCAAACCCGAGGGCTTGAGGGTTGAAATGACGCTCGAACAGGCATGCCCGCCAGAATACTGGCGGGCGCAATGTGCGTT
KR866082	OTU_747	58	0.992	0.992	3.42e-127	0.996	1	257	Lecanicillium sp.	Eukaryota	Fungi	Ascomycota	Pezizomycotina	Sordariomycetes	Hypocreomycetidae	Hypocreales	Cordycipitaceae	Lecanicillium			TTAAGTTCAGCGGGTATTCCTACCTGATCCGAGGTCAACGTTCAGAAAGTGGGGTGTTTTACGGCGTGGCCACGTCGGGGTTCCGGTGCGAGGTTGGATTACTACGCAGAGGTCGCCGCGGACGGGCCGCCACTCCATTTCGGGGCCGGCGGTATGCTGCCAGTCCCCAACGCCGATTTCCCCAAAGGGAAGTCGAGGGTTGAAATGACGCTCGAACAGGCATGCCCGCCAGAATGCTGGCGGGCGCAATGTGCGTT
KF944462	OTU_748	57	0.961	0.961	3.32e-154	0.981	1	337	Mortierellaz sp.	Eukaryota	Fungi	Zygomycota	Mortierellomycotina	Mortierellales	Mortierellaceae	Mortierella					TTAAGTTCAGCGGGTAGTCTTACTTGATTTGAGATCGAGTTGAACAACACATAAAGTGTCGTAAAATCCTGCATCAGTCAGCAAAGAGGACAATTATCCTTTATGTTAGCTGCAGCAAAAGTAATAATCCTGTTTGACGAGGACTAAATAGATATGCTTTTAGCTCAGATAAAAGTCCAGCTGCACCTGCATTTCAAGCCGCCCGCCTACCGGTGAAGGTCGTTGGGATAGCTCAAGTCCACCCTCCCTTTTTTTTATCAAAAAAGAGAGGTTGAGGTGTTTACTGATACTCAAACAAGCATGCTCTTCGGAATACCAAAGAGCGCAATATGCGTT
EU118607	OTU_749	57	0.73	0.73	1.18e-32	0.863	0.9967	322	Botryobasidium subcoronatum	Eukaryota	Fungi	Basidiomycota	Agaricomycotina	Agaricomycetes	Cantharellales	Botryobasidiaceae	Botryobasidium				TTAAGTTCAGCGGGTAGTCCTACCCGATTTGAGGTCAGATGTCGAAAACCAGGTTTCGGTGTTGTCCGCGGGGGACGGTTGGAAGCGGAACCCAACGTTGACCAAGGACTGCTCGACGGGTGATCTTATCACGCCATAAGGTCCGAGGCCGGAGGGAGATCCAGCTAATGCATTCAAGACGAGCCGAGCGCAGAGCGCCCAGCAGCACGTCCAAGTCCAAATCGCCGACCCACCAGAAAAGGCAGGGGCGTTTGATGATATCAAGACACTCAAACGGGCATGCTCCTCGGAATACCAAGGAGCGCAAGGTGCGTT
KC992943	OTU_750	57	0.957	0.957	2.73e-129	0.978	1	299	Coprinellus sp.	Eukaryota	Fungi	Basidiomycota	Agaricomycotina	Agaricomycetes	Agaricomycetidae	Agaricales	Psathyrellaceae	Coprinellus			TTAAGTTCAGCGGGTAGTCCTACCTGATTTGAGGTCAAATTGTCAAGGTATTGTCCTTGCGGACGGTTAGAAGCGAGTCTAAACCCTGTCCACGGCGTAGATAATTATCACACCAATAGACGGAGCTCAGTATGAACTCGCTAATGCATTTCAGGGGAGCAGACCGCGCTGAGGCGGCCTGCACAAACCCCCACATCCAAGCCTCGACACAGTTCAGAAAACTGGTGAGGTTGAGAATTTAATGACACTCAAACAGGCATGCTCCTCGGAATACCAAGGAGCGCAAGGTGCGTT
KM226620	OTU_751	57	0.82	0.821	4.32e-76	0.91	1	311	Glomus sp.	Eukaryota	Fungi	Glomeromycota	Glomeromycetes	Glomerales	Glomeraceae	Glomus					TTAAGTTCAGCGGGTACTCTTACCTGTCTGAGGTCAGTTAAAGAAACAATTTATGGGCGCGATCCGACGCGACGTCCACGCCTAGTAAAAGTCATTCGACACCTTGAACGTGTGTAAAAGAGTTTAAATCTTAGAAACGTTCGCGGAATCTTAAAAAATTTTAAGTCGCTTAAAAACCCAACGGGTTTAAAAGATGACCCAATCTCCGACGAAAGTTACCATAAAACAGCAACGATGTCGAATTTTTTTAGGCTGACCCTCAAACAGGCATACTCTCCCGGAAAACCGGAGAGTGCAATTTGCGTT
KR709202	OTU_752	57	0.824	0.824	5.5e-68	0.912	1	278	Gymnascella sp.	Eukaryota	Fungi	Ascomycota	Pezizomycotina	Eurotiomycetes	Eurotiomycetidae	Onygenales	Gymnoascaceae	Gymnascella			TTAAGTTCAGCGGGTATCCCTACCTGATCCGAGGTCAACCTAAGAAGAATAGACTGGTAGGCTGGCGCCGGTCCTGGCTGGTGAGCGTGTGACAGAGCCCCATACACTCAGGCCGTTGGATAACCACGACGCCGCCACTGCATTTCGGGCCCGTCCCCCATTCGGGACGAATGAAGACCCATCACACAAGCCGGGCTTGATTGGTGCAATGACGCTCGGACAGGCATGCCCCCCGGAATACCAGAGGGCGCAATGTGCGTT
KJ780796	OTU_753	57	0.977	0.977	1.84e-124	0.989	1	266	Myrothecium sp.	Eukaryota	Fungi	Ascomycota	Pezizomycotina	Sordariomycetes	Hypocreomycetidae	Hypocreales	Stachybotriaceae	Myrothecium			TTAAGTTCAGCGGGTATTCCTACCTGATCCGAGGTCAACGTTCAGAAAGTCGGGGGTTTTACGGCGTGGCCGCGCCGCGCTCCGCATGCGAGTGTTGCTACTACGCAGGGGAGGCTGCAGCGAGACCGCCACTGTATTTGGGGGACGGCAGGGTAGCCGATCCCCAACACCAGCGCCGCGCCTGCAAGCAGGCGGGCCCTGAGGGTTGAAATGACGCTCGGACAGGCATGCCCGCGAGAATACTCGCGGGCGCAATGTGCGTT
JN689974	OTU_754	57	0.908	0.908	7.79e-91	0.954	1	250	Podospora sp.	Eukaryota	Fungi	Ascomycota	Pezizomycotina	Sordariomycetes	Sordariomycetidae	Sordariales	Lasiosphaeriaceae	Podospora			TTAAGTTCAGCGGGTATTCCTACCTGATCCGAGGTCAACCTTGTGGAAGGGGGGTGTTTAACGGCTGGCACCCGCCGCACGGCCAAAGCGAGATACAATACTACGCTCGGTGTGACAGCGAGCCCGCCACTGTTTTTCAGGGCCTGCGGCAGCCGCAGGGCCCCAACGCAAGCCCGGGGGCTTGATGGTTGAAATGACGCTCGAACAGGCATGCCCGCCAGAATACTAGCGGGCGCAATGTGCGTT
KT224859	OTU_755	57	0.92	0.92	3.52e-95	0.96	1	249	Cercophora sp.	Eukaryota	Fungi	Ascomycota	Pezizomycotina	Sordariomycetes	Sordariomycetidae	Sordariales	Lasiosphaeriaceae	Cercophora			TTAAGTTCAGCGGGTATTCCTACCTGATCCGAGGTCAACCTTAAAAAGTAGGGGGTTTCACGGCCGGAACCCGCCACACGCCCTGAGCGAAGAGAGATCTACTGCACTCGGTGTGATAGCGAGCCCGCCACTGCTTTTAGGAGGCTGCGGTAGCCGCAGGGCTCCAACACAAGCCTGGGGCTTGATGGTTGAAATGACGCTCGAACAGGCATGCCCGCCAGAGTGCTGGCGGGCGCAATGTGCGTT
KT281902	OTU_756	57	1	1	1.7e-124	1	1	247	Podosordaria tulasnei	Eukaryota	Fungi	Ascomycota	Pezizomycotina	Sordariomycetes	Xylariomycetidae	Xylariales	Xylariaceae	Podosordaria			TTAAGTTCAGCGGGTATTCCTACCTGATCCGAGGTCAACCTTGATAAATTGGGTGTTTTACGGCAGGGGACCGGCTCAACTACAGACGAGAAAAATTTACTACGTCTAGAGTGTGAAACCGACTCCGCCACTAACTTTGGGGAGCTACAGTACTGTAGGCTCCCAACGCTAAGCAACAGGGCTTAAGGGTTGAAATGACGCTCGAACAGGCATGCCCACTAGAATGCTAATGGGCGCAATGTGCGTT
EU352774	OTU_757	57	0.875	0.875	4.1e-05	0.277	0.1786	40	Clydaea vesicula	Eukaryota	Fungi	Chytridiomycota	Chytridiomycetes	Lobulomycetales	Lobulomycetaceae	Clydaea					TTAAGTTCAGCGGGTAGTCTTATCTGATTTGAGATCTTGT
EU617241	OTU_758	56	0.947	0.947	6.81e-17	0.314	0.1815	57	Aspergillus nidulans	Eukaryota	Fungi	Ascomycota	Pezizomycotina	Eurotiomycetes	Eurotiomycetidae	Eurotiales	Aspergillaceae	Aspergillus			GCGTGACGCCCAGGCAGGCGTGCCCTCGGCCGAGTGGCCTCGGGCGCAACTTGCGTT
KC333170	OTU_759	56	0.941	0.941	2.27e-130	0.97	1	303	Rhodotorula sp.	Eukaryota	Fungi	Basidiomycota	Pucciniomycotina	Microbotryomycetes	Microbotryomycetesincertaesedis	mitosporic Microbotryomycetidae incertae sedis	Rhodotorula				TTAAGTTCAGCGGGTAATCCTGCCTGATCTGAGGTCTAATCTAAAGTTGACTATAGGAGTTAGAAGCTTCTACTGGTTTCTATTTCGGCCACCCAAAGGTGTCCTCAGCGAATAGTCTATTACACTGAGTCAATCCGATTTCGAATTAGAGATGCTAATGTATTACGAACGAGCTTCGTCCCGAGGGACCAGCAACATTCAAAATCCAAACACCATTCAGTCTACAAGAAACTGGTGGGTTGAAGAGTTCATGACACTCAAACAGGCATGCTCCCCGGAATACCAGGGAGCGCAAGGTGCGTT
JX968228	OTU_760	56	0.976	0.976	3.08e-141	0.988	1	296	Conocybe sp.	Eukaryota	Fungi	Basidiomycota	Agaricomycotina	Agaricomycetes	Agaricomycetidae	Agaricales	Bolbitiaceae	Conocybe			TTAAGTTCAGCGGGTAGTCCTACCTGATTTGAGGTCAAGATGGTCATATAGAATTGTCTTGCGACGATTTATGAAGCAGATACCCTCATGCAACAACTACAGCATAGATAATTATCACACTGATAGTCAGATATGCAGAGGCATTCCAGCTAATGCATTTAAGGGGAGTGAGGAATTAGATTCCACACAACAAACCCCCACTTCCAATCTAGACACCACAAAGTTGTAGAGATTGAGAATTTAATGACACTCAAACAGGCATGCTCCTCGGAATACCAAGGAGCGCAAGGTGCGTT
KC992899	OTU_761	56	0.891	0.891	3.21e-109	0.945	1	302	Psathyrella sp.	Eukaryota	Fungi	Basidiomycota	Agaricomycotina	Agaricomycetes	Agaricomycetidae	Agaricales	Psathyrellaceae	Psathyrella			TTAAGTTCAGCGGGTAGTCCTACCTGATTTGAGGTCAAATTGTCAAAAGTTGTCTTTGCAGACGGTTAGAAGCAAGTCTAAGCCCAATCCACGGCGTAGATAATTATCACACCAATAGACGGAGCCCAGTTTGAACTCGCTAATTTATTTTAGAGGAGCAGTACACCCCCATGAATGGGAATTCTGCAGACCCCCACATCCAAGCTTCACACAATTTCGTAAACAAAATTGGTAAAGTTGAGAATTTAATGACACTCAAACAGGCATGCTCCTCGGAATACCAAGGAGCGCAAGGTGCGTT
KC009522	OTU_762	56	0.954	0.954	8.4e-123	0.977	1	283	Microascales sp.	Eukaryota	Fungi	Ascomycota	Pezizomycotina	Sordariomycetes	Hypocreomycetidae	Microascales	Microascales				TTAAGTTCAGCGGGTAACCCTACCTGATCCGAGGTCAAACTATTGAGTTGGGGGTTTGACGGCTGGCCTCCGCCGGGACCCGATGCGAGTTGTAAAACTACTACGCAGGGGGCGCCGCGGCGGGACCGCCACTACATTTCGGGGCCTACGGGGGGGGCGCGAGGCTCCCTCCGTAGCGCCCCAACACCGGGCGTCGGCCGTGAAGCCGCGCTCGAGGGGAGAAATGACGCTCGGACAGGCATGCCCGGCAGATTACTACCGGGCGCAATGTGCGTT
KP256004	OTU_763	56	0.903	0.903	5.01e-100	0.952	1	269	Stachybotrys sp.	Eukaryota	Fungi	Ascomycota	Pezizomycotina	Sordariomycetes	Hypocreomycetidae	Hypocreales	Stachybotriaceae	Stachybotrys			TTAAGTTCAGCGGGTATTCCTACCTGATCCGAGGTCAACTATCAGAAGTTGGGGTTTCACGGCGTGGCCGCGCCGCTCTCCGATGCGAGGTGTGCTACTACGCAGGGGAGGCTGCAGCGAGACCGCCACTGTATTTCGGGGACGGCGCCGCGCCAGGGCGGGCCGATCCCCAACACCAGTCCCCCGAGGGGGCCTGAGGGTTGAAATGACGCTCGGACAGGCATGCCCGCCAGAGTGCTGGCGGGCGCAATGTGCGTT
EF589896	OTU_764	56	0.996	0.996	4.95e-125	0.998	1	251	Pyronemataceae sp.	Eukaryota	Fungi	Ascomycota	Pezizomycotina	Pezizomycetes	Pezizales	Pyronemataceae					TTAAGTTCAGCGGGTATCCCTACCTGATCCGAGGTCAATCACGAGAAAGGGGGTTGTTGGGCAGGAAAGACTCAGGGTACACAGCGAACGTTAATACTACGCCGGGCACCAGTGACCTTCCGCCATTGGATTTCGGAGGGGAGGCTGCGATGCAGACTCTTCTTCCATGACCAAGCAAATGAGCTTGAGTTGATTTTAATGACGCTCGAACAGGCATGCCTCCCGGAATACCAGGAGGCGCAATGTGCGTT
KM231842	OTU_765	55	0.798	0.798	1.93e-11	0.281	0.2636	89	Pezizomycotina sp.	Eukaryota	Fungi	Ascomycota	Pezizomycotina								GGGGGGCGAGGGTTGAAATGACGCTCAGACAGGCATGCCCGCCAGAGTGCTGGCGGGCGCAATGTGCGTTCAAAGATTCGATGATT
KC992933	OTU_766	55	0.993	0.993	2.7e-148	0.997	1	296	Psathyrella sp.	Eukaryota	Fungi	Basidiomycota	Agaricomycotina	Agaricomycetes	Agaricomycetidae	Agaricales	Psathyrellaceae	Psathyrella			TTAAGTTCAGCGGGTAGTCCTACCTGATTTGAGGTCAAATTGTCAAAAAGTTGTCTTTTCAGACGGTTAGAAGCAAGTCTAAGCTCAATCCACGGCGTAGATAGTTATCACACCAATAGACAGAGCCCAGTTTGAACTCGCTAATTCATTTAAGGGGAGCAGGACACCATGGATGGATTCTGCAAGCCCCCACATCCAAGCTTCATCCAGTCTCATAACAAAACTGATGAAGTTGAGAATTTAATGACACTCAAACAGGCATGCTCCTCGGAATACCAAGGAGCGCAAGGTGCGTT
KT582090	OTU_767	55	0.986	0.986	6.48e-137	0.993	1	284	Myrothecium sp.	Eukaryota	Fungi	Ascomycota	Pezizomycotina	Sordariomycetes	Hypocreomycetidae	Hypocreales	Stachybotriaceae	Myrothecium			TTAAGTTCAGCGGGTATTCCTACCTGATCCGAGGTCAACTTTCAGAAGTGGGGTGTTTTACGGCATGGCCACCGCCGAGCTCCAATGCGAGTTGTGCTACTACGCAGAGGGGGACTACAGCGAGACCGCCACTGAATTTCGGGGCCGGCAGGCATTGGCTCGGGCTCCGGAGAGCCGTCGCCGCCCACGCCGATCCCCAACGCCAGGCACTGGGGGCCTGAGGGTTGAAATGACGCTCGAACAGGCATGCCCGCCAGAATACTGGCGGGCGCAATGTGCGTT
GQ153221	OTU_768	55	0.804	0.804	3.48e-64	0.902	1	276	Pezizomycotina sp.	Eukaryota	Fungi	Ascomycota	Pezizomycotina	Pezizomycotina							TTAAGTTCAGCGGGTATCCCTACCTGATCCGAGGTCAAAATGATAGATTTGGGGGTTGAGGGCGGAAGACCACTTGTATAATAGCGAAACATAATGTTGATTACTACGCTTGTTGATACAAATAACTTCGCCATTGTATTTCGGAACGGGGACACTCAAGGTGACTCCAACTCCAAGACCACGCTGTGAATAAATCCAAGCATGAGGGTTTTGATGACGCTCGAACAGGCATGCCTACCGGAATACCAGTAGGCGCAATGTGCGTT
KT269351	OTU_769	55	0.944	0.944	2.31e-123	0.972	1	288	Paecilomyces sp.	Eukaryota	Fungi	Ascomycota	Pezizomycotina	Eurotiomycetes	Eurotiomycetidae	Eurotiales	Thermoascaceae	Paecilomyces			TTAAGTTCAGCGGGTATTCCTACCTGATTCGAGGTCAACTCTAATAAAGTTTGGGTTGTTTTACGGCAGTGGCCGCCGTCACGTTCCCGTTGCGAGGTTGTGCTACTACGCAGGGGAGGCCGCGACGAGGCCGCCAATTCATTTCGGGGGCGGCGAGGGCGCTGCAAGACAAGCAGGCAGGCCCCTGTGCCGGTCCCCAACACCAAGTCCCCCGAAGGGGTCTTGAGGGTTGAAAATGACGCTCGAACAGGCATGCCCGCCAGAATACTGGCGGGCGCAATGTGCGTT
KT270106	OTU_770	55	1	1	4.04e-126	1	1	250	Phomopsis sp.	Eukaryota	Fungi	Ascomycota	Pezizomycotina	Sordariomycetes	Sordariomycetidae	Diaporthales	Valsaceae	Phomopsis			TTAAGTTCAGCGGGTATTCCTACCTGATCCGAGGTCAAATTTTCAGAAGTTGGGGGTTTAACGGCAGGGCACCGCCAGGGCCTTCCAGAACGAAATATAATTACTACGCTCGGGGTCCTGGCGAGCTCGCCACTAGATTTCAGGGCCCGCCCTTTTACAGGCGGTGCCCCAACACCAAGCAGTGCTTGAGGGTTGAAATGACGCTCGAACAGGCATGCCCTCCGGAATACCAGAGGGCGCAATGTGCGTT
KT224861	OTU_771	55	0.937	0.937	8.92e-103	0.968	1	252	Cercophora coprophila	Eukaryota	Fungi	Ascomycota	Pezizomycotina	Sordariomycetes	Sordariomycetidae	Sordariales	Lasiosphaeriaceae	Cercophora			TTAAGTTCAGCGGGTATTCCTACCTGATCCGAGGTCAACCTTTGGTATGTAGGGGGTTTTACGGCAGGCGCCCGCCGCGCTCCCGGAGCGAGAAGTATGCTACTACGCTCGGTGCGACAGCGAGCCCGCCACTGGATTTCAGGGCCTGCGGCAGCCGCAGGTCCCCAACACAAGCCGGGGGGCTTGATGGTTGAAATGACGCTCGAACAGGCATGCCCGCGAGAATACTCGCGGGCGCAATGTGCGTT
KT269298	OTU_772	55	0.895	0.895	8.44e-84	0.948	1	239	Tetracladium sp.	Eukaryota	Fungi	Ascomycota	mitosporic Ascomycota	Tetracladium							TTAAGTTCAGCGGGTATCCCTACCTAATCCGAGGTCAATCATTAAAAATGGGGGGTTTTGACGAGTATCCACCAGGACCCTATAGCGATGAATTTACTACGCTTAGAGCCTGACAGCACTGCCACTGATTTTAGAGGCTGCCTTTACAGCAAGCCCCAACACCAAGCTAGGCTTGAGGGGTGATAATGACGCTCGAATAGGCATGCCCCTCGGAATACCAAGGGGCGCAATGTGCGTT
JN847441	OTU_773	54	0.918	0.918	3.11e-10	0.266	0.1142	49	Glomus hoi	Eukaryota	Fungi	Glomeromycota	Glomeromycetes	Glomerales	Glomeraceae	Glomus					CCTCAAACAGGCATACTCCCCGGATTACCAGAGAGTGCAATATGCGTT
KT269510	OTU_774	54	1	1	2.3e-129	1	1	256	Xylariales sp.	Eukaryota	Fungi	Ascomycota	Pezizomycotina	Sordariomycetes	Xylariomycetidae	Xylariales	Xylariales				TTAAGTTCAGCGGGTATTCCTACCTGATCCGAGGTCAACCTTTTTGGCGTGGGGTGTTTTACGGCGGGAGGCCGGGGGGCGCTGCAGGCGAGATAGGGATTCTACTACGTCTGGGGCGCCAGCCGGCTCCGCCACTGACTTTGGGGAGGCGCGCGGTGAGGCGCGGTCTCCCAACGCTGAGCAACGGGGGCCCAAGGGTTGAAATGACGCTCGAACAGGCATGCCCGCCAGAATACTGGCGGGCGCAATGTGCGTT
KU255051	OTU_775	54	0.956	0.956	1.84e-111	0.978	1	252	Pleosporales sp.	Eukaryota	Fungi	Ascomycota	Pezizomycotina	Dothideomycetes	Pleosporomycetidae	Pleosporales	Pleosporales				TTAAGTTCAGCGGGTATCCCTACCTGATCCGAGGTCAAACTTGAGGTGGAGGCTTCCTGGAGAGCCAGGCACCGTCGGACGCCGCGCGCGTTTCTGCTGCGCTCGAAGCCAACGTGCCGGCTGCCAATGCATTTGAGGCGAGTCCCGGGGGGAGGACAGACGCCCAACACCAAGCTAAAGGGGGGGCTTGAAGTTTGAAATGACGCTCGAACAGGCATGCCCTAAGGAATACCAAAGGGCGCAATGTGCGTT
HQ875392	OTU_776	54	0.996	0.996	2.23e-116	0.998	1	235	Cryptococcus sp.	Eukaryota	Fungi	Basidiomycota	Agaricomycotina	Tremellomycetes	Tremellales	Tremellales incertae sedis	Cryptococcus				TTAAGTTCAGCGGGTAGCCCTACCTGATTTGAGGCCAGATCATGAGATATGTGGGGTTGTCAGCCACTCGAAAGGATGAAACGTATTACATCCAAAGTTGCTTATGCTTTTCAGGCGAGCCATTAACGGCAGACGCCCAATCCACCACCGCTCGGGCAAAAACCCAAGTGGGGTGAGGTTTCATGACACTCAAACAGGCATGCCCTTCGGAATACCAAAGGGCGCAAGGTGCGTT
AY997062	OTU_777	53	0.73	0.73	4.72e-32	0.711	0.693	274	Mortierella sp.	Eukaryota	Fungi	Zygomycota	Mortierellomycotina	Mortierellales	Mortierellaceae	Mortierella					AGATCGCATAAAAATATTCCATCAAGTTGGAGTAATCAATAATGCTTTCTCCCCTTTAATTGTACTTTATCCCACTCTACCACTCTATACTTTATATTAATCATTTTAAAGGAACGGACAAAAAGACATTTAAAAAAAAACATCCATCTAGTTCGGACTCCTCAATACTAATTAAAAAGAAACAGAAAATATCCACTTCAATTTAATTAATTAAAACATACATATTCTCAGGCAAGTATACCCTGTGGTGACCCACGAGGGTGCAATATGCGTT
KF516965	OTU_778	53	0.737	0.737	1.2e-38	0.868	1	315	Sebacinales sp.	Eukaryota	Fungi	Basidiomycota	Agaricomycotina	Agaricomycetes	Sebacinales						TTAAGTTCAGCGGGTAGTCCTACCCGATTTGAGGTCAAGTTGTCAAAATAAGCCGAAGCTTAGTCCCAAGGGGACAGTTAGAAGCACAGAGCTAAACGTTCGAACACCTCCGAAGAGAGCCAGCGAAGATACTTATCACGCTGTACTATGTCCAACCGAAAGTTGCACTAATGCATTTAAGACGAGCCGCTTAACGCGGCAACATCCAAGTCCACCGCCCTTCGAAAAATCTTAGGGTGTGAGATTACAATGACACTCAAACGGGCATACCCTTCGGAATACCAAAGGGTGCAAGGTGCGTT
JQ759448	OTU_779	53	0.754	0.754	6.3e-42	0.877	1	284	Pezizomycetes sp.	Eukaryota	Fungi	Ascomycota	Pezizomycotina	Pezizomycetes	Pezizomycetes						TTAAGTTCAGCGGGTATCCCTACCTGATCTGAGGTCACCCAAAAAAAATAATGAGTGGGTTAAGGGCAAGCACGAAAGCTCCAAAGTAAACGTGATTTTTTTAATTATTACGTTCAGCCTGGAAACAACCATACTGCCTATGTCTTTATGGAAGGCAATCCTGGAGAGGTTTGCTTTTCCAAAGAATTCCAAGCAAAAGAGCTTGAGAGGGGGGGAGCTGACGCTCAGACAGGCATGCCTTATGGAATACCATAAGGCGCAATGTGCGTT
KT315411	OTU_780	53	0.985	0.985	2.48e-129	0.982	0.9781	270	Pleosporales sp.	Eukaryota	Fungi	Ascomycota	Pezizomycotina	Dothideomycetes	Pleosporomycetidae	Pleosporales					TTAAGTTCAGCGGGTATCCCTACCTGATCCGAGGTCAAGACGATGGGGGGGTCTTGTGGAGCGTCCGTCCCAGCGGGGCCGGCGGGCGCGACTTGTGCTGCGCTCGCGGCTCGGAGGGTGCGACTGCCAATTCATTCGAGGCGAGTCCGCGCGCGGGGGCGGGACAGCGCCCAACACCAAGCCAGGCTTGAAGGTTGAAATGACGCTCGAACAGGCATGCCCTAAGGAATAACCGAAGGGCGCAATGTGCGTTCAAAGATTCGATGATTC
JN712450	OTU_781	53	0.864	0.864	8.27e-21	0.401	0.3522	88	Coccomyces proteae	Eukaryota	Fungi	Ascomycota	Pezizomycotina	Leotiomycetes	Rhytismatales	Rhytismataceae	Coccomyces				CGCGTCCCAATACCAAGCTAGGCTTGAGGGGTTTAATGACGCTCGAACAGGCATACCCTCCGGAATACCAGAGGGTGCAATGTGCGTT
EF029207	OTU_782	53	0.883	0.883	1.54e-80	0.942	1	240	Chaetosphaeriaceae sp.	Eukaryota	Fungi	Ascomycota	Pezizomycotina	Sordariomycetes	Sordariomycetidae	Chaetosphaeriales	Chaetosphaeriaceae	Dictyochaeta			TTAAGTTCAGCGGGTATTCCTACCTGATCCGAGGTCAACCTTAAAAAATAGGGGTTTATGGCCGGAGCCCGCCCGGCATCCGGAGCGACGTAAGTTACTACGCTCGGAGCCGGGACAAGCCCGCCGCTGTCTTTCGGGGACTGCAGGCGCAGGTCCCCAACACCAGGTAAGACCTGAGGGTTGAAATGACGCTCGAACAGGCATGCCCGCCAGGATACTGGCGGGCGCAATGTGCGTT
KM376398	OTU_783	53	0.991	0.991	2.72e-115	0.996	1	235	Cryptococcus sp.	Eukaryota	Fungi	Basidiomycota	Agaricomycotina	Tremellomycetes	Tremellales	Tremellales incertae sedis	Cryptococcus				TTAAGTTCAGCGGGTAGCCCTACCTGATTTGAGGCCAGATCATGAGTTATGTGGGGTTATTAGCCACCCGATAGGATGAAACGTATTACATCCAAGGTGCTTATTCTTTTAAGGCGAGCCTTTGGCAAGGCAACACCCAATACACTACCACTCAGGCAAAAACCCAAGTGGAGTGAGGTTTCATGACACTCAAACAGGCATGCCCTTCGGAATACCAAAGGGCGCAAGGTGCGTT
KF494144	OTU_784	52	0.914	0.914	8.32e-137	0.957	1	359	Mortierella ambigua	Eukaryota	Fungi	Zygomycota	Mortierellomycotina	Mortierellales	Mortierellaceae	Mortierella					TTAAGTTCAGCGGGTAGTCTTACTTGATTTGAGATCGAGTTTTGAAAGAAGCCCTTCTCTCAGAGAGAGAAAGAAAGTCTGACAAATCCTGCATCAGTCAGCCCGACAAGACGACTTTTGGTTGAACTGCAGCAAATAGAGATAATCCGCCAGGCGGACTAAATTAGATATGCTTTTAGCTCAGTCTGTTCTTGTCACAGCTGCACCTGCATTTTAAGCAACCCGCCGCCGCCTGAGGCCACGGGGGGTTTGCTCAAGTCCATCCAGAAAAAGAATCTGGTGAGGTGTTTACTGATACTCAAACAAGCATGCTCTTCGGAATACCAAAGAGCGCAATATGCGTT
JX976044	OTU_785	52	1	1	5.41e-177	0.997	0.9942	344	Mortierella sp.	Eukaryota	Fungi	Zygomycota	Mortierellomycotina	Mortierellales	Mortierellaceae	Mortierella					AAGTTCAGCGGGTAGTCTTACTTGATTTGAGATCGAGTTTTCAAAAGTCTTTACAGACCTCTGAGAATTCCTGCATCAGTCAGCACAATGGCCATGTCTTCCTTTTATATAGGGTAAGCTGCAGCAATAAAGTGAATAATCCGTTTTACGGGATTAACTAGATAATGCTTTTAGCCCAGAAGAATGATCGGCTGCACCTGCATTTGAAGCAACCCTCCACACAGTTAAATGTACGTTGGGATCTGCTCAAGTCCAATTTCAAAATTAAGAATCATGAAATTGAGGTGTTTACTGATACTCAAACAAGCATGCTCTCCGGAATACCAGAGAGCGCAATGTGCGTT
AY174693	OTU_786	52	0.969	0.969	7.91e-23	0.579	0.1917	65	Glomus sp.	Eukaryota	Fungi	Glomeromycota	Glomeromycetes	Glomerales	Glomeraceae	Glomus					TTTTTATTTTAACTGACCCTCAAACAGGCATACTCCCCGGAATACCAGAGAGTGCAATTTGCGTT
KF914399	OTU_787	52	0.961	0.961	3.18e-141	0.981	1	311	Rhizophagus sp.	Eukaryota	Fungi	Glomeromycota	Glomeromycetes	Glomerales	Glomeraceae	Rhizophagus					TTAAGTTCAGCGGGTGTTCCTACCTGATTTGAGGTCAAATCATGAAAAATTTATGGACACGAAACCACATGATATGGTCGCATCTAATAGATTTTGGCATTAAGATAGACGAATAAAAAAAAATTTATGTACGTCTAAAATGCACAAAGAAGGTCAATTTTAAGCCTCTTAAAAACCCAGAAGAGAGTTAATTAAGATAACTCAAACTCCGGAAACATCACAAAAAAAATTGCAACGCACCGATTTTTATTAACACTGACCCTCAAACAGGCATACTCCCCGGGTTGCCAGAGAGTGCAATTTGCGTT
KJ564156	OTU_788	52	0.955	0.955	1.65e-125	0.978	1	290	Glomeromycota sp.	Eukaryota	Fungi	Glomeromycota	Glomeromycota								TTAAGTTCAGCGGGTACTCTTACCTGATTTGAGGTCATTAGATGAAAAATTATAGACGTGTGTCATGAGAATGACCACACCTAATAAACATTCGATATTACAAAACGTACCAAATAAATTTAAATACGTTCAGATATCATACAAAAATTTTAAGTCACTTAAACCGATAGGTAAAAGACGGCCCATTTCCGAAGCGTCACCACGAAAGGTGGCAGAAACCCCGATTTTTATTTAACTGACCCTCAAACAGGCATACTCTCCGGAATACCAGAGAGTGCAATATGCGTT
KU158161	OTU_789	52	0.986	0.986	3.64e-140	0.99	0.9931	286	Gibellulopsis nigrescens	Eukaryota	Fungi	Ascomycota	Pezizomycotina	Sordariomycetes	Hypocreomycetidae	Glomerellales	Plectosphaerellaceae	mitosporicPlectosphaerellaceae	Gibellulopsis		TTAAGTTCAGCGGGTATTCCTACCTGATCCGAGGTCAACCTTGGTGCCGCCGGAGCGGGCTTGAGGGGGGTTTAGAGGCCGGATAGCCCGCAGGCTCCCGATGCGAGGCAGATGTTACTACGCAAAGGAAGGGCCCAACGGGTCCGCCACTGGTTTTCGGGGACTGCCTGGGCAGATCCCCAACGCCGGGCCACGGGGGCTCGAGGGTTGAAACGACGCTCGGACAGGCATGCCTCCCAGGATACTGGAAGGCGCCATGTGCGTTCAAAGATTCGATGATTCACTG
KC461525	OTU_790	52	0.964	0.964	8.86e-129	0.982	1	280	Doratomyces sp.	Eukaryota	Fungi	Ascomycota	Pezizomycotina	Sordariomycetes	Hypocreomycetidae	Microascales	mitosporic Microascales	Doratomyces			TTAAGTTCAGCGGGTAACCCTACCTGATCCGAGGTCAAACTTAGAGAGTAAGGTTTGACGGCAGGCCTCCACCGGGTCCCGAAGCGAGCTGTAATACTACGCAGGGGGAGCCGCGGCAGGACCGCCACTTCATTTCGGGGCCTACGGGGGATAGCACGAGGCTTCCCGTAGTGCCCCAACGCCGGGCCGGAGCAGCACCTAGATGCTGGACCGGCTCGAGGGCAGAAATGACGCTCGGACAGGCATGCCCGGCAGATTACTGCCGGGCGCAATGTGCGTT
KM598657	OTU_791	52	0.94	0.94	2.2e-117	0.97	1	283	Cyberlindnera sp.	Eukaryota	Fungi	Ascomycota	Saccharomycotina	Saccharomycetes	Saccharomycetales	Phaffomycetaceae	Cyberlindnera				TTAAGTTCAGCGGGTAGTCCTACCTGATTTGAGGTCAAACTTAATGAAGAGGTTGTTAGGCCGAGCTTACCATGCTAAGACTGCTGACTTCCACTATAATGAGTTGGTAGAACCTAATACATTATCGAGGACGACGGCTGTTTTTAACACACCCTTGCCAAAACCGTATTTCAAGTTAACACAAATACATGAGTATCACTCAATACCAAACGTAAAGTTTGAGAGAGAAATGACGCTCAAACAGGCATACCCTCCGGAATACCAGAGGGTGCAATGTGCGTT
JN021047	OTU_792	51	0.9	0.9	7.98e-24	0.559	0.2184	90	Hygrophorus pudorinus	Eukaryota	Fungi	Basidiomycota	Agaricomycotina	Agaricomycetes	Agaricomycetidae	Agaricales	Hygrophoraceae	Hygrophorus			TCTTTCAAGAAAGAAAGAGGGATTGAGAATTTAATGACACTCAAACAGGCATGCTCCTCGGAATACCAAGGAGCGCAAGGTGCGTT
JX975971	OTU_793	51	0.796	0.796	3.08e-85	0.895	0.9944	368	Mortierella sp.	Eukaryota	Fungi	Zygomycota	Mortierellomycotina	Mortierellales	Mortierellaceae	Mortierella					AAGTTCAGCGGGTAGTCTTACTTGATTTGAGATCGAGTTTAACAGTTTTAAATAAACTGATAAATTCCTGCATCAGTCAGCATTTGAAATCATTCAACCTTTATGTTAGCTGCAGCAAAAGTAATAATCCGCAGACTCATAAAGAGTCAACAGGACTAAATAAATATGCTTTTAGCTCAGAAGAATGTTCAGCTGCACCTGCATTTCAAGTGACCTGCCAAGTTGGCGAATGCCTTCTCGTTAGGATTACTCAAATCCAAACCCCAAGAAACAAATCTTGGGATTTGAGGTGTTTACTGATACTCAAACAAGCATGCTCTCCGGAATACCAGAGAGCGCAATATGCGTT
JX999970	OTU_794	51	0.914	0.914	6.27e-05	0.26	0.1067	35	Glomeromycota sp.	Eukaryota	Fungi	Glomeromycota									TTAAGTTCAGCGGGTTTCCTTGCCTGAGCTGAGGT
KJ443279	OTU_795	51	0.819	0.819	6.45e-67	0.91	1	277	Sodiomyces sp.	Eukaryota	Fungi	Ascomycota	Pezizomycotina	Sordariomycetes	Hypocreomycetidae	Glomerellales	Plectosphaerellaceae	Sodiomyces			TTAAGTTCAGCGGGTAGTCCTACCTGATCCGAGGTCAACCGTGCCGCCGGAGCGGTCTTTGTAGGGGGTTTTGAGGCTGGTAGCCCGCGGGCCTGCCGATGCGAGAGGAAAACTACTACGCAAAGGGCTGGGACGCTGCGGGACCGCCACTGCATTTCGGGGACCGCGGAGCTGGGCGCTCGCGGTTCCCCAACACCGGGCCACGGGGGCTCGAGGGTTGAAACGACGCTCGGACAGGCATGCCTCCCAGGATGCTGGGAGGCGCAATGTGCGTT
KM503089	OTU_796	51	0.727	0.727	6.03e-29	0.864	1	253	Helotiales sp.	Eukaryota	Fungi	Ascomycota	Pezizomycotina	Leotiomycetes	Helotiales	Helotiales					TTAAGTTCAGCGGGTATCCCTACCTGATCCGAGGTCAAACTTAGAAAGTTGGGGGTTGCTGGCAAGCATCCACCGGGACTCAAGAGCGAGGAGTATTACTACGCTTAGAGCCAGATGGCGCCGCCACTGATTTTAAAACCCGCGGTTTCCCACTGGGTTCAAGACCAAGCTGAGCTTGAGTGTTGTACTGACGCTCGAACAGGCATGCCCTGCGGAATACCACAGGGCGCAATGTGCGTT
KP636438	OTU_797	51	0.851	0.851	9.41e-71	0.915	0.9798	242	Auxarthron sp.	Eukaryota	Fungi	Ascomycota	Pezizomycotina	Eurotiomycetes	Eurotiomycetidae	Onygenales	Onygenaceae	Auxarthron			TTCAGCGGGTATCCCTACTTGATCCGAGGTCAACCGGTAAAAAATTTGGTGACGACGGGCGCCGACCGGGCCTAAAGAGCGGAGATGATCCCCATACGCTCAGGCACCGAAATCGGTACCGCCACTGCCTTTCAGGCCCGTCCACGGGGGACGAGGCCCAATACACAAGCCGCGCTTGAAGGTTGCAATGACGCTCGGACAGGCATGCCCCCCGGAATACCAGGGGGCGCAATGTGCGTT
KR822149	OTU_798	51	0.992	0.992	1.06e-120	0.996	1	245	Sordariaceae sp.	Eukaryota	Fungi	Ascomycota	Pezizomycotina	Sordariomycetes	Sordariomycetidae	Sordariales	Sordariaceae	Gelasinospora			TTAAGTTCAGCGGGTATTCCTACCTGATCCGAGGTCAACCTTAGAAATTGGGGGGTTTTACGGCAAGAACCCGCCGCACGACCATAGCGATGTAGAGTTACTACGCTCGGTGTGACTAGCGAGCCCGCCACTGTTTTTGAGGGACCGCGGGCAGCCGCGGATCCCCAACGCAAGCAGAGCTTGATGGTTGAAATGACGCTCGAACAGGCATGCCCGCCAGAATACTGGCGGGCGCAATGTGCGTT
HQ542921	OTU_799	50	0.887	0.887	1.08e-135	0.944	1	391	Ramicandelaber sp.	Eukaryota	Fungi	Zygomycota	Kickxellomycotina	Kickxellales	Kickxellaceae	Ramicandelaber					TTAAGTCCAGCGGGTTGTCCTACCTGAGTTGAGGTCATTATTGTTCGTGTACTCCGTATAAATGGAGCATGGCACTTTGCCAGTCGTTAAGCTTCGCCCAGTCTAATAAAGGATTAGCACCGTAGATTAGAGGTATGTATAGGCGCTTCGACAATACAATAAAGTGATTGCTACGACGCCATCCCCAAGTTTACGTATTTCCGATAATGAAATAGATGGGAGCTTACTACATTTAAAGGGTTCACCGGGAATAATGAATTATTTCCGACGAGAAAGACCCCAAGTCCCTATAGATTCCAACAAACGTTGGTATAGGAGAGATACACAGACACTCAACCAGGCATACTATCCGGGGAAGCCGAATAGTGCAAGATGCGTT
JN206283	OTU_800	50	0.856	0.856	7.23e-119	0.928	1	382	Saksenaea vasiformis	Eukaryota	Fungi	Zygomycota	Mucoromycotina	Mucorales	Saksenaeaceae	Saksenaea					TTAAGTTCAGCGGGTAGTCCCACCTGATTTCAGATCGATACTGAAAAATATGATTTAGTTTGACTAGAGAAAGCCGAAGCCTTAACTAATCTCTAAGCCAAGATCGATTTACCGTAATCCCAATGACAAAGGCTAAAACTGGTCAAATCAAATCCCAGTTCGTTTATAAAGCCAAGGTCTTGTATATTGATTACTACGATACAATTGACCAACAGTATATTCCAGGCTGCTTGAGCTCTTTCAACACGAATGCCAAAAGACTCCCAAACCAATAGCCCAAATCCAACCAAAAAAAAAAAAATTTTGGTTGTGGGTTTTCAATGATACTGAAACAGGCGTACTCACCGGAATACCAGTGAGTGCAAGGTGCGTT
JQ307898	OTU_801	50	0.944	0.944	4.55e-07	0.274	0.1026	36	Basidiomycota sp.	Eukaryota	Fungi	Basidiomycota									TTAAGTTCAGCGGGTAATCCTGCCTGAGCTGAGGTC
KC184842	OTU_802	50	0.997	0.997	8.88e-168	0.99	0.9821	330	Tremellomycetes sp.	Eukaryota	Fungi	Basidiomycota	Agaricomycotina	Tremellomycetes							TTAAGTTCAGCGGGTAGTCCTACCTGATTTGAGGCCAGATCATAAAAAATTGCCCGAGGGCGATTAGAAGCTGACAACTATGCCTTTCTTATCCCGGCCAGCCGCATTGCTGCAACTGTCCTCAACGAAATACTTATCACGTTGAGTGGAACCGATTACGAAAAGGGTCTGCTAATACATTTCGAGCGAGCCGCAACAAAGCAGCAGCGCTCACGTCCACGCCGCTAGCCACGATTAAGAAAGCTAGAGGGTGAGAGTTTCATGACACTCAAACAGGCATGCTCCTCGGAATACCAAGGAGCGCAAGGTGCGTTCAAAGATTCGATGATT
KR912275	OTU_803	50	0.951	0.951	8.28e-09	0.299	0.1475	41	Sporidiobolus sp.	Eukaryota	Fungi	Basidiomycota	Pucciniomycotina	Microbotryomycetes	Sporidiobolales	Sporidiobolus					TTAAGTTCAGCGGGTAATCCTGCCTGATTTGAGATCTAAT
KT153614	OTU_804	50	0.955	0.955	1.14e-107	0.978	1	246	Fusarium sp.	Eukaryota	Fungi	Ascomycota	Pezizomycotina	Sordariomycetes	Hypocreomycetidae	Hypocreales	Nectriaceae	Fusarium	Fusariumsolanispeciescomplex		TTAAGTTCAGCGGGTATTCCTACCTGATCCGAGGTCAACATTCAGAAGTTGGGGTTTTACGGCGTGGCCGCGACGATTACCAGTAACGAGGTGTATGATTACTACGCTATGGAAGCTCGACGTGACCGCCAATCGATTTGGGGAACGCGGGTTACCGCGAGTCCCAACACCAAGCTGAGCTTGAGGGTTGAAATGACGCTCGAACAGGCATGCCCGCCAGAATACTGGCGGGCGCAATGTGCGTT
KP241903	OTU_805	49	0.843	0.843	2.33e-16	0.314	0.2857	89	Zygoascus hellenicus	Eukaryota	Fungi	Ascomycota	Saccharomycotina	Saccharomycetes	Saccharomycetales	Trichomonascaceae	Zygoascus				AAGTCAAACAATAAAGTTGATTTAAGAAGATGTAATCACGCTCAAACAGGCATGCCTTTTGGAATACCAAAAGGCGCAATGTGCGTT
DQ494379	OTU_806	49	0.802	0.802	3.78e-64	0.901	1	303	Vermispora fusarina	Eukaryota	Fungi	Ascomycota	Pezizomycotina	Orbiliomycetes	Orbiliales	Orbiliales incertae sedis	Vermispora				TTAAGTTCAGCGGGTATCCTTGTCTGATTTGAGGTCAAACTTCAGTTGCTTTGGTGGGCAACATTGGTTTAACGCCGCAAAGCTAGCTTAATCGTATTGGAAAAATATGTAAATACCACTTCCATAGACCTAGCAATAGCTTGCGGTCGTGCAGCAAGTTTAAAGCAGGAGCAGAACACTAAAGTTCTTTTCCTCCATGCTCAATACCTAACAAACAAAAGTCTGCTGAAGGGTTTTTGCTGACGCTCAAACAGGCATGCCTCCCGGAATACCAGAAGGCGCAATGTGCGTT
KM231851	OTU_807	49	0.993	0.993	3.83e-133	0.996	1	268	Plectosphaerellaceae sp.	Eukaryota	Fungi	Ascomycota	Pezizomycotina	Sordariomycetes	Hypocreomycetidae	Glomerellales	Plectosphaerellaceae				TTAAGTTCAGCGGGTATTCCTACCTGATCCGAGGTCAACCTTGTGCCGCCGGAGCGGACTTGTGGGGGGTTTAGAGGCTAGAAAGTCCCGTGGGCTCCCGATGCGAGGCGAATGCTACTACGCAAAGGAAGGGCCGCGACGGGTCCGCCACTGGTTTTGGGAGACTACAAGACTGTAGGACTCCAACACCAAACCACGAGGGCTTGAGGGTTGAAACGACGCTCGGACAGGCATGCCTCCCAGAGTACTGGAAGGCGCAATGTGCGTT
GU934536	OTU_808	49	0.992	0.992	1.07e-120	0.992	0.9919	245	Leptosphaeria sp.	Eukaryota	Fungi	Ascomycota	Pezizomycotina	Dothideomycetes	Pleosporomycetidae	Pleosporales	Pleosporineae	Leptosphaeriaceae	Leptosphaeria		TTAAGTTCAGCGGGTATCCCTACCTGATCCGAGGTCAAGAGTAAAAAATAGTCTTGATGGATGCCAACAATCATGACAAGAGGCGCAAAATGTGCTGCGCTCCAGGCCAATATGCCGGCTGCCAATTGTTTTAAGGCGAGTCCACGCGAAAAGCGGGACAAACACCCAACACCAAGCAGAGCTTGAGGGTACAAATGACGCTCGAACAGGCATGCCCCATGGAATACCAAGGGGCGCAATGTGCG
HQ832832	OTU_809	48	0.978	0.978	1.62e-13	0.296	0.1133	46	Tremellomycetes sp.	Eukaryota	Fungi	Basidiomycota	Agaricomycotina	Tremellomycetes							TCAAACAGGCATGCCCTCCGGAATACCAGAGGGCGCAAGGTGCGTT
KT950834	OTU_810	48	0.817	0.817	3.18e-09	0.255	0.1928	71	Clavispora lusitaniae	Eukaryota	Fungi	Ascomycota	Saccharomycotina	Saccharomycetes	Saccharomycetales	Metschnikowiaceae	Clavispora				CGACGCTCAAACAGGCATGCTCGAGGAATGCCTCGAGGCGCAATGTGCGTTCAAAGATTCGATGATTCC
KT269448	OTU_811	48	0.99	0.99	1.41e-145	0.99	0.9899	296	Cylindrocarpon sp.	Eukaryota	Fungi	Ascomycota	Pezizomycotina	Sordariomycetes	Hypocreomycetidae	Hypocreales	Nectriaceae	Cylindrocarpon			TTAAGTTCAGCGGGTAGTCCTACCTGATTCGAGGTCAACCAGAAAAAAGTCGGGGGTTTTACGGCGTGGTTCACAGAAGGGTTCCGGAGCGAGGTGTTGCTACTACGCTGAGGTACACACGGCGTGACCGCCACTGGATTTGGGGGACGGCGGGCGCGGGCTCCCGAGGGTGCCAGCGCCTTGTGCCGATCCCCAACACCAAGCCCGGGGGCTTGAGGGTTGAAATGACGCTCGAACAGGCATGCCCGCCAGAATACTGGCGGGCGCAATGTGCGTTCAAAGATTCGATGGTTCAC
DQ497617	OTU_812	48	0.956	0.956	7.4e-117	0.978	1	270	Protomyces inouyei	Eukaryota	Fungi	Ascomycota	Taphrinomycotina	Taphrinomycetes	Taphrinales	Protomycetaceae	Protomyces				TTAAGTTCAGCGCGTATTCCTACCTGATCTGAGGTCAATAGTTGAAAATTGTCAAGCATGAAATGCAAGACGGCTTTCGGTGCCGCACAAAATGACAGTCGAAACAACGAGTGGTGAAACCTAATGCATTGTCGACAGCCAAAGGCTGCACCCTTGTAATTCGAGGAAGCATCGCAATGCAGACCTCAACGTCCATATAGTATGGAGAAGTTAATGACACTCAAACAGGCATGCCCTCCGGAATACCAGAGGGCGCAATGTGCGTT
AF508788	OTU_813	48	0.793	0.793	3.14e-58	0.896	1	275	Magnaporthaceae sp.	Eukaryota	Fungi	Ascomycota	Pezizomycotina	Sordariomycetes	Sordariomycetidae	Magnaporthales	Magnaporthaceae	Gaeumannomyces			TTAAGTTCAGCGGGTATTCCTACCTGATCCGAGGTCAACCTAAGAAGTTTAGGGGGTTTAGCGGGCTGGAGCCCGCCGGGAAGCCTCCGAACGAAGCGTTTTACCGCGAGTTACTGCGTTCAGGGTCCTGGCGAGACCGCCGATGTTCTTGGGGGCCCCGACCGCCGGGCGGCCGGGTGCCCCAACACCAAGCTGGGCTTGAGTGGTGAAATGACGCTCGGACAGGCATGCCCGCCGGAATACCGGCGGGCGCAATGTGCGTT
KP055604	OTU_814	48	0.896	0.896	1.58e-93	0.948	1	260	Thielavia sp.	Eukaryota	Fungi	Ascomycota	Pezizomycotina	Sordariomycetes	Sordariomycetidae	Sordariales	Chaetomiaceae	Thielavia			TTAAGTTCAGCGGGTCTTCCTACCTGATCCGAGGTCAACCTTGGGTGTAGCGCAGAGGCTGTTTAACGGCCGGAACCCGCAGCACGCCCTGAGCGAGATGTATGCTACTACGCTCGGTGTGACTAGCGAGCCCGCCACTGGTTTTCAGGGCCTGCGGGCAGCCGCAGGTCCCCAACACAAGCCCGGGGGCTTGATGGTTGAAATGACGCTCGAACAGGCATGCCCGCCAGAATACTGGCGGGCGCAATGTGCGTT
JX218232	OTU_815	48	1	1	3.35e-127	1	1	252	Colletotrichum tanaceti	Eukaryota	Fungi	Ascomycota	Pezizomycotina	Sordariomycetes	Hypocreomycetidae	Glomerellales	Glomerellaceae	Colletotrichum			TTAAGTTCAGCGGGTATTCCTACCTGATCCGAGGTCAACCTGGTAAAAGTTTGGGGGGTTTTACGGCAAGAGTCCCTCCGGATCCCAGTGCGAGACGTTAAGTTACTACGCAAAGGAGGCTCCGGGAGGGTCCGCCACTACCTTTAAGGGCCCACGTCGACCGTGGGGCCCCAACACCAAGCCGGGCTTGAGGGTTGAAATGACGCTCGAACAGGCATGCCCGCCAGAATGCTGGCGGGCGCAATGTGCGTT
EF197069	OTU_816	48	0.903	0.903	3.28e-89	0.952	1	248	Lasiosphaeriaceae sp.	Eukaryota	Fungi	Ascomycota	Pezizomycotina	Sordariomycetes	Sordariomycetidae	Sordariales	Lasiosphaeriaceae	Cercophora			TTAAGTTCAGCGGGTATTCCTACCTGATCCGAGGTCAACCTTGAGAAGTTGGGGGTTTTACGGCCAGCACCCGCCACACGCCCTGAGCGAAGAGTAAACTACTGCACTCGGTGTGATAGCGAGCCCGCCACTAATTTTGGGAGCCTGCGGCAGCCGCAGGGCTCCAACACAAGCCTAGGGCTTGATGGTTGAAATGACGCTCGAACAGGCATGCCCGCCAGAATACTGGCGGGCGCAATGTGCGTT
JQ905814	OTU_817	48	0.918	0.918	4.58e-87	0.94	0.9615	232	Pleosporales sp.	Eukaryota	Fungi	Ascomycota	Pezizomycotina	Dothideomycetes	Pleosporomycetidae	Pleosporales	Pleosporales				GCGGGTATCCCTACCTGATCCGAGGTCAAGCGTGATGTAAAAGGCTTCTGGATACCAGATATAGCTGGCAAGAGTGCAAATTGTGCTGCGCTCAAGACCAATACACTGGCTGCCAATTCTTTTGAGGCGAGTCTGTTAGCCAGACAGCACCCAACACCAAGCAGAGCTTGAGAGTACAAATGACGCTCGAACAGGCATGCCCCATGGAATACCAAGGGGCGCAATGTGCGTT
FJ596794	OTU_818	47	0.968	0.968	1.23e-21	0.527	0.1479	63	Boletaceae sp.	Eukaryota	Fungi	Basidiomycota	Agaricomycotina	Agaricomycetes	Agaricomycetidae	Boletales	Boletineae	Boletaceae			TGAGAATTCAATGACACTCAAACAGGCATGCTCCTCGGAATGCCAAGGAGCGCAAGGTGCGTT
KP132501	OTU_819	47	0.897	0.897	5.51e-06	0.255	0.1117	39	Pichia fermentans	Eukaryota	Fungi	Ascomycota	Saccharomycotina	Saccharomycetes	Saccharomycetales	Pichiaceae	Pichia				TTAAGTTCAGCGGGTATTCCTGCCTGATCTGAGGTCGAG
KJ780765	OTU_820	47	1	1	9.21e-148	1	1	290	Coprinopsis cinerea	Eukaryota	Fungi	Basidiomycota	Agaricomycotina	Agaricomycetes	Agaricomycetidae	Agaricales	Psathyrellaceae	Coprinopsis			TTAAGTTCAGCGGGTAGTCTTGCCTGATTTGAGGTCAAAATTGTCAAAAGTTGTCCAAGGGACGGTTAGAAGCAGGTCTTCAAGTAACCAACCCAATCCACGGCGTAGATAATTATCACACCAATAGATTAGGGGCACAACCCACTAATACATTTCAGAGGAGCAGACCACGAGAGTGGACCTGCAACCCCCACATCCAAGCCTGCACACAACAAAGTTGGTGAGGTTGAGAATTTAATGACACTCAAACAGGCATGCTCCTCGGAATACCAAGGAGCGCAAGGTGCGTT
DQ069043	OTU_821	47	0.96	0.96	1.28e-120	0.952	0.9446	274	Penicillium chrysogenum	Eukaryota	Fungi	Ascomycota	Pezizomycotina	Eurotiomycetes	Eurotiomycetidae	Eurotiales	Aspergillaceae	Penicillium	Penicilliumchrysogenumcomplex		GCGGGTTCCTTATCTGATCCGAGGTCAACCGTTAAAAAAGACGATCAAGAATGACCGCTTCAGAAGACCGTCGGCCACTTCAAACAGAGCGTTAATGATTCCATTCGCTCGATTCCGTGGTAATCGCGACGTCATTAATCCATTTCGGATCCGTCCCGCCGGAGCAGAACTAGAATCCAATAAAAAGCCGGGCTTTAAGGTTGTAATGACGCTCGGACAGATATACCCCCCGGAATACCAGAGGGTGCAATGTGCGTTCAAAGACTCGATGA
GQ153221	OTU_822	47	0.822	0.822	1.88e-67	0.911	1	270	Pezizomycotina sp.	Eukaryota	Fungi	Ascomycota	Pezizomycotina	Pezizomycotina							TTAAGTTCAGCGGGTATCCCTACCTGATCCGAGGTCAAAATGATAGATTTGGGGGTTGAGGGCGGAAGACCACTTGTATAATAGCGAAACATAATGTTGATTACTACGCTTGTTGATACAAATAACTTCGCCATTGTATTTCGGAACGGGGACACTCAAGGTGACTCCAACTCCAAGACCACGCTGTGAATAAATCCAAGCATGAGGGTTTTGATGACGCTCGAACAGGCATGCCTACCGGAATACCAGTAGGCGCAATGTGCGTT
KP903312	OTU_823	47	1	1	9.64e-128	1	1	253	Leptosphaeriaceae sp.	Eukaryota	Fungi	Ascomycota	Pezizomycotina	Dothideomycetes	Pleosporomycetidae	Pleosporales	Pleosporineae	Leptosphaeriaceae	Leptosphaeriaceae		TTAAGTTCAGCGGGTATCCCTACCTGATCCGAGGTCAAGAGCAAATATATGGACTTGATGGGGGCCAACACAAGCAAGCAAGGGGCGCAAAATGTGCTGCGCTCCAGGCTAACATGCCGGCTGCCAATTGATTTAAGGCGAGTCTTGCGCAAAAGAGCGCGGGACAAACACCCAACACCAAGCAAAGCTTGAGGGTACAAATGACGCTCGAACAGGCATGCCCCATGGAATACCAAGGGGCGCAATGTGCGTT
AY265336	OTU_824	47	0.797	0.797	2.69e-52	0.898	1	251	Dactylaria ampulliformis	Eukaryota	Fungi	Ascomycota	Pezizomycotina	Orbiliomycetes	Orbiliales	Orbiliaceae	mitosporic Orbiliaceae	Dactylaria			TTAAGTTCAGCGGGTAATCCTACATGATTCGAGGTCGAACGTTTAAATTTTTAAAGGTTTTGGGGCTGCCCACACAAATTAAGACTTCCCGTTCTATTGGGTATTCCTAAATGTGTCATGCGCCAATCACTTTCAACGCCCTAAAGTCTCCTCCAGGAACGTCAACGCAAGACAGTGTCTTAAGAGTTCAAACGACGCTCGAACATGTATACCTCACAGAATACCATGAGGTGCAATGTGCGTT
HQ630343	OTU_825	46	0.896	0.896	8.29e-17	0.287	0.1782	67	Mortierella selenospora	Eukaryota	Fungi	Zygomycota	Mortierellomycotina	Mortierellales	Mortierellaceae	Mortierella					TCGAGATGGGTTCTCTGATACTCAAACAAGCATGCTCTTCGGAATACCAAAGAGCGCAATGTGCGTT
KF706434	OTU_826	46	0.869	0.869	1.53e-12	0.28	0.1912	61	Moniliella sp.	Eukaryota	Fungi	Basidiomycota	Ustilaginomycotina	Moniliellomycetes	Moniliellales	Moniliellaceae	Moniliella				GAGATTCCCAACACTCAGACAGGCATGCTCGGGGGAATAGCCCCCGAGCGCAAGATGCGTT
JQ857034	OTU_827	46	0.831	0.831	3.33e-84	0.916	1	320	Leucosporidiella sp.	Eukaryota	Fungi	Basidiomycota	Pucciniomycotina	Microbotryomycetes	Leucosporidiales	Leucosporidiella					TTAAGTTCAGCGGGTAATCCTGCCTGATCTGAGGTCTAAATTAAAGTTGACTAAAGTAGTTGGAAGCTTCTACTGAGATCTCATTCGGCCACACTACAAGAGCGTGTCCTCAGCGAATAGTCTATTACACTGAGTCAATCCGAGTTCGAATTAGAGATGCTAATTTATTACGAACGAGCTAGGTCCGAGGACCAGCAGCGCTCAAAATCCAAACACCAATCAGTCTACAAGAAACTGGTGGGTTGAAGAGTTCATGACACTCAAACAGACATGCTCCCCGGAATACCAGGGAGCGCAAGGTGCGTT
JX857794	OTU_828	46	0.875	0.875	9.46e-104	0.931	0.9873	311	Lyomyces sp.	Eukaryota	Fungi	Basidiomycota	Agaricomycotina	Agaricomycetes	Corticiales	Corticiaceae	Lyomyces				TTAAGTTCAGCGGGTAGTCCTACCTGATTTGAGGTCTAATGGTCAAGTATTGTCCAGCGAAGGACTGTTAGAAGCCAGTCTTCATTACAACTATGCAGTGAAGATATTATCACACTACACGTAGCATTGTAACTCAGTCCAACTAATGCATTCAAGAGAAGCCAGTCGTAAGACCAGCAGTCTCCAAATCCAATCCAACTTCACAAAAGCAAAGCTAGATTGATGATTACAAGACACTCAAACAGGCATACTCCTCGGAATACCAAGGAGTGCAAGGTGCGTTCAAAGATTCGATGATTC
KJ524682	OTU_829	46	0.996	0.996	2.93e-141	0.995	0.9929	281	Ophiocordycipitaceae sp.	Eukaryota	Fungi	Ascomycota	Pezizomycotina	Sordariomycetes	Hypocreomycetidae	Hypocreales	Ophiocordycipitaceae	Hirsutella			TTAAGTTCAGCGGGTATCCCTACCTGATCCGAGGTCAACTTCTGAAGAGTTGGGCGTTTTACGGCGGACGCGTCCACCGGGCCTCCCGTAGCGAGCGTGCTTACTGCGCTGGAGGGGCCGCGGCGGGGTCGCCACTGCATTTCGGGGGCGGCCGGGGCCGTGTCCCCCAACACCGCGCCGAGCCCCCTGGAGGGACGGCGCGAGGGTTGAAATGACGCTCGGACAGGCATGCCCGCCAGAGTGCTGGCGGGCGCAATGTGCGTTCAAAGATTCGATGATTC
GQ153221	OTU_830	46	0.938	0.938	1.13e-19	0.336	0.2336	64	Pezizomycotina sp.	Eukaryota	Fungi	Ascomycota	Pezizomycotina								TGAGGGTTTTGATGACGCTCGAACAGGCATGCCTACCGGAATACCAGTAGGCGCAATGTGCGTT
KF780858	OTU_831	46	1	1	2.3e-129	1	1	256	Cladorrhinum bulbillosum	Eukaryota	Fungi	Ascomycota	Pezizomycotina	Sordariomycetes	Sordariomycetidae	Sordariales	Lasiosphaeriaceae	Cladorrhinum			TTAAGTTCAGCGGGTATTCCTACCTGATCCGAGGTCAACCTTTGCGAAAAGGGGGGGTGTTTTACGGCCGGAGCGCGCCCAGCGAGCCAGAGCGAGACGTTTTAGTTACTACGCTCGGTTGCTACGGCGCGACCGCCACTGAATTTCGGGGCCTGCGGGCAGCCGCAGGTCCCCAACACAGGCCCGGGGGCCTGATGGTGGAAATGACGCTCGAACAGGCATGCCCGCCAGAATACTGGCGGGCGCAATGTGCGTT
KF730841	OTU_832	46	0.755	0.755	2.45e-40	0.877	1	257	Triscelophorus sp.	Eukaryota	Fungi	Ascomycota	Pezizomycotina	Pezizomycotinaincertaesedis	Triscelophorus						TTAAGTTCAGCGGGTAGTCTTGCTTGATCCGAGGTCGACCTTTTATGAAAAACAAAGCAGTCTGTCGCTTAGGCTCCAAAATCACATATCGCTGTGTTTGTGGCCAAAGTCAGACGCCAATCTGTTTGGAGCTTTTGAACTGACGTCCAAATAAGCTCAACGCAAGGCAAAGCCTTATGGTCTAAACGACGCTCGAACAGGCATGCCTCAAGGAATACCAAGAGGCGCAATGTGCGTT
AY174716	OTU_833	45	0.99	0.99	1.06e-153	0.995	1	311	Glomus sp.	Eukaryota	Fungi	Glomeromycota	Glomeromycetes	Glomerales	Glomeraceae	Glomus					TTAAGTTCAGCGGGTATTCTTGCCTGATTTGAGGTCATTGTTAAAAAACTTACGATTTTGGCTTCGCGCTCGTGAAAGTGCTTCGGCAACCAAAAATCGTAACAGCTTGCGAAAATCCGCCCACGAGAGAATGTTTAATTGCTCCTTTGGATCGGATGATTTCGTGTAATAAGCCAATAACGTAATTTAAGGCCATAAATCTATTCGAAATAAAAGCCCAATTCCACAAATCGAAGATTTGCGATAATTATTATTTACTGACCCTCAAACAGGCATACTCCCCGGATTACCAGAGAGTGCAATATGCGTT
KC800701	OTU_834	45	0.996	0.996	7.49e-136	0.998	1	271	Gliomastix murorum	Eukaryota	Fungi	Ascomycota	Pezizomycotina	Sordariomycetes	Hypocreomycetidae	Hypocreales	Bionectriaceae	Gliomastix			TTAAGTTCAGCGGGTATTCCTACCTGATCTGAGGTCGACCTTGTAAAAGTTGGGGGTTTTACGGCGGGCCGCACCGCTCTCCGCCTGCGAGGTGGTTTTAGTACTACGCAGGGGAGGCTACAGCGTGGTCGCCACTGGATTTAGGGGACGGCCGCCCGGTAAAGGGTGTGGCCGATCCCCAACACCGCCCCCGACAGAAGCCGGGCGCGAGGGTCGAAACGACGCTCAGACAGGCATGCCCGCCAGAATACTGGCGGGCGCAATGTGCGTT
HQ634649	OTU_835	45	0.871	0.871	2.65e-84	0.935	1	263	Chaetothyriales sp.	Eukaryota	Fungi	Ascomycota	Pezizomycotina	Eurotiomycetes	Chaetothyriomycetidae	Chaetothyriales					TTAAGTTCAGCGGGTAGTCCTACCTGATCCGAGGTCAACCTTAGAAATAGATTTAGGGGAGACCGGCCCGGAGGGTCCTTGAAACTCAACGCGTGCTCCGAGAAGCTCGTTGCGAAGAGGGTCCCACGGACGCCGTCATTGTCTTTGAGACCAGTTGGTCGACTAACCAACTTGGGTCCAACACCAAACCCGAGGTTTGAGAGAGGATAATGACGCTCGAACAGGCATGCCCATCGGAATACCAATGGGCGCAATGTGCGTT
FJ904685	OTU_836	45	0.813	0.813	1.35e-62	0.907	1	268	Stictidaceae sp.	Eukaryota	Fungi	Ascomycota	Pezizomycotina	Lecanoromycetes	OSLEUM clade	Ostropomycetidae	Ostropales	Stictidaceae	Cryptodiscus		TTAAGTTCAGCGGGTATCCTTACTTGATCCGAGGTCAATCATAGAATAATTGGGTTTGTCCGGCAGGAGCCGCCCGGGGATCCAATCAGCGAGAATAAAAGTCACTGCGCTGGGACCCCGGCCGATCCGCCGCTGATTTTTGGGGGAGCCTACTCCCCAGGGGGATAAAGGCTTGCCGCCCAATACCAAGCAGAGCTTGAGGATAGAAATGACGCTCGAACAAGCATGCCCGCCGGAATACCAGGGGGCGCAATGTGCGTT
JX218230	OTU_837	45	0.787	0.787	2.09e-47	0.893	1	258	Colletotrichum sp.	Eukaryota	Fungi	Ascomycota	Pezizomycotina	Sordariomycetes	Hypocreomycetidae	Glomerellales	Glomerellaceae	Colletotrichum			TTAAGTTCAGCGGGTATTCCTACCTGATCCGAGGTCAACCTGGTAAAAGTTTGGGGGGTTTTACGGCAAGAGTCCCTCCGGATCCCAGTGCGAGACGTTAAGTTACTACGCAAAGGAGGCTCCGGGAGGGTCCGCCACTACCTTTAAGGGCCCACGTCGACCGTGGGGCCCCAACACCAAGCCGGGCTTGAGGGTTGAAATGACGCTCGAACAGGCATGCCCGCCAGAATGCTGGCGGGCGCAATGTGCGTT
JN865209	OTU_838	45	0.871	0.871	2.37e-78	0.935	1	248	Acanthostigma sp.	Eukaryota	Fungi	Ascomycota	Pezizomycotina	Dothideomycetes	Dothideomycetesincertaesedis	Tubeufiales	Tubeufiaceae	Acanthostigma			TTAAGTTCAGCGGGTATCCCTACCTGATCCGAGGTCAAACCATAGAAGTGTGGTTGTCCGGCGGGTGACGCCAAAACTCCGAAGCGAATAGACTTGACTACGCTGGGAGATGGGCATCACCGCCGACGAGTTTCGGGCACGTCCAGGCGGACGAGGCCCAATACCAAGCAGAAGCTTGAGGGTTGAAATGACGCTCGAACAGGCATGCCCTTCGGAATACCAAAGGGCGCAATGTGCGTT
KT290878	OTU_839	45	0.983	0.983	2.81e-115	0.992	1	242	Pseudeurotium sp.	Eukaryota	Fungi	Ascomycota	Pezizomycotina	Leotiomycetes	Leotiomycetesincertaesedis	Pseudeurotiaceae	Pseudeurotium				TTAAGTTCAGCGGGTATCCCTACCTGATCCGAGGTCAACCTGAAAAAATTGGGGGTTGCTGGCAAGCACGCACCCGGGCCTCCAAAGCGAGAAGAATTACTACGCTTGAAGCCGAATGGCACCGCCACTGATTTTAAGGCCTGCCGGGACCGGCAGAGCCCAATACCAAGCAGAGCTTGAGGGTTGTAATGACGCTCGAACAGGCATGCCCCCCGGAATACCAGGGGGCGCAATGTGCGTT
KF381025	OTU_840	44	0.969	0.969	0	0.984	1	386	Ustilago sp.	Eukaryota	Fungi	Basidiomycota	Ustilaginomycotina	Ustilaginomycetes	Ustilaginales	Ustilaginaceae	Ustilago				TTAAGTTCAGCGGGTAGTCCTACCAATCTGAGGCCGATGAATTATTAAAATCCCTTCCGAGGCAAAGCTCGATATGGGCGGGTTTCAGAAGCACTCCAAACAGCAAGCCGTTGCGTCCAGCTCTTACCCATCTCAACCTCTCCGAAGTCCTGATATTATCAAAACCCGGCAGGGAAGAGAGAGCGAAAATCGAGCTTTCGTCCGTCTTGCCTATCAAATGGATGCGCTAATGCATTTCGAGGGAGCCACGGTGAATGGCAAAACCCTCAATACCGATCCGCCAACTCTTCAAAAGAAAAAAGTTGTCGTTCGAAACAATTCGCGGCCCTCAAACAGGCATGCTCCCCAGATTAGATCTGCCGGGAGCGCAAGGTGCGTT
GQ388723	OTU_841	44	0.974	0.974	4.85e-165	0.982	0.9887	351	Funneliformis caledonium	Eukaryota	Fungi	Glomeromycota	Glomeromycetes	Glomerales	Glomeraceae	Funneliformis					TTAAGTTCAGCGGGTATTCTTACCTGATTTGAGGTCAAAAGTTGAGTGTCGTATACGAATGAGCCTGACAAGCAGGTCGAACGTACTACATGAGATGGTACGTCGTCGCGCGTTCTTAATCAAGGCTGATCTTAAATACGCTTTAAATCGTACCAGATTGATGAATTTTAAGCCACTTTGACATGAATTAACATATGAAAAAGACGGCTCAATTCCGACGCAATCACCCAAACACAAAATATGTTACATATTTCATAAAGAGCGACGGCTTCGATTTTTTTTCTAACGACCCTCAAACAGGCATACTCCCCGGAATACCAGAGAGTGCAATTTGCGTTCAAAGATTCGAT
KJ880032	OTU_842	44	0.904	0.904	6.77e-105	0.952	1	282	Spiromastix sp.	Eukaryota	Fungi	Ascomycota	Pezizomycotina	Eurotiomycetes	Eurotiomycetidae	Eurotiomycetidae incertae sedis	Spiromastix				TTAAGTTCAGCGGGTATCCCTACCTGATCCGAGGTCAACCACGAAGATTGAGTTAAGACCTTAACCGGAGTCCAGTTAAGACTTAGGGGGCCAGCGCCGGCCGGGCCACTAGAGCGGGTTAACTAAAGCCCATACGCTCGGGCACCGATGCACGGAGCTGCCACTGCCTTTGGGGCGCGTCCAGCGAGGACGACCGCCCAACACACAAGCTGAGCTTGAAGGGGTTGCAATGACGCTCGGACAGGCATGCCTTTCGGAATACCAAAAGGCGCAATGTGCGTT
KP230812	OTU_843	44	0.908	0.908	1.75e-99	0.954	1	271	Volutella sp.	Eukaryota	Fungi	Ascomycota	Pezizomycotina	Sordariomycetes	Hypocreomycetidae	Hypocreales	Nectriaceae	Volutella			TTAAGTTCAGCGGGTATTCCTACCTGATTCGAGGTCAACCTTTCAGAAGTTGGGGGTTTTACGGCGAGGTCGCCACCGAGCTGCCCTTGCGAGGAGAAAACTACTACGCAGAGGAGGCTGCAGCGGGACCGCCACTAGATTTAGGGGACGGCGGGCGCCCGAGGGCGCCTGTGCCGATCCCCAACACCAAGCTGGGCTTGAGGGTTGAAATGACGCTCGAACAGGCATGCCCGCCAGAATACTGGCGGGCGCAATGTGCGTT
EF197080	OTU_844	44	0.925	0.925	1.86e-105	0.955	0.9851	266	Podospora inflatula	Eukaryota	Fungi	Ascomycota	Pezizomycotina	Sordariomycetes	Sordariomycetidae	Sordariales	Lasiosphaeriaceae	Podospora			TTAAGTTCAGCGGGTATTCCTACCTGATCCGAGGTCAACCTTGTAAAAGAAGGGGGGTTTTACGGCAGGAAGCCCGCTGCGCGCCCTGAGCGAGGTGTATGCTACTACGCTCGGTGCTACAGCGAGACCGCCACTGTCTTTCAGGGCCCGCGGCAGCCGCGGGTCCCCAACACAAGCCGGGGGCTTGATGGTTGAAATGACGCTCGAACAGGCATGCCCGCCAGAATACTGGCGGGCGCAATGTGCGTTCAAAGATTCGATGATTC
KT314167	OTU_845	44	0.826	0.826	1.52e-68	0.913	1	276	Sordariomycetes sp.	Eukaryota	Fungi	Ascomycota	Pezizomycotina	Sordariomycetes							TTAAGTTCAGCGGGTATTCCTACCTGATCCGAGGTCAACCTTGGTGCCGCCGGAGCGGGCTTTGTGGGGGGGTTTAGAGGCCGGAGGTCCCGCGGGCTCCCGATGCGAGGCTGATGCTACTACGCAAAGGGGGGGCCGGCACGGGTCCGCCACTGTTTTTCGGGGCCTACGTCGGCGCGTAGGTCCCCAACGCCGGGCCACTACGGGCTCGAGGGTTGAAACGACGCTCGGACAGGCATGCCCCCCGGGATGCCGGGGGGCGCCATGTGCGTT
GU934502	OTU_846	44	0.996	0.996	8.12e-129	0.998	1	260	Aspergillus wentii	Eukaryota	Fungi	Ascomycota	Pezizomycotina	Eurotiomycetes	Eurotiomycetidae	Eurotiales	Aspergillaceae	Aspergillus			TTAAGTTCAGCGGGTATCCCTACCTGATCCGAGGTCAACCTGGTTAAAAAAAAAGGTTGGTGGTCGGCAGGCGCCGGCCGGGCCTACAGAGCGGGTGACAAAGCCCCATACGCTCGAGGACCGGACGCGGTGCCGCCGCTGCCTTTCGGGCCCGTCCCCCGGGAAGGGGACGGCGACCCAACACACAAGCCGTGCTTGAGGGCAGCAATGACGCTCGGACAGGCATGCCCCCCGGAATACCAGGGGGCGCAATGTGCGTT
JF809853	OTU_847	43	0.69	0.69	7.05e-23	0.814	0.941	313	Betamyces sp.	Eukaryota	Fungi	Chytridiomycota	Chytridiomycetes	Rhizophydiales	Alphamycetaceae	Betamyces					CCTACCTGATTTGAGACCATGGTTCAAGCTCGAAAGCTTTAGGTTATGGACCCCAGTCCTACGAAAACTCAATCTTTCGCCTACTTATTCAGCATCATAAGAAACCAAGGTTCCATTCAAATACTTTTCTGCAGGTTATGAAAAACGTCGTCGTTTTCTACAAGACAGTGACAATCTAATTCAAAGCACCCTTATTACAGGGATACCTCATATCTCTCACCTTGCTCCCTAAGAAACAAAGCAAAAAAGAATACTATAGATTCTCAAACAGGCATACTCCAGAGGAGTGCAATGTGCGTT
KT358903	OTU_848	43	0.997	0.997	9.31e-148	0.998	1	293	Scedosporium boydii	Eukaryota	Fungi	Ascomycota	Pezizomycotina	Sordariomycetes	Hypocreomycetidae	Microascales	Microascaceae	Scedosporium			TTAAGTTCAGCGGGTAACCCTACCTGATCCGAGGTCAAACCATCTGGAGTTATAGGTGGTTTGACGGCAGGCCTCCGCCGGGACCCAATGCGAGCTTGCAAAAGAGACTTACTACGCAGAAGGCAACCGCGGCGGGACCGCCACTGTATTTCAGGGCCTACGGAGGGTCGCGAAGACTCGCCGTAGCGCCCCAACACCGACCCTGAGCTTCCCTGAGGAAACGGAGGTTCGAGGGTTGAAATGACGCTCGGACAGGCATGCCCGGCAGATTACTGCCGGGCGCAATGTGCGTT
JX843780	OTU_849	43	0.895	0.895	5.63e-93	0.948	1	267	Chaetothyriales sp.	Eukaryota	Fungi	Ascomycota	Pezizomycotina	Eurotiomycetes	Chaetothyriomycetidae	Chaetothyriales					TTAAGTTCAGCGGGTATTCCTACCTGATCCGAGGTCAACCTTGTGATAAATTGGAGGTTAGACCGGCCCGGAAGGTCCTTGATACTCGACGCGTGCTCCGAAAAGCTCGTTGCACCGAGGGTCCCACGGACGCCGTCATTGTCTTTGGGGCCAGTCGGTCGCGGACGACCGACGCGGGCCCAACACCAAACCCGAGGTTTGAGGGAGGATAATGACGCTCGAACAGGCATGCCCACCGGAATACCAGTGGGCGCAATGTGCGTT
KT804091	OTU_850	43	1	1	1.41e-125	1	1	249	Preussia pilosella	Eukaryota	Fungi	Ascomycota	Pezizomycotina	Dothideomycetes	Pleosporomycetidae	Pleosporales	Sporormiaceae	Preussiacomplex	Preussia		TTAAGTTCAGCGGGTATCCCTACCTGATCCGAGGTCAAACTGTGAAGAAGTGACTTCTGGTCGCCGATCCGCCGGGCCTCGAGTTCGCGTTTCTGCTGCGCTCGAAGCCAACGTACCGGCCGCCAATGATTTTGAGGCGAGTCCCCGCGGGAGGCGGGGACAGACACCCAACACCAAGCTGAGCTTGAGGTTTCAAATGACGCTCGAACAGGCATGCCCTAAGGAATACCAAAGGGCGCAATGTGCGTT
KP101207	OTU_851	43	0.863	0.863	1.22e-75	0.932	1	249	Thielavia microspora	Eukaryota	Fungi	Ascomycota	Pezizomycotina	Sordariomycetes	Sordariomycetidae	Sordariales	Chaetomiaceae	Thielavia			TTAAGTTCAGCGGGTATTCCTACCTGATCCGAGGTCAACCTTGGGGTACGTTGGCTTTTTACGGCCGGCGCCCGCAGCACGCCCTAAGCGAGGTGATTTACTACGCTCGGTGTGACAGCGAGCCCGCCACTGCTTTTCGGGGCCTGCGGCAGCCGCAGGTCCCCAACACAAGCCTGGGGCTTGATGGTTGAAATGACGCTCGAACAGGCATGCCCGCCAGAATACTGGCGGGCGCAATGTGCGTT
KT268833	OTU_852	43	1	1	2.98e-121	1	1	241	Helotiales sp.	Eukaryota	Fungi	Ascomycota	Pezizomycotina	Leotiomycetes	Helotiales						TTAAGTTCAGCGGGTATCCCTACCTGATCCGAGGTCAACCATTAGAAAGAAGGGGGGGTTGCTGGCTAGCGCCTACCGCGGCCCTGTAGCGAGAGAAGTTACTACGCTCAGGGCCTGATAGGGCCGCCACTGATTTTAAGGCCCGCCCGGAGGCGAGGCCCAAGACCCAGCACGCTGGAGGGGTTGTAATGACGCTCGGACAGGCATGCCCCTCGGAATACCAAGGGGCGCAATGTGCGTT
KT269499	OTU_853	43	0.967	0.967	2.6e-109	0.983	1	241	Helotiales sp.	Eukaryota	Fungi	Ascomycota	Pezizomycotina	Leotiomycetes	Helotiales						TTAAGTTCAGCGGGTATCCCTACCTGATCCGAGGTCAACCATAGAAAAATTGGGGGTTGATGGCAAGCATCCACCAGGACTCCATAGCGAGAAGAATTACTACGCTTAGAGCCAGATGGCGCCGCCACTGATTTTAAGGGCTGCCAGTGCAGCAGGCCCCAACACCAAGCTGAGCTTGAGGGGTTATAATGACGCTCGAACAGGCATGCCCCTCGGAATACCAAGGGGCGCAATGTGCGTT
EF392521	OTU_854	42	0.882	0.882	9.41e-10	0.259	0.1364	51	Basidiobolus heterosporus	Eukaryota	Fungi	Zygomycota	Basidiobolomycetes	Basidiobolales	Basidiobolaceae	Basidiobolus					TTAAGTTCAGCGGGTAATCCTACCTGATTTGAGATCAAGAAGTTGGAGTAT
JX968197	OTU_855	42	0.93	0.93	3.09e-122	0.965	1	299	Conocybe sp.	Eukaryota	Fungi	Basidiomycota	Agaricomycotina	Agaricomycetes	Agaricomycetidae	Agaricales	Bolbitiaceae	Conocybe			TTAAGTTCAGCGGGTAGTCTTACCTGATTTGAGGTCAAATTGATTCAGGGTGTCTGATTGACAGTTTGAAAGCAGATTCCCTTCTACAACAACATCAGAGTAGATAATTATCATACTGATAGTTGGTTTTGCAAAGGCATTCCAGCTAATGATTTTCAGGGGAGCAGATCTAATGGATAGACCCACAAAAAAACCCCCACCTCCAATCCACTCAACAACACAAGTTTGTAGGGATTGAGAATTAAATGACACTCAAACAGGCATGCTCCTCGGAATACCAAGGAGCGCAAGGTGCGTT
KP216935	OTU_856	42	0.899	0.899	3.84e-95	0.95	1	268	Myriodontium sp.	Eukaryota	Fungi	Ascomycota	Pezizomycotina	Eurotiomycetes	Eurotiomycetidae	Onygenales	mitosporic Onygenales	Myriodontium			TTAAGTTCAGCGGGTATCCCTACCTGATCCGAGGTCAACCTTAGAAAATTGTGGTTTGAGACCGAAGCCACCGGCCGGGCCCACTGAGCGGTGGTTAAATTCCCATTCGCTCGGGCGCCGGAGTCGCGGCGGCGATCACTGCATTTCGGGCACGTCCACTAGAATAGCGGGACGAGGGCCCATAACACAAGCCGTGCTTGAGGGTTGCAATGACGCTCGGACAGGCATGCCCCCCGGAATACCAGGGGGCGCAATGTGCGTT
KC987148	OTU_857	42	0.913	0.913	2.51e-97	0.957	1	265	Hypocreales sp.	Eukaryota	Fungi	Ascomycota	Pezizomycotina	Sordariomycetes	Hypocreomycetidae	Hypocreales	Hypocreales incertae sedis	Acremonium			TTAAGTTCAGCGGGTATTCCTACCTGATCTGAGGTCAACCTTGAGAAGTTGGGGGTTTTACGGCGTGGCCAGCCCGCTCGTCCCGTCTGCGAGGTAGTGCTACTACGCAGGGGAGTCTGCAGGAGACCGCCACTGTGTTTCGGGGCCGGCCGCCGCGGAGGACGGCCGATCCCCAACGCCAGCGCCCCGCGAACGGGGGCTGAGGGTTGAAATGACGCTCAGACAGGCATGCCCGCCAGAATACTGGCGGGCGCAATGTGCGTT
KP992038	OTU_858	42	0.846	0.846	1.92e-73	0.923	1	260	Pezizomycetes sp.	Eukaryota	Fungi	Ascomycota	Pezizomycotina	Pezizomycetes	Pezizomycetes						TTAAGTTCAGCGGGTATCCCTACCTGATCCGAGGTCAAACTAGAAAATAGAGGGGGTTATGGCGGAATGTGAACATGCTTTCAACGGGTAAATTTACTACGTTTACAGCACAGTCAATTCGCCACTGTATTTCAGAAAGGAAAAATTCAATTCCAATTCCAAGACCAAGCAGAAGGTAAACCTTAGCTTGAGTAGTTTTGATGACGCTCGAACAGGCATGCCCTCCGGAATACCAGAGGGCGCAATGTGCGTT
KU060817	OTU_859	42	0.824	0.824	2.64e-65	0.91	0.9961	262	Phaeoacremonium sp.	Eukaryota	Fungi	Ascomycota	Pezizomycotina	Sordariomycetes	Sordariomycetidae	Diaporthales	Togniniaceae	Phaeoacremonium			TAAGTTCAGCGGGTATTCCCACCTGATCCGAGGTCAACCTTTAGATATGTTGGGGTGTTTTACGGCCGGGTAACCCGCCGGGACCTCCGCAGCGAGGCAAAATTACTGCGCTCGGAGTCCTGGCGAGCCCGCCACTGACTTTCGGGGCCCGCGCCCGCTGTGGGTGCGCGGCGCCCCAACACCAGGCAACCGGGGCCTGAGGGTTGAAATGACGCTCGGACAGGCATGCCCGCCAGAATACTGGCGGGCGCAATGTGCGTT
KP192665	OTU_860	41	0.86	0.86	1.3e-07	0.251	0.1425	50	Lyophyllum sp.	Eukaryota	Fungi	Basidiomycota	Agaricomycotina	Agaricomycetes	Agaricomycetidae	Agaricales	Lyophyllaceae	Lyophyllum			TTAAGTTCAGCGGGTAGTCTTGCCTGATTTGAGGTCAAAATGTCAAGAGT
KF267049	OTU_861	41	0.934	0.934	1.49e-139	0.967	1	335	Ceratobasidiaceae sp.	Eukaryota	Fungi	Basidiomycota	Agaricomycotina	Agaricomycetes	Cantharellales	Ceratobasidiaceae					TTAAGTTCAGCGGGTAGTCCTACCTGATTTGAGATCAAACTTAAGGGTCAATTGTCTAACTTAATAGACCGTTAGAAGCGGTTCAATCAGTATTTTCCTGGCCACCTTTTTAACAGTGTCCTCAGCGAGTGATACTTATCACGCCGAGTGGAACCAAGCATAATTACTGAGATCCAGCTAATGGATTTAAGAGGAGCAGACTGTGAAATCTGCAAGACCTCCAAGTCCAAAGCAAAACCAATTGAATTAACAAAAGGAATTGACTTTGAGATTTGCTCATGATACTCAAACAGGCATGCTCCAAGGAATACCAAGGAGCGCAAGATGCGTT
JQ301691	OTU_862	41	0.974	0.974	2.63e-09	0.299	0.1246	38	Xanthoriaparietina	Eukaryota	Fungi	Ascomycota	Pezizomycotina	Lecanoromycetes	OSLEUM clade	Lecanoromycetidae	Teloschistales	Teloschistineae	Teloschistaceae		TTAAGTTCAGCGGGTGTTCTTGCCTGACCTCAGGTCGA
KP268491	OTU_863	41	0.847	0.848	1.03e-83	0.924	1	295	Agaricomycetes sp.	Eukaryota	Fungi	Basidiomycota	Agaricomycotina	Agaricomycetes							TTAAGTTCAGCGGGTAGTCCTACCTGATTCGAGGTCAGATTTCAAAGCATTTAAACTGACCGCCGCTCGCACGGAACGGTCGAGGCGGGGGCAGAGCCGGAACCCATGGTCGGACGAGGACAATACAACGCCCGGGATGTCCGGAGACCCCACCGATGCATTTGAGGGGAGCCGCGTCGCCGCGGCAGGCCCCCACTTCCGCGGGCCCGAGGCACGAAACCTCGGGTCGCGATGAATTCAAGACACTCGAACAGGCATGCCCTTCGGAATACCAAAGGGCGCAAGGTGCGTT
KF428597	OTU_864	41	1	1	4.26e-139	0.993	0.9856	274	Neonectria sp.	Eukaryota	Fungi	Ascomycota	Pezizomycotina	Sordariomycetes	Hypocreomycetidae	Hypocreales	Nectriaceae	Neonectria			TTAAGTTCAGCGGGTATTCCTACCTGATCCGAGGTCAAACGTTCAGAAGTTGGGGGTTTAACGGCGTGGCCGCGCTGTTTCCCAGTGCGAGGTGTGCTACTACGCAGAGGAAGCTACAGCGAGACCGCCACTAGATTTAGGGGACGGCGGGCGCGGAGGCTCGCCGATCCCCAACACCAAGCCCGGGGGCTTGAGGGTTGAAATGACGCTCGGACAGGCATGCCCGCCAGAATACTAGCGGGCGCAATGTGCGTTCAAAGATTCGATGATTCAC
GQ153221	OTU_865	41	0.774	0.774	5.35e-49	0.887	1	274	Pezizomycotina sp.	Eukaryota	Fungi	Ascomycota	Pezizomycotina	Pezizomycotina							TTAAGTTCAGCGGGTATCCCTACCTGATCCGAGGTCAAAATGATAGATTTGGGGGTTGAGGGCGGAAGACCACTTGTATAATAGCGAAACATAATGTTGATTACTACGCTTGTTGATACAAATAACTTCGCCATTGTATTTCGGAACGGGGACACTCAAGGTGACTCCAACTCCAAGACCACGCTGTGAATAAATCCAAGCATGAGGGTTTTGATGACGCTCGAACAGGCATGCCTACCGGAATACCAGTAGGCGCAATGTGCGTT
JQ758686	OTU_866	41	0.754	0.754	3.85e-38	0.877	1	276	Pezizomycetes sp.	Eukaryota	Fungi	Ascomycota	Pezizomycotina	Pezizomycetes	Pezizomycetes						TTAAGTTCAGCGGGTATCCCTACCTGATCCGAGGTCAAACCTTGAAATGTGGGGGTTTCTGCCCGGCAGGACAAGTAGCAAGCTGGATGCCGCGAAAGAATAACTTACTACGCTGCTAATCCAAAGCTCGATTGTCCGCCATTCAATTTCGCAGGTGGGGCGCCGATGAAGGCTCTCCATCCCGCAGGACCAAGCAAAGTTGCTTGACGGTTTTTGATGACGCTCGAACAGGCATGCCCTCCGGAATACCAGAGGGCGCAATGTGCGTT
KP101584	OTU_867	41	0.951	0.951	1.31e-113	0.975	1	264	Ajellomycetaceae sp.	Eukaryota	Fungi	Ascomycota	Pezizomycotina	Eurotiomycetes	Eurotiomycetidae	Onygenales	Ajellomycetaceae				TTAAGTTCAGCGGGTATCCCTACCTGATCCGAGGTCAACCTTGGTTGAGGAACGAGTCCTCGATTGGGGGTTGGCCGGGGCCGGCCGGGCCTCCATGAGCGGGTGACAAAGCCCCATACGCTCGGGCACCGGAACACGACGCCGCCACTGCATTTCGGGCACGTCCACGGGGGACGAAGGCCCAACACACAAGCCGCGCTTGAGGGTTGCAATGACGCTCGGACAGGCATGCCCCCCGGAATACCAGAGGGCGCAATGTGCGTT
KT824243	OTU_868	41	0.889	0.889	2.34e-91	0.944	1	261	Acremonium sp.	Eukaryota	Fungi	Ascomycota	Pezizomycotina	Sordariomycetes	Hypocreomycetidae	Hypocreales	Hypocreales incertae sedis	Acremonium			TTAAGTTCAGCGGGTATTCCTACCTGATCCGAGGTCAACCTTTGAGAAGTGGGGGGTTTTACGGCGAGGCGCAACCGCTATCCAGCTGCGAGGCATTGCTACTACGCAGAGGAGGTCGCGGGTGTGCCGCCACTGTATTTCGGGGCCGGCCGGTGGGGCCGATCCCCAACACCAGGTCCCGCGAACGGGCCCTGAGGGTTGAAATGACGCTCGGACAGGCATGCCCACCAGAGTACTGGTGGGCGCAATGTGCGTT
KJ413382	OTU_869	41	0.862	0.862	1.25e-75	0.931	1	253	Auxarthron sp.	Eukaryota	Fungi	Ascomycota	Pezizomycotina	Eurotiomycetes	Eurotiomycetidae	Onygenales	Onygenaceae	Auxarthron			TTAAGTTCAGCGGGTATCCCTACCTGATCCGAGGTCAACCGGTAAAAATTGGGTTCACGACCAGCGCCGATCCAGGCCTCCAGAGCGGAAAGGTTGCCCATACGCTCAGGCACCGGTTCGGGCGCCGCCACTGCCTTTCAGGCCCGTCCACGAGGGGACGAGGCCCAACACACAAGCCGCGCTTGAAGGTTGCAATGACGCTCGGACAGGCATGCCCCCCGGAATACCAGGGGGCGCAATGTGCGTT
KP216909	OTU_870	41	0.996	0.996	5.98e-124	0.998	1	249	Hypocreales sp.	Eukaryota	Fungi	Ascomycota	Pezizomycotina	Sordariomycetes	Hypocreomycetidae	Hypocreales					TTAAGTTCAGCGGGTATTCCTACCTGATCCGAGGTCAACCTTCAGAAGTTGGGGGTTTTACGGCGTGGCCGCGCCGCGTTCCAGTGCGAGGTGTTGCTACTACGCAGAGGAGGCTACAGCGAGACCGCCACTCGATTTCGGGGCCGGCCCGTGACGGCCGATCCCCAGCACCAAGCCCGGGGGCTTGAGGGTTGAAATGACGCTCGAACAGGCATGCCCGCCAGAATACTGGCGGGCGCAATGTGCGTT
KM519290	OTU_871	40	0.875	0.875	3.56e-08	0.259	0.1429	48	Atractiellomycetes sp.	Eukaryota	Fungi	Basidiomycota	Pucciniomycotina	Atractiellomycetes							TTAAGTTCAGCGGGTAGTCCTGCCTGATCTGAGGTCAAAGGTTGAGAG
AY927349	OTU_872	40	0.997	0.997	6.49e-163	0.998	1	321	Rhizoctonia sp.	Eukaryota	Fungi	Basidiomycota	Agaricomycotina	Agaricomycotinaincertaesedis	Rhizoctonia						TTAAGTTCAGCGGGTAGTCCTACCTGATTTGAGATCAGATCATAAATGTAATTGTCCAAGTGAATGGACTATTAGAAGCGGTTCATCTGCATTGCCTGGCCACCTTTTACAGTGTCCTCAGCGAGTGATACTTATCACGCCGAGTGGAACCAAGTGTATACTGAGATCCAGCTAATATATTTAAGAGGAGCAGACTGTGACATCTGCAAGACCTCCAAATCCAAAGCAAGGCCAGTTGAATTAACAAAAGGTTTACTTTGAGAATTTCATGATACTCAAACAGGCATGCTCCAAGGAATACCAAGGAGCGCAAGGTGCGTT
KC311499	OTU_873	40	1	1	5.93e-157	0.989	0.9777	307	Clavicipitaceae sp.	Eukaryota	Fungi	Ascomycota	Pezizomycotina	Sordariomycetes	Hypocreomycetidae	Hypocreales	Clavicipitaceae				TTAAGTTCAGCGGGTATTCCTACCTGATTCGAGGTCAACTCGGTAAAAGTTGGGCGTTTTACGGCAGTGGCCGCGTCGGGCTCCCGTTGCGAGGTTGTGCTACTACGCAGGGGTGGCACGCGACGAGGCCGCCAATTCATTTCGGGGGCGGCGTGGCACACTGTGAGACAGCGGGCCAGGATGCCGTCCCCCAACACCAGGGTGTCTCCCCCTCCGAAAAGGGGGACCTGAGGGTTGAAATGACGCTCGAACAGGCATGCCCGCCAGAATACTGGCGGGCGCAATGTGCGTTCAAAGATTCGATGAT
KT583208	OTU_874	40	1	1	5.21e-151	1	1	296	Cunninghamella elegans	Eukaryota	Fungi	Zygomycota	Mucoromycotina	Mucorales	Cunninghamellaceae	Cunninghamella					TTAAGTTCAGCGGGTAGTCCCATCTGATTTCAGGCCAAGATTTAAAAGTAAAATGATGGCTATAAACCTAATAAGAAATAAATCCTATTAAAGCCGACTAGGTTTTACCAGATGCAAGATCTAATAAAAAAGTCGAGCCTTATATTTAGGTCGAGAGTAATTCTTAATAAATCAAGAATCACCAGAACCAGTAATAATTTATCTCTTCCTTTTAAACCACCAAGGTGGAGGGGAGATTTACTAGTGGTACTGAAACAGACGTACCTTATGGAATACCATAAGGTGCAAGATGCGTT
HQ446361	OTU_875	40	0.845	0.845	3.69e-70	0.902	0.9599	264	Savoryella sp.	Eukaryota	Fungi	Ascomycota	Pezizomycotina	Sordariomycetes	Hypocreomycetidae	Savoryellales	Savoryella				GGGTAGCCTCGTCCGACCCGAGGCCAACTCTTTTAGGAGTGGTTGGGAGGCGGGCCCCCGCGAGCCGACCCTAGGCGCTGTGCGGTGACTTCGCCTGGGAGCCTCGGGGGCCGCCGCTGGTTTTCGGGGGCGCTTTCGGATCCGGAAGCAGCCCCCAACACCGGGAGCGCCTTCGAGCAGAAGGCCTCCCGAGCGGAGCAGCGGCGCTCGGTCGGACGTGCCCCGCGGAATACCGCGGGGCGCAATATGCGTT
KT207742	OTU_876	40	0.992	0.992	5.73e-131	0.985	0.9778	264	Chaetomium sp.	Eukaryota	Fungi	Ascomycota	Pezizomycotina	Sordariomycetes	Sordariomycetidae	Sordariales	Chaetomiaceae	Chaetomium			TTAAGTTCAGCGGGTCTTCCTACCTGATCCGAGGTCAACCTTGGGTAAAAAAGGCTTTTTAACGGCCGGAACCCGCAGCACGCCCTGAGCGAGATAAAATCTACTACGCCCGGTGTGACAGCGAGCCCGCCACTGGTTTTCAGGGCCTGCGGCAGCCGCAGGTCCCCAACACAAGCCTGGGGCTTGATGGTTGAAATGACGCTCGAACAGGCATGCCCGCCAGAATACTGGCGGGCGCAATGTGCGTTCAAAGATTCGATGATT
KM980093	OTU_877	40	1	1	1.3e-132	1	1	262	Fusarium sp.	Eukaryota	Fungi	Ascomycota	Pezizomycotina	Sordariomycetes	Hypocreomycetidae	Hypocreales	Nectriaceae	Fusarium	Fusariumoxysporumspeciescomplex		TTAAGTTCAGCGGGTATTCCTACCTGATCCGAGGTCAACCTTTGGATATAGTGGGTTGTTTAACGGCGTGGCCGCGCCGCGTTCCAGTGCGAGGTGTTTCTACTACGCAGAGGAGGCTGCAGCGAGACCGCCACTAGATTTCGGGGCCGGCGGGCCGCACGGAGGCGGCGCCGATCCCCAACACCAAGCCCGGGGGCTCGAGGGTTGAAATGACGCTCGGACAGGCATGCCCGCCAGAATACTGGCGGGCGCAATGTGCGTT
AY649593	OTU_878	40	1	1	1.41e-125	1	1	249	Pyrenocha etalycopersici	Eukaryota	Fungi	Ascomycota	Pezizomycotina	Dothideomycetes	Pleosporomycetidae	Pleosporales	Pleosporineae	Cucurbitariaceae	Pyrenochaeta		TTAAGTTCAGCGGGTATCCCTACCTGATCCGAGGTCAAGAGCAAAAGTGTAGGCTTGATGGACGCCGACATCCGTGGCAAGAAGCGCAAAATGTGCTGCGCTCTATAACCAGATTGCCGGCTGCCAATTGCTTTGAGGCGAGTCCACGCGCAAAGCGGGACAAACACCCAACACCAAGCAGAGCTTGAGGGTACAAATGACGCTCGAACAGGCATGCCCCATGGAATACCAAGGGGCGCAATGTGCGTT
KC007174	OTU_879	40	0.929	0.929	3.36e-95	0.964	1	238	Myxotrichaceae sp.	Eukaryota	Fungi	Ascomycota	Pezizomycotina	Leotiomycetes	Leotiomycetesincertaesedis	Myxotrichaceae					TTAAGTTCAGCGGGTATCCCTACCTGATCCGAGGTCAACCATGGAAAGTTGGGGTTGCTGGCAAGCCACCGCAGGACCCTAGAGCGAGAGCATTACTACGCTTAGAGCCAGACGGCGCCGCCACTGATTTTAGGGCCGGCCACAGCGGGCAGGGCCCAACACCAAGCAGAGCTTGAGGGTTGAAATGACGCTCGAACAGGCATGCCCCGCGGAATACCACGGGGCGCAATGTGCGTT
JQ638668	OTU_880	39	0.909	0.909	3.05e-129	0.955	1	342	Brachyphoris oviparasitica	Eukaryota	Fungi	Ascomycota	Pezizomycotina	Orbiliomycetes	Orbiliales	Orbiliaceae	mitosporic Orbiliaceae	Brachyphoris			TTAAGTTCAGCGGGTATCCTCATCTGATCCGAGGTCAAAGGTCAGGGGAATTGGGGGTTAACCAATTCCTTGTTGTTGCAAGAGGCGGGGCAGGTCCACTGTGCTGTTACAACCTATAAAATTTACGAGTTGTCGCAATTTGTGAGGCCGATGCCCGCTAGCTTTCTCCGCGTTTAAGCGGGGGAAACCCAGACAAGCCCCTAAGGGCTCGCGGGTCACTTCCCCACGCCAGGGTCCCGAGGCCAGGCGGTTTACAAAAACCACCGGTCCGGAAGGGTTTTACTGACGCTCGAACAGACGTGCCTTTCGGAATACCAAAAGGCGCAATGTGCGTT
JF809853	OTU_881	39	0.717	0.717	4.19e-26	0.831	0.9448	314	Rhizophydiales sp.	Eukaryota	Fungi	Chytridiomycota	Chytridiomycetes	Rhizophydiales							CCTACCTGATTTGAGACCATGGTTCAAGCTCGAAAGCTTTAGGTTATGGACCCCAGTCCTACGAAAACTCAATCTTTCGCCTACTTATTCAGCATCATAAGAAACCAAGGTTCCATTCAAATACTTTTCTGCAGGTTATGAAAAACGTCGTCGTTTTCTACAAGACAGTGACAATCTAATTCAAAGCACCCTTATTACAGGGATACCTCATATCTCTCACCTTGCTCCCTAAGAAACAAAGCAAAAAAGAATACTATAGATTCTCAAACAGGCATACTCCAGAGGAGTGCAATGTGCGTT
JX050248	OTU_882	39	0.944	0.944	4.04e-07	0.279	0.1143	36	Rhizoctoniasolani	Eukaryota	Fungi	Basidiomycota	Agaricomycotina	Agaricomycetes	Cantharellales	Ceratobasidiaceae	mitosporicCeratobasidiaceae	Rhizoctonia			TTAAGTTCAGCGGGTAATCTTGCCTGATATCAGGTC
KJ706298	OTU_883	39	0.974	0.974	1.45e-145	0.987	1	306	Leucosporidium sp.	Eukaryota	Fungi	Basidiomycota	Pucciniomycotina	Microbotryomycetes	Leucosporidiales	Leucosporidium					TTAAGTTCAGCGGGTAATCCTGCCTGATCTGAGGTCTAATCTAAAGTTGACTAAAGTAGTTGGAAGCTTCTACTGAGATCTCATTCGGCCACACTACAAGAGCGTGTCCTCAGCGAATAGTCTATTACACTGAGTCAATCCGAGTTCGAATTAGAGATGCTAATATATTACGAACGAGCTAGATCCGAAGACCAGCAACGCTCAAAAACCAAACACCATTCAGTCTACAAGAAACTGGTGGGTTGAAGAGTTCATGACACTCAAACAGACATGCTCTCCGGAATACCAGAGAGCGCAAGGTGCGTT
HQ008917	OTU_884	39	1	1	2.57e-135	1	1	267	Penicillium sp.	Eukaryota	Fungi	Ascomycota	Pezizomycotina	Eurotiomycetes	Eurotiomycetidae	Eurotiales	Aspergillaceae	Penicillium			TTAAGTTCAGCGGGTAGCCCTACCTGATCCGAGGTCAACCGGAGGAGGCGCACCCCGAAGGGCTGCCTAAAAGGAAGACCAGCGCCGACCGAGTCCCTCCCGAGCGGGTGACAAAGCCCCATACGCTCGAGGACCCGACGCGGCGCCGCCACTGCTTTTGGGGCGTGTCCCCGGGGGGACAGCGCCCAACACCCAGCCGTGCTGGAGGGCAGAAATGACGCTCGGACAGGCATGCCCCCCGGAATGCCAGGGGGCGCAATGTGCGTT
KT269133	OTU_885	39	0.967	0.967	5.17e-112	0.984	1	246	Ascochyta sp.	Eukaryota	Fungi	Ascomycota	Pezizomycotina	Dothideomycetes	Pleosporomycetidae	Pleosporales	Pleosporineae	Didymellaceae	Ascochyta		TTAAGTTCAGCGGGTATCCCTACCTGATCCGAGGTCAAAAGTGAGAAAGAGGCTTCATGGATGCCACTGTTTAGAGACTAAGACGCAAAATGTGCTGCGCTTACTACCAAAAACACTGGCTGCCAATTACTTTAAGGCGAGTCTGAATAAACAGACAAAACGCCCAACACCAAGCAAAGCTTGAGGGTACAAATGACGCTCGAACAGGCATGCCCCATGGAATACCAAGGGGCGCAATGTGCGTT
KP413071	OTU_886	38	0.938	0.938	6.58e-12	0.28	0.1234	48	Entorrhiza sp.	Eukaryota	Fungi	Basidiomycota	Basidiomycotaincertaesedis	Entorrhizomycetes	Entorrhizales	Entorrhizaceae	Entorrhiza				ACTCAAATAGGCATACCTATCGGAATACCAATAGGTGCAATATGCGTT
JX975971	OTU_887	38	0.783	0.783	1.69e-82	0.889	0.9947	383	Mortierella sp.	Eukaryota	Fungi	Zygomycota	Mortierellomycotina	Mortierellales	Mortierellaceae	Mortierella					AAGTTCAGCGGGTAGTCTTACTTGATTTGAGATCGAGTTTAACAGTTTTAAATAAACTGATAAATTCCTGCATCAGTCAGCATTTGAAATCATTCAACCTTTATGTTAGCTGCAGCAAAAGTAATAATCCGCAGACTCATAAAGAGTCAACAGGACTAAATAAATATGCTTTTAGCTCAGAAGAATGTTCAGCTGCACCTGCATTTCAAGTGACCTGCCAAGTTGGCGAATGCCTTCTCGTTAGGATTACTCAAATCCAAACCCCAAGAAACAAATCTTGGGATTTGAGGTGTTTACTGATACTCAAACAAGCATGCTCTCCGGAATACCAGAGAGCGCAATATGCGTT
JX976129	OTU_888	38	0.803	0.803	2.85e-79	0.899	0.9943	365	Mortierella beljakovae	Eukaryota	Fungi	Zygomycota	Mortierellomycotina	Mortierellales	Mortierellaceae	Mortierella					AAGTTCAGCGGGTAGTCTTACTTGATTTGAGATCGAGTTTAACAGTTTTATATAAACTGATAAATTCCTGCATCAGTCAGCATTTGAAATCATTCAACCTTTATGTTAGCTGCAGCAAAAGTAATAATCCGCAAACTCATAAAGAGTCAACAGGACTAAATAAATATGCTTTTAGCTCAGAAGAATGTTCAGCTGCACCTGCATTTCAAGTGACCTGCCAAGTTGGCGAATGCCTTCTCGTTAGGATTACTCAAATCCAAACCCCAAGAAACAAATCTTGGGATCTGAGGTGTTTACTGATACTCAAACAAGCATGCTCTCCGGAATACCAGAGAGCGCAATATGCGTT
KM086818	OTU_889	38	0.996	0.996	1.57e-120	0.848	0.6991	245	Lindtneria sp.	Eukaryota	Fungi	Basidiomycota	Agaricomycotina	Agaricomycetes	Corticiales	Corticiaceae	Lindtneria				GTTAGAAGCAAGCCCAACGAGAACCAAAGTCGACGCAGATAGACTATCACGTCAAGAGACGGTTCAGCACAGGGAAGTCTCGCTAATGGATTTAAAGGGAGCCGACTCACAAGAAGCCTGCAAAAACCCTCAAGACCAAGCTTCGAAAAACACAAAGTTTTTGAAGTTGATGATTTAATGATACTCAAACGGGCATGCCCTGCGGAATACCACAGGGCGCAAGGTGCGTTCAAAGATTCGATGAT
GQ499376	OTU_890	38	0.718	0.718	3.24e-34	0.859	1	355	Triparticalcar sp.	Eukaryota	Fungi	Chytridiomycota	Chytridiomycetes	Spizellomycetales	Spizellomycetaceae	Triparticalcar					TTAATTCAGCGGGTTTTCTTGCCCGATTTCGACCAAGTTTTCAGAAGGCACTTGCTTGTGCCAGCTGTGACGTTGGTGAGTGCGCGCCACGCCGACTTGCTTCCGGCTCGTCCTCATCGTGAATAGATGTGATTCTGTTGCACTTTGAGGGCTAACCGACACAATTCGGCAGCACGCACCATCATTTTCAGATGATTTGCGCCGAGCGGCGCAAAAGACATCCAGCTTCCACCCTGCCGCCCCGGCGCCTTGCGACGCCAGAGGTCAGTGTGAGACACTTAATGATTCTGAAACGGGCATGCTCCCCGGAATACCAGGAAGCGCAATGTGCGTT
KR349630	OTU_891	38	0.713	0.713	7.04e-49	0.857	1	369	Volvariella sp.	Eukaryota	Fungi	Basidiomycota	Agaricomycotina	Agaricomycetes	Agaricomycetidae	Agaricales	Pluteaceae	Volvariella			TTAAGTTCAGCGGGTAGTCCTACCTGATTTGAGGTCAAAGTGTTCAAAAGAAGAGGGGGGCTTTCGCCGGAGGGGTTGGGGAGCAGGTTCGATTAGACCCGACGGGCGAGGCGTAGACGACTATCAACGCCGCAAAGACCCGAAAGGACGAGGCCCTACTGATGCGTTTCAGGAGAGCGGGGGCCCCGGCGTACAGTGCCGGGGGGGCCCCGCAGCGCTCCCAAGTCCAAGGGGTCCACACCCAGAAGGAGGGAGCCTTGAGGATTCAATGACACTCAAACAGGCATGCTCTTTGGAAAGGCCAAAGAGCGCAAGGTGCGTT
AY997062	OTU_892	38	0.723	0.723	1.64e-31	0.707	0.6912	274	Mortierella sp.	Eukaryota	Fungi	Zygomycota	Mortierellomycotina	Mortierellales	Mortierellaceae	Mortierella					AGATCGCATAAAAATATTCCATCAAGTTGGAGTAATCAATAATGCTTTCTCCCCTTTAATTGTACTTTATCCCACTCTACCACTCTATACTTTATATTAATCATTTTAAAGGAACGGACAAAAAGACATTTAAAAAAAAACATCCATCTAGTTCGGACTCCTCAATACTAATTAAAAAGAAACAGAAAATATCCACTTCAATTTAATTAATTAAAACATACATATTCTCAGGCAAGTATACCCTGTGGTGACCCACGAGGGTGCAATATGCGTT
AY349100	OTU_893	38	1	1	6.43e-157	0.954	0.9083	307	Powellomyces sp.	Eukaryota	Fungi	Chytridiomycota	Chytridiomycetes	Spizellomycetales	Powellomycetaceae	Powellomyces					AGACCAAGTTATCAGACAATGATCCAAGGATCACTGAAAGTGTATGTTGGTTGAGTGTAAGATCCAGACCATGGAATCGCTTCTCTTCAAGAGGTAACGAATGAGCTAACATCTGTTGCACTTGAGAGAACCGAACCAAGAAGGCCGGTTGCAAACACAATCATTTTCAAGCCATTGCTTTGCAGCAAAGAGGCTCACATCCGAAAGGGTAACGGCGTCGCCCGAGGGTTCAGACCGTGCCTTTGAGAATGTTAATGATTCTGAAACGAGCATGCTCCCCGGAATACCAGGGAGCGCAATGTGCGTT
JN943135	OTU_894	38	0.945	0.945	1.89e-131	0.972	1	307	Parasola sp.	Eukaryota	Fungi	Basidiomycota	Agaricomycotina	Agaricomycetes	Agaricomycetidae	Agaricales	Psathyrellaceae	Parasola			TTAAGTTCAGCGGGTAGTCCTACCTGATTTGAGGTCAAGATTGGTCATTTGTCCTTTCGGACGGTTAGAAGCCAGTCCCCCAGTAAAGGGTCTCCAAACCAGCAGCGTAGATAGATTATCACACCGTTGGGATAGAGGTACAAGACCTGCTAATACATTTAAGGAGAGCAAACCGCAGTAGACTGCAGCCTGCAAAACTCCCAAGTCCAAGCCATCACACAAGTTCGAAAACCAGGTGAGGTTGAGAATTTAATGACACTCAAACAGGCATGCTCCTCGGAATACCAAGGAGCGCAAGGTGCGTT
JX045736	OTU_895	38	0.983	0.983	1.29e-139	0.988	0.9932	292	Acremonium cereale	Eukaryota	Fungi	Ascomycota	mitosporic Ascomycota	Acremonium							TTAAGTTCAGCGGGTATTCCTACCTGATCTGAGGTCAACCTTGGTAAAAGTTGGGTGTTTTACGGCATGACCGCACCGCTCTCCACCTGCGAGGTGATATGTTACTACGCAGAGGAGGCTACGGCGTGGTCGCCACTCCATTTCGGGGCCGACCCTCCGTCAGACGGTAGGTCGATCCCCAACACCGCATCCGACAAGAAGCCGGGCGCGAGGGTTGAAATGACGCTCAGACAGGCATGCCCGCCAGAATACTAGCGGGCGCAATGTGCGTTCAAAGATTCGATGATTCACT
KP101584	OTU_896	38	0.858	0.858	3.49e-83	0.929	1	282	Ajellomycetaceae sp.	Eukaryota	Fungi	Ascomycota	Pezizomycotina	Eurotiomycetes	Eurotiomycetidae	Onygenales	Ajellomycetaceae				TTAAGTTCAGCGGGTATCCCTACCTGATCCGAGGTCAACCTTGGTTGAGGAACGAGTCCTCGATTGGGGGTTGGCCGGGGCCGGCCGGGCCTCCATGAGCGGGTGACAAAGCCCCATACGCTCGGGCACCGGAACACGACGCCGCCACTGCATTTCGGGCACGTCCACGGGGGACGAAGGCCCAACACACAAGCCGCGCTTGAGGGTTGCAATGACGCTCGGACAGGCATGCCCCCCGGAATACCAGAGGGCGCAATGTGCGTT
GQ411319	OTU_897	38	0.941	0.941	1.5e-106	0.954	0.9659	256	Clavariopsis aquatica	Eukaryota	Fungi	Ascomycota	Pezizomycotina	Sordariomycetes	Hypocreomycetidae	Microascales	Halosphaeriaceae	mitosporicHalosphaeriaceae	Clavariopsis		TTAAGTTCAGCGGGTATCCCTACCTGATCCGAGGTCAAAGTAAAAAAGAGGCTTGATGGAAGGAGGTAGACTGGATCGCGACACAATGTGCTGCGCACGAAGCCAACTTACCGGCTGCCAATGAATTTAAGGCGAGTCCACGCACTAGGCGGAACAAACACCCAACACCAAGCAGAGCTTGAAGGTTTAAATGACGCTCGAACAGGCATGCCCAACGGAATACCGAAGGGCGCAATGTGCGTTCAAAGATTCGAT
KR809561	OTU_898	38	0.864	0.864	7.05e-79	0.932	1	257	Cephaliophora tropica	Eukaryota	Fungi	Ascomycota	Pezizomycotina	Pezizomycetes	Pezizales	Ascodesmidaceae	Cephaliophora				TTAAGTTCAGCGGGTATCCCTACCTGATCCGAGGTCAAAAACTTAGAAGTGGGGGGGTTACGGCAGAAGCGCGCACCGGACCATAACGAGATATTAATACTACGCTTTGGCCTAGAGGCTCTTCGCCATTGGATTTCGCTGGGGATGCAATCGCATCCGAAGCATGACCAATCCTTGACAAAGTCTCAGACTGAGGTTTTTGATGACGCTCGAACAGGCATGCCTCCCGGAATACCAGGAGGCGCAATGTGCGTT
JQ761457	OTU_899	38	0.941	0.941	4.98e-106	0.97	1	253	Pezizomycetes sp.	Eukaryota	Fungi	Ascomycota	Pezizomycotina	Pezizomycetes							TTAAGTTCAGCGGGTATCCCTACCTGATCCGAGGTCAACCTATAGTATTGGGGATTTGAGGGCGAGAATGCCTCAGAGTCCAAGCGAAAGATAAACTTACTACGCCGGGGCACGTGAGACTTTCCGCCATTGGATTTCGGAAGGGAGGGCCAGAGGCACTCCTCTTCCAATACCAAGCAAAATCGCTTGAGTGGTCTTTAATGACGCTCGAACAGGCATGCCTCCCGGAATACCAGGAGGCGCAATGTGCGTT
EF197075	OTU_900	38	0.972	0.972	3.5e-114	0.986	1	248	Podospora sp.	Eukaryota	Fungi	Ascomycota	Pezizomycotina	Sordariomycetes	Sordariomycetidae	Sordariales	Lasiosphaeriaceae	Podospora			TTAAGTTCAGCGGGTATTCCTACCTGATCCGAGGTCAACCTTGATAAGTGGGGGTGTTTAACGGCCGGTGACCCGTCGCGTGCCCGGAGCGTGGTATGTTTACTGCACTCGGTACGACGACGAGCCCGCCACTGGGTTTGGGAGGCTGCGGCGGCCGCAGGGCTCCAACACAAGCGCGGGCGCTTGATGGTTGAAATGACGCTCGAACAGGCATGCCCGCCAGAATACTGGCGGGCGCAATGTGCGTT
KP191488	OTU_901	37	0.891	0.891	8.24e-111	0.946	1	313	Glomerales sp.	Eukaryota	Fungi	Glomeromycota	Glomeromycetes	Glomerales							TTAAGTTCAGCGGGTATTCTTGCCTGATTTGAGGTCATTTTAGAGTAAGCTTACGATCTTGGTTTCGCGCTCGCAAAAGTGCTGAAAGCAACCAAAAATCGTAACGGCTTGTAAAAATCCGCTAACGAGAGAATGTTTAATTGCTCCTTTAGGTAAGATTTTATAATGACAAGCCCGTAAATTTAAGGCCATAGATCTATCGAAATAAAAGCCCAATTCCATAAATCAAAGATTCATGATAATTATTATTTACTGACCCTCAAACAGGCATACTCTCCGGATTACCAGAGAGTGCAATATGCGTT
KJ705171	OTU_902	37	0.936	0.936	3.77e-121	0.968	1	299	Entoloma sp.	Eukaryota	Fungi	Basidiomycota	Agaricomycotina	Agaricomycetes	Agaricomycetidae	Agaricales	Entolomataceae	Entoloma			TTAAGTTCAGCGGGTAGTCCTACCTGATTTGAGGTCAAATTGTCAAGTTGTCTATATAGACCATTAGAAGCAAAATCCTTCCGAGACGGAAGCTGATTCTCAATGATATAGATAATTATCATACCAAAGATGGTCAGCAGAGACTTTGCTAATATATTTAAGAAGAGCTGATTTCTGAGAAGCCAGCAACCTCCAAAATCCAAGCCTAACTAGCTTATAAAAACCAGAGAGGTTGAGAATTTCACGACACTCAAACAGGCATGCTCCTCGGAATACCAAGGAGCGCAAGGTGCGTT
JF781420	OTU_903	37	0.88	0.88	2.34e-09	0.281	0.1818	50	Trichosporonoides sp.	Eukaryota	Fungi	Basidiomycota	Agaricomycotina	Agaricomycotinaincertaesedis	Trichosporonoides						TTAAGTTCAGCGGGTAGTCCTACCTGATCTGAGGTCGAAAGTGGGAGTGA
HM572541	OTU_904	37	0.898	0.898	8.05e-09	0.289	0.1808	49	Lyophyllum fumosum	Eukaryota	Fungi	Basidiomycota	Agaricomycotina	Agaricomycetes	Agaricomycetidae	Agaricales	Lyophyllaceae	Lyophyllum			TTAAGTTCAGCGGGTAGTCTTGCCTGATTTGAGGTCAAAAGGTCAGAA
KF019265	OTU_905	37	0.942	0.942	1.5e-106	0.952	0.9621	257	Pleosporales sp.	Eukaryota	Fungi	Ascomycota	Pezizomycotina	Dothideomycetes	Pleosporomycetidae	Pleosporales					TTAAGTTCAGCGGGTATCCCTACCTGATCCGAGGTCAAGATAAAAGAAGGTCTTGTGGGGGACCAGCATGTCAGGACGTCTGGCGCGTTTCTACTGCGCTCGAAGCCAACATACCGGCCGCCAATGCATTTGAGGTGAGTCCACCGCGGGGGAGGACAAGCACCCAACACCAAGCTGAGCTTGAATGTTTAAATGACGCTCGAACAGGCATGCCCAACGGAATACCGAAGGGCGCAATGTGCGTTCAAAGATTCGA
DQ491504	OTU_906	37	0.817	0.817	1.66e-61	0.909	1	257	Ascobolus sp.	Eukaryota	Fungi	Ascomycota	Pezizomycotina	Pezizomycetes	Pezizales	Ascobolaceae	Ascobolus				TTAAGTTCAGGGGGTATCCCTACCTGATCTGAGGTCAAGCTTTAAAATAAATCGTTCAGTTGGCAGACGACTACACAGTTGCTTTAACGAGAATATTACTTACTACGTCTTACAAGCTGAAATAGTGTCGCCAATAGCTTAAAGGAGAGAGGCAGAGCCACTTCTCCCAATACCAAACCAAGGTTTGATTGATTTATTGACGCTCAGACAGGCATGCCCTTCGGAATACCAAAGGGCGCAATGTGCGTT
KU255062	OTU_907	37	0.992	0.992	7.28e-123	0.996	1	249	Dothideomycetes sp.	Eukaryota	Fungi	Ascomycota	Pezizomycotina	Dothideomycetes	Dothideomycetes						TTAAGTTCAGCGGGTATCCCTACCTGATCCGAGGTCAAAGACGGTAATGTGGGCTTCGTGGATGCGGGCCGGGCCGCCTCGAGAAGCGCAATGTGCTGCGCGAGAGGGGCCGTGGACCGCTGCCAATGCCTTTGGGGCGAGTCCGCGCGCAGAGGCGGGACAGACGCCCAACACCAAGCAGAGCTTGAGGGTGTAGATGACGCTCGAACAGGCATGCCCCATGGAATACCAAGGGGCGCAATGTGCGTT
KT804111	OTU_908	37	0.944	0.944	8.8e-103	0.972	1	248	Dothideomycetes sp.	Eukaryota	Fungi	Ascomycota	Pezizomycotina	Dothideomycetes							TTAAGTTCAGCGGGTATCCCTACCTGATCCGAGGTCAAAGTAAAAAAGAGGCTTAATGGGAGGGGGCAGGCTGGAATCGACACGCAATGTGCTGCGCACGAAGCCAACTTACCGGCTGCCAATGAATTTGAGGCGAGTCCACGCGCAGAGGCGGAACAAACACCCAACACCAAGCAGAGCTTGAAGGTTTAAATGACGCTCGAACAGGCATGCCCAACGGAATACCGAAGGGCGCAATGTGCGTT
MEU57493	OTU_909	37	0.992	0.992	4.45e-119	0.996	1	242	Hyaloscyphaceae sp.	Eukaryota	Fungi	Ascomycota	Pezizomycotina	Leotiomycetes	Helotiales	Hyaloscyphaceae	Microscypha				TTAAGTTCAGCGGGTATCCCTACCTGATCCGAGGTCAACCATAGAAAAATTGGGGGTTGCTGGCCAGCGGCCACCGGGGCCCAACAGCGAGAAGAATTACTACGCTGAGGGACACGATGGCGCCGCCACTGTTTTTGAGGCCCGCCGTTGCCGGCGCGGCCCAAGACCAAGCAGAGCTTGAGGGTTGAAATGACGCTCGAACAGGCATGCCCCCCGGAATACCAAGGGGCGCAATGTGCGTT
KT270104	OTU_910	37	0.903	0.903	1.6e-86	0.951	1	236	Cistella sp.	Eukaryota	Fungi	Ascomycota	Pezizomycotina	Leotiomycetes	Helotiales	Hyaloscyphaceae	Cistella				TTAAGTTCAGCGGGTATCCCTACCTGATCCGAGGTCAACCATAGAAAATTGGGGGTTCTGGCGCGGACCAACCGGTTTCTATAGCGAGAAGAATTACTACGCTTAGAGCCGGAAGGCACTGCCACTGATTTTAAGAGCTGCTGGATAGCATGCTCCAACACCAAGCTAGGCTTGAGGGTTATAATGACGCTCGAACAGGCATGCCCCCCGGAATACCAAGGGGCGCAATGTGCGTT
KP216876	OTU_911	36	0.885	0.885	5.35e-19	0.299	0.2133	78	Mortierella selenospora	Eukaryota	Fungi	Zygomycota	Mortierellomycotina	Mortierellales	Mortierellaceae	Mortierella					AAGAACCAAGTTCGAGATGGGTTCTCTGATACTCAAACAAGCATGCTCTTCGGAATACCAAAGAGCGCAATGTGCGTT
JX976003	OTU_912	36	0.979	0.979	5.73e-164	0.987	0.9942	341	Mortierella sp.	Eukaryota	Fungi	Zygomycota	Mortierellomycotina	Mortierellales	Mortierellaceae	Mortierella					AAGTTCAGCGGGTAGTCTTACTTGATTTGAGATCGAGTTTTACAAAATCGTTGCCGACCCTTGTGAAATCCTGCATCAGTCAGCCAATAAGGTCAAACTCCCTTTATGTAAGCTGCAGCAAAAGTAATAATCCGTTTGACGGGACTAAATAAATATGCTTTTAGCTCAGGAGAATGTCCAGCTGCACCTGCATTTCAAGCAACCCGCCGCCGATCTGAAATAGAAAGGTGTTGGGTTCGCTCAAGTCCAAGGCTTTCCAAAAAATGGAAAGCTTTGAGGTGTTTACTGATACTCAAACAAGCATGCTCTTCGGAATACCAAAGAGCGCAATATGCGTT
KM246888	OTU_913	36	0.848	0.848	1.96e-11	0.272	0.1946	66	Basidiobolus meristosporus	Eukaryota	Fungi	Zygomycota	Basidiobolomycetes	Basidiobolales	Basidiobolaceae	Basidiobolus					TGAGAATAGTTAACTGATACTCAAACAGGCATGCTCCCCGGAATACCAGAGAGCGCAATGTGCGTT
JQ307907	OTU_914	36	0.944	0.944	3.98e-07	0.28	0.1158	36	Microbotryum dianthorum	Eukaryota	Fungi	Basidiomycota	Pucciniomycotina	Microbotryomycetes	Microbotryales	Microbotryaceae	Microbotryum				TTAAGTTCAGCGGGTAATCCTGCCTGAGCTGAGGTC
KP322765	OTU_915	36	0.833	0.833	3e-71	0.917	1	282	Hypocreales sp.	Eukaryota	Fungi	Ascomycota	Pezizomycotina	Sordariomycetes	Hypocreomycetidae	Hypocreales					TTAAGTTCAGCGGGTATTCCTACCTGATCCGAGGTCAACCTTGGTAAAAGTTGGGGGTTTTACGGCGTGGCCGCGCCGCCTTCCACACGCGAGGTTTGTGCTACTACGCGGAGGAGGCAGCGGCGAGGCCGCCACTGCATTTAGGGGACAGGCGCCCAAGAGGAGGACGCCTGAGCCCCAACACCGGTCCCGCCCCCGGTTAGAGGGGGGGCCCGAGGGTTGAAATGACGCTCGGACAGGCATGCCCGCCAGAATACTGGCGGGCGCAATGTGCGTT
KR611876	OTU_916	36	0.874	0.874	3.79e-82	0.937	1	261	Xylariaceae sp.	Eukaryota	Fungi	Ascomycota	Pezizomycotina	Sordariomycetes	Xylariomycetidae	Xylariales	Xylariaceae				TTAAGTTCAGCGGGTATTCCTACCTGATCCGAGGTCAACCACTAGAAAAATAGAGGTTTGTGGCGATCGCCACGACAACTGCAAGAAGCGAGATAAAAAAGAATTACTACGCTCAGAGTGTGCCGCAACTCTGCCAACTGACTTTGGGGAGTTAGGGTCTTACGCCTAAGGGCTCCCAACACTAAGCAACTAGGGCTTAAGGGTCGTAATGACGCTCGAACAGGCATGCCCACTAGAATACTAATGGGCGCAATGTGCGTT
JQ724426	OTU_917	36	0.901	0.901	1.15e-88	0.95	1	252	Chaetomium sp.	Eukaryota	Fungi	Ascomycota	Pezizomycotina	Sordariomycetes	Sordariomycetidae	Sordariales	Chaetomiaceae	Chaetomium			TTAAGTTCAGCGGGTCTTCCTACCTGATCCGAGGTCAACCTTGGGTTAAAAGGGGGTTTAACGGCCGGAACCCGCAGCACGCCCAGAGCGAGATGTATGCTACTACGCTCGGTGTGACAGCGAGCCCGCCACTGCTTTTCAGGGCCTGCGGCAGCCGCAGGTCCCCAACACAAGCCCGGGGGCTTGATGGTTGAAATGACGCTCGAACAGGCATGCCCGCCAGAATACTGGCGGGCGCAATGTGCGTT
KP192665	OTU_918	35	0.882	0.882	1.05e-08	0.262	0.1424	51	Lyophyllum sp.	Eukaryota	Fungi	Basidiomycota	Agaricomycotina	Agaricomycetes	Agaricomycetidae	Agaricales	Lyophyllaceae	Lyophyllum			TTAAGTTCAGCGGGTAGTCTTGCCTGATTTGAGGTCAAAATGTCAAGAGTT
KC663627	OTU_919	35	0.849	0.849	3.65e-08	0.252	0.1541	53	Arthrobotrys sp.	Eukaryota	Fungi	Ascomycota	Pezizomycotina	Orbiliomycetes	Orbiliales	Orbiliaceae	mitosporic Orbiliaceae	Arthrobotrys			TTAAGTTCAGCGGGTATCCTTGTCTGATCTGAGGTCAAACCTTAAAGAAAAAT
KP411568	OTU_920	35	0.961	0.961	1.4e-152	0.981	1	335	Mortierella sp.	Eukaryota	Fungi	Zygomycota	Mortierellomycotina	Mortierellales	Mortierellaceae	Mortierella					TTAAGTTCAGCGGGTAGTCTTACTTGATTTGAGATCGAGTTTACAAGTTCTGTTACAAACGAGTTTTCCTGCAATCAGCGTTGGTAGTTCATTCGACCTTTATATTAGCTGAAGCAAAAGTAATAATCCGTTTGACGGGACTAAATAGATATGCTTTTAGCTCAGAAGAATGTCCAGCTGGTACCTGCATTTCAAGCGACCCTCCTCTTTCTGACGAAGGAGTCGGGATCGCTCAAATCCAATTCTCTCGACGCAAGCGAAGAGAGATTTGAGATGTTTACAGATACTCAAACAAGCATACTCTCCGGAATACCAGAGAGTGCAATGTGCGTT
FJ769330	OTU_921	35	0.979	0.979	2.19e-156	0.989	1	330	Paraglomus sp.	Eukaryota	Fungi	Glomeromycota	Glomeromycetes	Paraglomerales	Paraglomeraceae	Paraglomus					TTAAGTTCAGCGGGTACTCTTGTCTGATTTGAGGCCCTGAATAAAAGATTGTTCTTTCGCAGGGAAAGAGTGGCATTGGGGCAGGGGTAAATTCGCCACACCCATTGCGCGGCACGCACTTTTTCTCAACCCAAGCGTTGTTTTGAAATTTACTACACGAGAATCGAAGAAAAAGCCCACGCTGTTCATTATGCGCCACCAAAAAAACCTGGTTTTTTCGGAAAAGCTCATCAACGTGTGCACGTCGTCCGTAAACGACGCGCACATTATTTGTTAAATGGTGCCCTCAAACAGACATGCCTTCCGAAAGAAGGCGCAATTTGCGTT
FJ827717	OTU_922	35	0.794	0.794	8.76e-41	0.723	0.6527	209	Spizellomyces sp.	Eukaryota	Fungi	Chytridiomycota	Chytridiomycetes	Spizellomycetales	Spizellomycetaceae	Spizellomyces					GCCTCCGCGGAATAGATAAATCTGTTGCACGTTGGAACCCAACTGACAATACCAATTGGTGCACATACAATCATTTTCAGATGCTTGCAAAAATGCAAAGCATCCAGATCCACTTGCCCCATGTTCGAAAACACGAGGTTTGTGAGATGCTCAATGATTCTGAAACGGGCATGCTCCCCGGAATACCAGGGAGCGCAATGTGCGTT
KR155027	OTU_923	35	0.906	0.906	6.5e-112	0.953	1	307	Entoloma sp.	Eukaryota	Fungi	Basidiomycota	Agaricomycotina	Agaricomycetes	Agaricomycetidae	Agaricales	Entolomataceae	Entoloma			TTAAGTTCAGCGGGTAGTCCTACCTGATTTGAGGTCAAAGTTGTCAAGTGTTGTCTCAAGTAAAGACAATTAGGAGCAAAATCCTCCGTAAAGGAAAACTGACTCTCAATGATATAGATAATTATCATACCAATGATGAGCAGCAATGATCTTGCTAATGCATTTCAGAAGAGCCGACTCCAAAAAGCCAGCAGCTCCCATGATCCAAGCCTAACTTGACTCTGTAAAAGCCAGAAAGGTTGAGAATTTCATGACACTCAAACAGGCATGCTCCTCGGAATACCAAGGAGCGCAAGGTGCGTT
KP798633	OTU_924	35	0.897	0.897	5.23e-75	0.807	0.7162	214	Ochroconis sp.	Eukaryota	Fungi	Ascomycota	Pezizomycotina	Dothideomycetes	Dothideomycetesincertaesedis	Venturiales	Sympoventuriaceae	Ochroconis			TCCAGGCCGCCGTCCAACCGGAGTCCAACAGAGCGGATGACTTGCGTCTTGCTACGCTCGTGGTCCGGCGGCGGCGCCAACGCGTTCCAGACGCGTCTCGTTACAGACGTCGTCCAACATCAAGCAGAGCTTGGGGTGTGTAATGGCGCTCGAACAGGCGTGCCTCCCGGAATACCGAGAGGCGCAATGTGCGTTCAAAGATTCGATGACT
KP687521	OTU_925	35	1	1	2.87e-141	1	1	278	Geastrum pectinatum	Eukaryota	Fungi	Basidiomycota	Agaricomycotina	Agaricomycetes	Phallomycetidae	Geastrales	Geastraceae	Geastrum			TTAAGTTCAGCGGGTAGTCCTACCTGATTTGAGGTCAAACGACATAAGACGTTTGTCCCAAAGGGACGGTTAGAAGCAGTCATGACTTGATTATAACAATGCTCATCTTATCACATTGTGTGTGATCAAGGCAGATCGCTAATGCATTTAGGATGAGTCGTAGCAAGATCCACAACAACATCCAAATCCAATTTCAAACAAAAAGATTGAAATTGAGAGTATTTCACGACACTCAAACAGGCATGCTCCTCGGAATACCAAGGAGCGCAAGATGCGTT
KT270124	OTU_926	35	0.792	0.792	1.12e-57	0.896	1	274	Cyphellophora sp.	Eukaryota	Fungi	Ascomycota	Pezizomycotina	Eurotiomycetes	Chaetothyriomycetidae	Chaetothyriales	Cyphellophoraceae	Cyphellophora			TTAAGTTCAGCGGGTATCCCTACCTGATCCGAGGTCAACCTTGTAAAAAGAAAAGTGTCCCTGTGAGGGGACGGTGACCGGGTCTGGACTTCTAGCCTAGTACGTGCCCGAAAGCTCAGTGTACAGGAGTCCTCACAGACGCCGTCATTATCTTTGGGAAGAGCGGGGGGGCGAGCCTCCCGCTGCGACCAACAACAAGCCGGGCTTGAGGGGTGATAATGACGCTCGAACAGGCATGCCCTCCGGAATACCAGAGGGCGCAATGTGCGTT
KP117304	OTU_927	35	0.905	0.905	1.1e-95	0.94	0.974	264	Sordariales sp.	Eukaryota	Fungi	Ascomycota	Pezizomycotina	Sordariomycetes	Sordariomycetidae	Sordariales					TTAAGTTCAGCGGGTATTCCTACCTGATCCGAGGTCAACCTTGAGAAATAGGGGGGTTTTACGGCAGGTGCCCGCCGCGCGCCCGGAGCGAGAAGTATGCTACTACGCTCGGTGCGACGGCGAGACCGCCACTGGATTTCAGGGCCTGCGGCAGCCGCAGGTCCCCAACACAAGCCCGGGGCTTGATGGTTGAAATGACGCTCGAACAGGCATGCCCGCCAGAATACTGGCGGGCGCAATGTGCGTTCAAAGATTCGATGA
KP309990	OTU_928	35	0.976	0.976	3.86e-120	0.988	1	254	Minutisphaera sp.	Eukaryota	Fungi	Ascomycota	Pezizomycotina	Dothideomycetes	Dothideomycetesincertaesedis	Minutisphaerales	Minutisphaeraceae	Minutisphaera			TTAAGTTCAGCGGGTATCCCTACCTTATCCGAGGTCAACCTAAGATGTGCGCAAAGGCGCGGGTTTGACAGCTGCCTGAGGCCGGTCCCTGGCGAGTTAATTTCTACTACGCTAGAACGCCGTTCTCTCAGCCGCTGATGACTTTGAGGCCCGCCCGCGTGGGGACGGAAGCCCAATACCAAGCAGAGCTTGACGGTTGTAATGACGCTCGAAAAGGCATGCCCCTCGGAATACCAAGGGGCGCAATATGCGTT
[truncated: 1,381 more rows]
