# Supplementary material for: Effects of different management regimes on microbial biodiversity in vineyard soils
Source: Sci Rep. 2018 Jun 20;8:9393. doi: 10.1038/s41598-018-27743-0 (PMC6010416; doi:10.1038/s41598-018-27743-0)
Supplement: Supplementary file 6 — Supplementary Dataset 5 [file 41598_2018_27743_MOESM6_ESM.xlsx]

## Sheet: Bacteria_Taxonomy
OTU	#Seqs	SEQ TITLE	Accession	Description	Similarity[%]	Coverage[%]	Taxid	Lineage	superkingdom	kingdom	subkingdom	superphylum	phylum	subphylum	superclass	class	subclass	superorder	order	suborder	superfamily	family	subfamily	tribe	subtribe	genus	species group	species
OTU_1	47301	L9899_Track27171_M01995_59_000000000-AK6BU_1_2109_29206_15191_1_N_0_29__OTU_1	NR_134097	Nitrososphaera viennensis strain EN76 16S ribosomal RNA, complete sequence	94,3	96,0	1034015	cellular organisms; Archaea; TACK group; Thaumarchaeota; Nitrososphaeria; Nitrososphaerales; Nitrososphaeraceae; Nitrososphaera	Archaea				Thaumarchaeota			Nitrososphaeria			Nitrososphaerales			Nitrososphaeraceae				Nitrososphaera
OTU_2	28337	L9899_Track27171_M01995_59_000000000-AK6BU_1_1118_18308_1356_1_N_0_29__OTU_2	NR_133698	Aridibacter kavangonensis strain Ac_23_E3 16S ribosomal RNA, partial sequence &gt;gi|530789130|gb|KF245633.1| Aridibacter kavangonensis strain Ac_23_E3 16S ribosomal RNA gene, partial sequence	89,7	98,6	1384639	cellular organisms; Bacteria; Acidobacteria; Blastocatellia; Blastocatellales; Blastocatellaceae; Aridibacter	Bacteria				Acidobacteria			Blastocatellia										Aridibacter
OTU_3	15390	L9920_Track27192_M01995_59_000000000-AK6BU_1_2108_29583_12184_1_N_0_122__OTU_3	EF221596	Uncultured bacterium clone SI-2M_H08 16S ribosomal RNA gene, partial sequence	97,3	96,4	1869227	cellular organisms; Bacteria; unclassified Bacteria; unclassified Bacteria (miscellaneous)	Bacteria
OTU_4	12666	L9916_Track27188_M01995_59_000000000-AK6BU_1_2110_24166_11801_1_N_0_69__OTU_4	KP728465	Candidatus Electronema nielsenii isolate Freshwater_Gib-F5 16S ribosomal RNA gene, partial sequence	87,2	100,0	1885339	cellular organisms; Bacteria; Proteobacteria; delta/epsilon subdivisions; Deltaproteobacteria; Desulfobacterales; Desulfobulbaceae; Candidatus Electronema	Bacteria				Proteobacteria	delta/epsilon subdivisions		Deltaproteobacteria			Desulfobacterales			Desulfobulbaceae				Candidatus Electronema
OTU_5	12195	L9911_Track27183_M01995_59_000000000-AK6BU_1_1106_28788_14423_1_N_0_46__OTU_5	GU187029	Acidobacteria bacterium IGE-004 16S ribosomal RNA gene, partial sequence	96,0	99,3	755185	cellular organisms; Bacteria; Acidobacteria; unclassified Acidobacteria; unclassified Acidobacteria (miscellaneous)	Bacteria				Acidobacteria
OTU_6	11973	L9919_Track27191_M01995_59_000000000-AK6BU_1_2102_11199_16095_1_N_0_123__OTU_6	KC485333	Acidobacteria bacterium WSR12 16S ribosomal RNA gene, partial sequence	94,9	99,6	1346880	cellular organisms; Bacteria; Acidobacteria; unclassified Acidobacteria; unclassified Acidobacteria (miscellaneous)	Bacteria				Acidobacteria
OTU_7	11791	L9908_Track27180_M01995_59_000000000-AK6BU_1_2110_24535_16581_1_N_0_95__OTU_7	KC921150	Acidobacteria bacterium LWQ117 16S ribosomal RNA gene, partial sequence	95,6	100,0	1391516	cellular organisms; Bacteria; Acidobacteria; unclassified Acidobacteria; unclassified Acidobacteria (miscellaneous)	Bacteria				Acidobacteria
OTU_8	11172	L9926_Track27198_M01995_59_000000000-AK6BU_1_2117_22653_23270_1_N_0_6__OTU_8	NR_117201	Listeria weihenstephanensis strain WS 4560 16S ribosomal RNA gene, partial sequence &gt;gi|342186863|emb|FR850019.2| Listeria weihenstephanensis partial 16S rRNA gene, type strain DSM 24698T &gt;gi|342186864|emb|FR850020.2| Listeria weihenstephanensis partial 16S rRNA gene, strain DSM 24699	86,9	100,0	1006155	cellular organisms; Bacteria; Terrabacteria group; Firmicutes; Bacilli; Bacillales; Listeriaceae; Listeria	Bacteria				Firmicutes			Bacilli			Bacillales			Listeriaceae				Listeria
OTU_9	10701	L9907_Track27179_M01995_59_000000000-AK6BU_1_1104_9089_22876_1_N_0_115__OTU_9	AB819626	Pseudomonas sp. VT1B gene for 16S ribosomal RNA, partial sequence	94,9	99,3	1329633	cellular organisms; Bacteria; Proteobacteria; Gammaproteobacteria; Pseudomonadales; Pseudomonadaceae; Pseudomonas	Bacteria				Proteobacteria			Gammaproteobacteria			Pseudomonadales			Pseudomonadaceae				Pseudomonas
OTU_10	10240	L9897_Track27169_M01995_59_000000000-AK6BU_1_2119_15366_13510_1_N_0_136__OTU_10	KC921151	Acidobacteria bacterium LP6 16S ribosomal RNA gene, partial sequence	96,7	99,6	1391515	cellular organisms; Bacteria; Acidobacteria; unclassified Acidobacteria; unclassified Acidobacteria (miscellaneous)	Bacteria				Acidobacteria
OTU_11	10019	L9934_Track27206_M01995_59_000000000-AK6BU_1_1115_10821_12143_1_N_0_72__OTU_11	AY795686	Beta proteobacterium Schreyahn_AOB_SSU_Aster_2 16S ribosomal RNA gene, partial sequence	94,5	99,3	302221	cellular organisms; Bacteria; Proteobacteria; Betaproteobacteria; unclassified Betaproteobacteria; unclassified Betaproteobacteria (miscellaneous)	Bacteria				Proteobacteria			Betaproteobacteria
OTU_12	9929	L9916_Track27188_M01995_59_000000000-AK6BU_1_1102_2504_16518_1_N_0_69__OTU_12	NR_125567	Ectothiorhodospira mobilis strain DSM 237 16S ribosomal RNA gene, partial sequence &gt;gi|610513586|emb|HG970164.1| Ectothiorhodospira mobilis partial 16S rRNA gene, type strain DSM 237T	90,8	99,3	195064	cellular organisms; Bacteria; Proteobacteria; Gammaproteobacteria; Chromatiales; Ectothiorhodospiraceae; Ectothiorhodospira	Bacteria				Proteobacteria			Gammaproteobacteria			Chromatiales			Ectothiorhodospiraceae				Ectothiorhodospira
OTU_13	9528	L9920_Track27192_M01995_59_000000000-AK6BU_1_1111_28945_16502_1_N_0_122__OTU_13	NR_116693	Desulfonatronum thioautotrophicum strain ASO4-1 16S ribosomal RNA gene, partial sequence &gt;gi|224551507|gb|FJ469577.1| Desulfonatronum thioautotrophicum strain ASO4-1 16S ribosomal RNA gene, partial sequence	86,8	99,3	617001	cellular organisms; Bacteria; Proteobacteria; delta/epsilon subdivisions; Deltaproteobacteria; Desulfovibrionales; Desulfonatronaceae; Desulfonatronum	Bacteria				Proteobacteria	delta/epsilon subdivisions		Deltaproteobacteria			Desulfovibrionales			Desulfonatronaceae				Desulfonatronum
OTU_14	8613	L9914_Track27186_M01995_59_000000000-AK6BU_1_1118_13502_5361_1_N_0_128__OTU_14	NR_132698	Niabella terrae strain ICM 1-15 16S ribosomal RNA, partial sequence &gt;gi|526132769|gb|KF289904.1| Niabella terrae 16S ribosomal RNA gene, partial sequence	97,0	99,3	1367380	cellular organisms; Bacteria; FCB group; Bacteroidetes/Chlorobi group; Bacteroidetes; Chitinophagia; Chitinophagales; Chitinophagaceae; Niabella	Bacteria				Bacteroidetes			Chitinophagia			Chitinophagales			Chitinophagaceae				Niabella
OTU_15	8581	L9896_Track27168_M01995_59_000000000-AK6BU_1_2113_11093_10968_1_N_0_13__OTU_15	JF488114	Verrucomicrobia bacterium SCGC AAA204-G18 16S ribosomal RNA gene, partial sequence	90,8	100,0	1010158	cellular organisms; Bacteria; PVC group; Verrucomicrobia; unclassified Verrucomicrobia; unclassified Verrucomicrobia (miscellaneous)	Bacteria				Verrucomicrobia
OTU_16	8529	L9941_Track27213_M01995_59_000000000-AK6BU_1_1119_11392_19533_1_N_0_38__OTU_16	NR_115148	Nitrosospira multiformis strain Nl13 16S ribosomal RNA gene, partial sequence &gt;gi|24474436|gb|AY123807.1| Nitrosospira multiformis 16S ribosomal RNA gene, partial sequence	94,7	96,0	1231	cellular organisms; Bacteria; Proteobacteria; Betaproteobacteria; Nitrosomonadales; Nitrosomonadaceae; Nitrosospira	Bacteria				Proteobacteria			Betaproteobacteria			Nitrosomonadales			Nitrosomonadaceae				Nitrosospira
OTU_17	8077	L9899_Track27171_M01995_59_000000000-AK6BU_1_1101_7182_19722_1_N_0_29__OTU_17	NR_108511	Chryseolinea serpens strain RYG 16S ribosomal RNA gene, partial sequence &gt;gi|319918392|emb|FR774778.1| Chryseolinea serpens partial 16S rRNA gene, type strain RYGT	94,5	99,3	947013	cellular organisms; Bacteria; FCB group; Bacteroidetes/Chlorobi group; Bacteroidetes; Cytophagia; Cytophagales; unclassified Cytophagales; Chryseolinea	Bacteria				Bacteroidetes			Cytophagia			Cytophagales							Chryseolinea
OTU_18	7479	L9915_Track27187_M01995_59_000000000-AK6BU_1_1106_19474_25018_1_N_0_111__OTU_18	LN833193	Acidobacteria bacterium CB 286306 partial 16S rRNA gene, strain CB 286306	98,5	99,3	1639885	cellular organisms; Bacteria; Acidobacteria; unclassified Acidobacteria; unclassified Acidobacteria (miscellaneous)	Bacteria				Acidobacteria
OTU_19	7457	L9905_Track27177_M01995_59_000000000-AK6BU_1_2112_23559_12925_1_N_0_47__OTU_19	U68606	Unidentified eubacterium from the Amazon 16S ribosomal RNA gene, partial sequence	95,6	99,6	1869227	cellular organisms; Bacteria; unclassified Bacteria; unclassified Bacteria (miscellaneous)	Bacteria
OTU_20	7337	L9896_Track27168_M01995_59_000000000-AK6BU_1_1105_12943_3281_1_N_0_13__OTU_20	U68590	Unidentified eubacterium from the Amazon 16S ribosomal RNA gene, partial sequence	95,2	99,3	1869227	cellular organisms; Bacteria; unclassified Bacteria; unclassified Bacteria (miscellaneous)	Bacteria
OTU_21	7268	L9908_Track27180_M01995_59_000000000-AK6BU_1_2106_8385_11731_1_N_0_95__OTU_21	KC921150	Acidobacteria bacterium LWQ117 16S ribosomal RNA gene, partial sequence	96,2	97,1	1391516	cellular organisms; Bacteria; Acidobacteria; unclassified Acidobacteria; unclassified Acidobacteria (miscellaneous)	Bacteria				Acidobacteria
OTU_22	7262	L9927_Track27199_M01995_59_000000000-AK6BU_1_2101_11474_4144_1_N_0_7__OTU_22	DQ887328	Streptomyces sp. SM1 16S ribosomal RNA gene, complete sequence	89,7	98,9	402229	cellular organisms; Bacteria; Terrabacteria group; Actinobacteria; Actinobacteria; Streptomycetales; Streptomycetaceae; Streptomyces	Bacteria				Actinobacteria			Actinobacteria			Streptomycetales			Streptomycetaceae				Streptomyces
OTU_23	7187	L9897_Track27169_M01995_59_000000000-AK6BU_1_2118_24368_11363_1_N_0_136__OTU_23	AY635573	Nitrosospira sp. REGAU 16S ribosomal RNA gene, partial sequence	94,4	98,5	298349	cellular organisms; Bacteria; Proteobacteria; Betaproteobacteria; Nitrosomonadales; Nitrosomonadaceae; Nitrosospira	Bacteria				Proteobacteria			Betaproteobacteria			Nitrosomonadales			Nitrosomonadaceae				Nitrosospira
OTU_24	6769	L9942_Track27214_M01995_59_000000000-AK6BU_1_1102_19407_8701_1_N_0_1__OTU_24	NR_126172	Povalibacter uvarum strain Zumi 37 16S ribosomal RNA gene, partial sequence &gt;gi|290349756|dbj|AB548216.1| Povalibacter uvarum gene for 16S rRNA, partial sequence	99,3	98,5	732238	cellular organisms; Bacteria; Proteobacteria; Gammaproteobacteria; Nevskiales; Sinobacteraceae; Povalibacter	Bacteria				Proteobacteria			Gammaproteobacteria			Nevskiales			Sinobacteraceae				Povalibacter
OTU_25	6757	L9928_Track27200_M01995_59_000000000-AK6BU_1_2118_28941_11221_1_N_0_3__OTU_25	NR_113147	Sulfuritalea hydrogenivorans strain sk43H 16S ribosomal RNA gene, partial sequence &gt;gi|303227822|dbj|AB552842.1| Sulfuritalea hydrogenivorans gene for 16S rRNA, partial sequence	94,0	97,4	1223802	cellular organisms; Bacteria; Proteobacteria; Betaproteobacteria; Nitrosomonadales; Sterolibacteriaceae; Sulfuritalea; Sulfuritalea hydrogenivorans	Bacteria				Proteobacteria			Betaproteobacteria			Nitrosomonadales			Sterolibacteriaceae				Sulfuritalea		Sulfuritalea hydrogenivorans
OTU_26	6626	L9904_Track27176_M01995_59_000000000-AK6BU_1_2106_26863_20105_1_N_0_75__OTU_26	KF595153	Steroidobacter sp. JC2953 16S ribosomal RNA gene, partial sequence	96,7	99,6	1416628	cellular organisms; Bacteria; Proteobacteria; Gammaproteobacteria; Nevskiales; Sinobacteraceae; Steroidobacter	Bacteria				Proteobacteria			Gammaproteobacteria			Nevskiales			Sinobacteraceae				Steroidobacter
OTU_27	6507	L9896_Track27168_M01995_59_000000000-AK6BU_1_2109_9564_24066_1_N_0_13__OTU_27	NR_134097	Nitrososphaera viennensis strain EN76 16S ribosomal RNA, complete sequence	96,2	96,4	1034015	cellular organisms; Archaea; TACK group; Thaumarchaeota; Nitrososphaeria; Nitrososphaerales; Nitrososphaeraceae; Nitrososphaera	Archaea				Thaumarchaeota			Nitrososphaeria			Nitrososphaerales			Nitrososphaeraceae				Nitrososphaera
OTU_28	6263	L9903_Track27175_M01995_59_000000000-AK6BU_1_2106_14571_18008_1_N_0_77__OTU_28	KC485333	Acidobacteria bacterium WSR12 16S ribosomal RNA gene, partial sequence	97,8	99,3	1346880	cellular organisms; Bacteria; Acidobacteria; unclassified Acidobacteria; unclassified Acidobacteria (miscellaneous)	Bacteria				Acidobacteria
OTU_29	6263	L9928_Track27200_M01995_59_000000000-AK6BU_1_2105_28566_8144_1_N_0_3__OTU_29	EU571199	Paenibacillus sp. 27-9 16S ribosomal RNA gene, partial sequence	97,3	96,7	519770	cellular organisms; Bacteria; Terrabacteria group; Firmicutes; Bacilli; Bacillales; Paenibacillaceae; Paenibacillus	Bacteria				Firmicutes			Bacilli			Bacillales			Paenibacillaceae				Paenibacillus
OTU_30	6165	L9896_Track27168_M01995_59_000000000-AK6BU_1_2104_9523_11707_1_N_0_13__OTU_30	NR_126181	Vulgatibacter incomptus strain B00001 16S ribosomal RNA gene, partial sequence &gt;gi|661245664|dbj|AB847448.1| Vulgatibacter incomptus gene for 16S ribosomal RNA, partial sequence	84,0	95,6	1391653	cellular organisms; Bacteria; Proteobacteria; delta/epsilon subdivisions; Deltaproteobacteria; Myxococcales; Cystobacterineae; Vulgatibacteraceae; Vulgatibacter	Bacteria				Proteobacteria	delta/epsilon subdivisions		Deltaproteobacteria			Myxococcales	Cystobacterineae		Vulgatibacteraceae				Vulgatibacter
OTU_31	6041	L9898_Track27170_M01995_59_000000000-AK6BU_1_2109_19692_23470_1_N_0_43__OTU_31	NR_104908	Pedomicrobium americanum strain IFAM G-1381 16S ribosomal RNA gene, partial sequence &gt;gi|295407801|gb|HM037996.1| Pedomicrobium americanum ATCC:43612 16S ribosomal RNA gene, partial sequence &gt;gi|375073438|gb|JQ318940.1| Uncultured Pedomicrobium sp. clone F-Pc10 16S ribosomal RNA gene, partial sequence	96,6	96,7	47495	cellular organisms; Bacteria; Proteobacteria; Alphaproteobacteria; Rhizobiales; Hyphomicrobiaceae; Pedomicrobium	Bacteria				Proteobacteria			Alphaproteobacteria			Rhizobiales			Hyphomicrobiaceae				Pedomicrobium
OTU_32	5969	L9917_Track27189_M01995_59_000000000-AK6BU_1_1119_10093_24959_1_N_0_58__OTU_32	AY669116	Unidentified bacterium clone 32a 16S ribosomal RNA gene, partial sequence	98,5	96,4	1869227	cellular organisms; Bacteria; unclassified Bacteria; unclassified Bacteria (miscellaneous)	Bacteria
OTU_33	5881	L9918_Track27190_M01995_59_000000000-AK6BU_1_1106_12486_8913_1_N_0_108__OTU_33	EF221596	Uncultured bacterium clone SI-2M_H08 16S ribosomal RNA gene, partial sequence	96,2	96,0	1869227	cellular organisms; Bacteria; unclassified Bacteria; unclassified Bacteria (miscellaneous)	Bacteria
OTU_34	5849	L9907_Track27179_M01995_59_000000000-AK6BU_1_2112_3964_16509_1_N_0_115__OTU_34	EF220457	Uncultured bacterium clone FI-2F_H06 16S ribosomal RNA gene, partial sequence	98,9	96,7	1869227	cellular organisms; Bacteria; unclassified Bacteria; unclassified Bacteria (miscellaneous)	Bacteria
OTU_35	5432	L9937_Track27209_M01995_59_000000000-AK6BU_1_1107_14268_2830_1_N_0_160__OTU_35	HQ995662	Acidobacteriaceae bacterium A2-4c 16S ribosomal RNA gene, partial sequence	91,2	99,6	1002692	cellular organisms; Bacteria; Acidobacteria; Acidobacteriia; Acidobacteriales; Acidobacteriaceae; unclassified Acidobacteriaceae	Bacteria				Acidobacteria			Acidobacteriia			Acidobacteriales			Acidobacteriaceae
OTU_36	5383	L9922_Track27194_M01995_59_000000000-AK6BU_1_1115_28364_14550_1_N_0_62__OTU_36	CP007128	Gemmatirosa kalamazoonesis strain KBS708, complete genome	91,2	99,6	861299	cellular organisms; Bacteria; FCB group; Gemmatimonadetes; Gemmatimonadetes; Gemmatimonadales; Gemmatimonadaceae; Gemmatirosa	Bacteria				Gemmatimonadetes			Gemmatimonadetes			Gemmatimonadales			Gemmatimonadaceae				Gemmatirosa
OTU_37	5209	L9909_Track27181_M01995_59_000000000-AK6BU_1_1111_6754_7120_1_N_0_10__OTU_37	KP771710	Alpha proteobacterium LS7-MT 16S ribosomal RNA gene, partial sequence	98,5	98,5	1751901	cellular organisms; Bacteria; Proteobacteria; Alphaproteobacteria; unclassified Alphaproteobacteria; unclassified Alphaproteobacteria (miscellaneous)	Bacteria				Proteobacteria			Alphaproteobacteria
OTU_38	5202	L9896_Track27168_M01995_59_000000000-AK6BU_1_1115_26353_18945_1_N_0_13__OTU_38	KX065462	Variovorax sp. VA10 16S ribosomal RNA gene, partial sequence	99,3	98,5	1853838	cellular organisms; Bacteria; Proteobacteria; Betaproteobacteria; Burkholderiales; Comamonadaceae; Variovorax	Bacteria				Proteobacteria			Betaproteobacteria			Burkholderiales			Comamonadaceae				Variovorax
OTU_39	5182	L9900_Track27172_M01995_59_000000000-AK6BU_1_2109_22875_7562_1_N_0_66__OTU_39	EF636199	Sphingobacteriales bacterium TP524 16S ribosomal RNA gene, partial sequence	94,1	99,3	451295	cellular organisms; Bacteria; FCB group; Bacteroidetes/Chlorobi group; Bacteroidetes; Sphingobacteriia; Sphingobacteriales; unclassified Sphingobacteriales; unclassified Sphingobacteriales (miscellaneous)	Bacteria				Bacteroidetes			Sphingobacteriia			Sphingobacteriales
OTU_40	5058	L9935_Track27207_M01995_59_000000000-AK6BU_1_2117_15423_1322_1_N_0_36__OTU_40	AB246771	Myxobacterium AT1-01 gene for 16S rRNA, partial sequence	87,5	96,3	366542	cellular organisms; Bacteria; Proteobacteria; delta/epsilon subdivisions; Deltaproteobacteria; Myxococcales; unclassified Myxococcales; unclassified Myxococcales (miscellaneous)	Bacteria				Proteobacteria	delta/epsilon subdivisions		Deltaproteobacteria			Myxococcales
OTU_41	5025	L9918_Track27190_M01995_59_000000000-AK6BU_1_1115_18846_7651_1_N_0_108__OTU_41	EF636199	Sphingobacteriales bacterium TP524 16S ribosomal RNA gene, partial sequence	96,2	96,7	451295	cellular organisms; Bacteria; FCB group; Bacteroidetes/Chlorobi group; Bacteroidetes; Sphingobacteriia; Sphingobacteriales; unclassified Sphingobacteriales; unclassified Sphingobacteriales (miscellaneous)	Bacteria				Bacteroidetes			Sphingobacteriia			Sphingobacteriales
OTU_42	5018	L9932_Track27204_M01995_59_000000000-AK6BU_1_2119_7660_13047_1_N_0_39__OTU_42	KF228166	Gemmatimonas aurantiaca clone H9-0AF4E_11038 16S ribosomal RNA gene, partial sequence	92,3	99,3	173480	cellular organisms; Bacteria; FCB group; Gemmatimonadetes; Gemmatimonadetes; Gemmatimonadales; Gemmatimonadaceae; Gemmatimonas	Bacteria				Gemmatimonadetes			Gemmatimonadetes			Gemmatimonadales			Gemmatimonadaceae				Gemmatimonas
OTU_43	4926	L9934_Track27206_M01995_59_000000000-AK6BU_1_2105_19375_10452_1_N_0_72__OTU_43	CP015136	Acidobacteria bacterium DSM 100886, complete genome	95,9	99,6	1855912	cellular organisms; Bacteria; Acidobacteria; unclassified Acidobacteria; Acidobacteria subdivision 6; Luteitalea	Bacteria				Acidobacteria													Luteitalea
OTU_44	4763	L9914_Track27186_M01995_59_000000000-AK6BU_1_2114_25667_11066_1_N_0_128__OTU_44	KC485333	Acidobacteria bacterium WSR12 16S ribosomal RNA gene, partial sequence	96,2	96,4	1346880	cellular organisms; Bacteria; Acidobacteria; unclassified Acidobacteria; unclassified Acidobacteria (miscellaneous)	Bacteria				Acidobacteria
OTU_45	4714	L9940_Track27212_M01995_59_000000000-AK6BU_1_2111_16358_6335_1_N_0_64__OTU_45	KU290365	Thaumarchaeota archaeon C13 16S ribosomal RNA gene, partial sequence	96,0	100,0	1798806	cellular organisms; Archaea; TACK group; Thaumarchaeota; Nitrososphaeria; Nitrososphaerales; Nitrososphaeraceae; Candidatus Nitrosocosmicus	Archaea				Thaumarchaeota			Nitrososphaeria			Nitrososphaerales			Nitrososphaeraceae				Candidatus Nitrosocosmicus
OTU_46	4659	L9899_Track27171_M01995_59_000000000-AK6BU_1_2117_8929_4405_1_N_0_29__OTU_46	EF220540	Uncultured bacterium clone Fl-1F_G12 16S ribosomal RNA gene, partial sequence	96,8	89,8	1869227	cellular organisms; Bacteria; unclassified Bacteria; unclassified Bacteria (miscellaneous)	Bacteria
OTU_47	4495	L9914_Track27186_M01995_59_000000000-AK6BU_1_1111_22262_17073_1_N_0_128__OTU_47	MH028873	Pseudarthrobacter oxydans strain ATW3 16S ribosomal RNA gene, partial sequence	99,3	98,5	1671	cellular organisms; Bacteria; Terrabacteria group; Actinobacteria; Actinobacteria; Micrococcales; Micrococcaceae; Pseudarthrobacter	Bacteria				Actinobacteria			Actinobacteria			Micrococcales			Micrococcaceae				Pseudarthrobacter
OTU_48	4148	L9930_Track27202_M01995_59_000000000-AK6BU_1_2106_26370_5213_1_N_0_106__OTU_48	NR_114396	Nitrospira japonica strain J1 16S ribosomal RNA gene, partial sequence &gt;gi|483941719|dbj|AB818959.1| Nitrospira japonica gene for 16S ribosomal RNA, partial sequence	96,7	100,0	1325564	cellular organisms; Bacteria; Nitrospirae; Nitrospira; Nitrospirales; Nitrospiraceae; Nitrospira	Bacteria				Nitrospirae			Nitrospira			Nitrospirales			Nitrospiraceae				Nitrospira
OTU_49	4140	L9915_Track27187_M01995_59_000000000-AK6BU_1_2101_21472_18451_1_N_0_111__OTU_49	JF490071	Acidicapsa sp. CE1 16S ribosomal RNA gene, partial sequence	89,3	98,9	1078845	cellular organisms; Bacteria; Acidobacteria; Acidobacteriia; Acidobacteriales; Acidobacteriaceae; Acidicapsa	Bacteria				Acidobacteria			Acidobacteriia			Acidobacteriales			Acidobacteriaceae				Acidicapsa
OTU_50	4132	L9902_Track27174_M01995_59_000000000-AK6BU_1_2116_8182_19503_1_N_0_30__OTU_50	NR_125567	Ectothiorhodospira mobilis strain DSM 237 16S ribosomal RNA gene, partial sequence &gt;gi|610513586|emb|HG970164.1| Ectothiorhodospira mobilis partial 16S rRNA gene, type strain DSM 237T	88,7	99,3	195064	cellular organisms; Bacteria; Proteobacteria; Gammaproteobacteria; Chromatiales; Ectothiorhodospiraceae; Ectothiorhodospira	Bacteria				Proteobacteria			Gammaproteobacteria			Chromatiales			Ectothiorhodospiraceae				Ectothiorhodospira
OTU_51	4074	L9900_Track27172_M01995_59_000000000-AK6BU_1_1105_19880_16460_1_N_0_66__OTU_51	AB308363	Bacterium TG161 gene for 16S ribosomal RNA, partial sequence	97,0	98,5	448117	cellular organisms; Bacteria; unclassified Bacteria; unclassified Bacteria (miscellaneous)	Bacteria
OTU_52	4049	L9937_Track27209_M01995_59_000000000-AK6BU_1_2116_17260_10777_1_N_0_160__OTU_52	EF220517	Uncultured bacterium clone Fl-1F_E11 16S ribosomal RNA gene, partial sequence	95,0	81,0	1869227	cellular organisms; Bacteria; unclassified Bacteria; unclassified Bacteria (miscellaneous)	Bacteria
OTU_53	3856	L9928_Track27200_M01995_59_000000000-AK6BU_1_1115_9510_17841_1_N_0_3__OTU_53	EF220540	Uncultured bacterium clone Fl-1F_G12 16S ribosomal RNA gene, partial sequence	98,1	97,1	1869227	cellular organisms; Bacteria; unclassified Bacteria; unclassified Bacteria (miscellaneous)	Bacteria
OTU_54	3846	L9897_Track27169_M01995_59_000000000-AK6BU_1_2107_14584_17436_1_N_0_136__OTU_54	AY234519	Bacterium Ellin5102 16S ribosomal RNA gene, partial sequence	97,4	99,6	234625	cellular organisms; Bacteria; PVC group; Verrucomicrobia; Verrucomicrobiae; Verrucomicrobiales; Verrucomicrobia subdivision 3; unclassified Verrucomicrobia subdivision 3	Bacteria				Verrucomicrobia			Verrucomicrobiae			Verrucomicrobiales			Verrucomicrobia subdivision 3
OTU_55	3798	L9900_Track27172_M01995_59_000000000-AK6BU_1_1101_23593_20778_1_N_0_66__OTU_55	KC485333	Acidobacteria bacterium WSR12 16S ribosomal RNA gene, partial sequence	96,6	96,7	1346880	cellular organisms; Bacteria; Acidobacteria; unclassified Acidobacteria; unclassified Acidobacteria (miscellaneous)	Bacteria				Acidobacteria
OTU_56	3797	L9902_Track27174_M01995_59_000000000-AK6BU_1_1113_20685_5206_1_N_0_30__OTU_56	EF605654	Unidentified bacterium clone M1_Bulk_T7s_43 16S ribosomal RNA gene, partial sequence	94,7	89,0	1869227	cellular organisms; Bacteria; unclassified Bacteria; unclassified Bacteria (miscellaneous)	Bacteria
OTU_57	3643	L9930_Track27202_M01995_59_000000000-AK6BU_1_1113_12209_19233_1_N_0_106__OTU_57	AY960779	Bacterium Ellin516 16S ribosomal RNA gene, partial sequence	94,5	99,3	320773	cellular organisms; Bacteria; PVC group; Verrucomicrobia; Verrucomicrobiae; Verrucomicrobiales; Verrucomicrobia subdivision 3; unclassified Verrucomicrobia subdivision 3	Bacteria				Verrucomicrobia			Verrucomicrobiae			Verrucomicrobiales			Verrucomicrobia subdivision 3
OTU_58	3608	L9939_Track27211_M01995_59_000000000-AK6BU_1_1103_16704_4042_1_N_0_81__OTU_58	EF220533	Uncultured bacterium clone Fl-1F_G05 16S ribosomal RNA gene, partial sequence	98,2	99,3	1869227	cellular organisms; Bacteria; unclassified Bacteria; unclassified Bacteria (miscellaneous)	Bacteria
OTU_59	3579	L9914_Track27186_M01995_59_000000000-AK6BU_1_1115_5632_14810_1_N_0_128__OTU_59	EF220382	Uncultured bacterium clone FI-2F_A09 16S ribosomal RNA gene, partial sequence	97,0	96,0	1869227	cellular organisms; Bacteria; unclassified Bacteria; unclassified Bacteria (miscellaneous)	Bacteria
OTU_60	3543	L9916_Track27188_M01995_59_000000000-AK6BU_1_2101_5024_6460_1_N_0_69__OTU_60	HQ675492	Gamma proteobacterium SCGC AAA007-P21 small subunit ribosomal RNA gene, partial sequence	93,8	99,3	939652	cellular organisms; Bacteria; Proteobacteria; Gammaproteobacteria; unclassified Gammaproteobacteria; unclassified Gammaproteobacteria (miscellaneous)	Bacteria				Proteobacteria			Gammaproteobacteria
OTU_61	3508	L9900_Track27172_M01995_59_000000000-AK6BU_1_1114_2998_10268_1_N_0_66__OTU_61	KF228166	Gemmatimonas aurantiaca clone H9-0AF4E_11038 16S ribosomal RNA gene, partial sequence	91,9	99,3	173480	cellular organisms; Bacteria; FCB group; Gemmatimonadetes; Gemmatimonadetes; Gemmatimonadales; Gemmatimonadaceae; Gemmatimonas	Bacteria				Gemmatimonadetes			Gemmatimonadetes			Gemmatimonadales			Gemmatimonadaceae				Gemmatimonas
OTU_62	3405	L9927_Track27199_M01995_59_000000000-AK6BU_1_1106_3441_15898_1_N_0_7__OTU_62	LN833193	Acidobacteria bacterium CB 286306 partial 16S rRNA gene, strain CB 286306	98,4	93,1	1639885	cellular organisms; Bacteria; Acidobacteria; unclassified Acidobacteria; unclassified Acidobacteria (miscellaneous)	Bacteria				Acidobacteria
OTU_63	3256	L9915_Track27187_M01995_59_000000000-AK6BU_1_2117_15096_10432_1_N_0_111__OTU_63	KF228166	Gemmatimonas aurantiaca clone H9-0AF4E_11038 16S ribosomal RNA gene, partial sequence	90,0	99,3	173480	cellular organisms; Bacteria; FCB group; Gemmatimonadetes; Gemmatimonadetes; Gemmatimonadales; Gemmatimonadaceae; Gemmatimonas	Bacteria				Gemmatimonadetes			Gemmatimonadetes			Gemmatimonadales			Gemmatimonadaceae				Gemmatimonas
OTU_64	3232	L9900_Track27172_M01995_59_000000000-AK6BU_1_2115_18656_15251_1_N_0_66__OTU_64	MF661789	Bradyrhizobium sp. strain Opo-243 16S ribosomal RNA gene, partial sequence	99,6	97,8	376	cellular organisms; Bacteria; Proteobacteria; Alphaproteobacteria; Rhizobiales; Bradyrhizobiaceae; Bradyrhizobium	Bacteria				Proteobacteria			Alphaproteobacteria			Rhizobiales			Bradyrhizobiaceae				Bradyrhizobium
OTU_65	3211	L9902_Track27174_M01995_59_000000000-AK6BU_1_2102_7467_18090_1_N_0_30__OTU_65	EF220517	Uncultured bacterium clone Fl-1F_E11 16S ribosomal RNA gene, partial sequence	96,8	81,3	1869227	cellular organisms; Bacteria; unclassified Bacteria; unclassified Bacteria (miscellaneous)	Bacteria
OTU_66	3136	L9914_Track27186_M01995_59_000000000-AK6BU_1_1115_14447_18757_1_N_0_128__OTU_66	NR_134097	Nitrososphaera viennensis strain EN76 16S ribosomal RNA, complete sequence	95,5	96,4	1034015	cellular organisms; Archaea; TACK group; Thaumarchaeota; Nitrososphaeria; Nitrososphaerales; Nitrososphaeraceae; Nitrososphaera	Archaea				Thaumarchaeota			Nitrososphaeria			Nitrososphaerales			Nitrososphaeraceae				Nitrososphaera
OTU_67	3129	L9929_Track27201_M01995_59_000000000-AK6BU_1_1105_26334_5155_1_N_0_93__OTU_67	AB246770	Myxobacterium AT3-03 gene for 16S rRNA, partial sequence	95,2	98,9	366541	cellular organisms; Bacteria; Proteobacteria; delta/epsilon subdivisions; Deltaproteobacteria; Myxococcales; unclassified Myxococcales; unclassified Myxococcales (miscellaneous)	Bacteria				Proteobacteria	delta/epsilon subdivisions		Deltaproteobacteria			Myxococcales
OTU_68	2999	L9941_Track27213_M01995_59_000000000-AK6BU_1_2105_10315_4568_1_N_0_38__OTU_68	HM485589	Nitrospira calida 16S ribosomal RNA gene, partial sequence	94,1	99,3	876851	cellular organisms; Bacteria; Nitrospirae; Nitrospira; Nitrospirales; Nitrospiraceae; Nitrospira	Bacteria				Nitrospirae			Nitrospira			Nitrospirales			Nitrospiraceae				Nitrospira
OTU_69	2946	L9941_Track27213_M01995_59_000000000-AK6BU_1_1105_14665_12898_1_N_0_38__OTU_69	NR_126172	Povalibacter uvarum strain Zumi 37 16S ribosomal RNA gene, partial sequence &gt;gi|290349756|dbj|AB548216.1| Povalibacter uvarum gene for 16S rRNA, partial sequence	93,8	99,6	732238	cellular organisms; Bacteria; Proteobacteria; Gammaproteobacteria; Nevskiales; Sinobacteraceae; Povalibacter	Bacteria				Proteobacteria			Gammaproteobacteria			Nevskiales			Sinobacteraceae				Povalibacter
OTU_70	2904	L9922_Track27194_M01995_59_000000000-AK6BU_1_2104_7321_3804_1_N_0_62__OTU_70	NR_118216	Deferrisoma camini strain S3R1 16S ribosomal RNA gene, partial sequence &gt;gi|333601490|gb|JF802205.1| Deferrisoma camini S3R1 16S ribosomal RNA gene, partial sequence	91,6	96,0	1125863	cellular organisms; Bacteria; Proteobacteria; delta/epsilon subdivisions; Deltaproteobacteria; unclassified Deltaproteobacteria; Deferrisoma; Deferrisoma camini	Bacteria				Proteobacteria	delta/epsilon subdivisions		Deltaproteobacteria										Deferrisoma		Deferrisoma camini
OTU_71	2901	L9915_Track27187_M01995_59_000000000-AK6BU_1_1105_23248_6887_1_N_0_111__OTU_71	U68590	Unidentified eubacterium from the Amazon 16S ribosomal RNA gene, partial sequence	97,0	97,1	1869227	cellular organisms; Bacteria; unclassified Bacteria; unclassified Bacteria (miscellaneous)	Bacteria
OTU_72	2832	L9909_Track27181_M01995_59_000000000-AK6BU_1_2103_12649_7927_1_N_0_10__OTU_72	NR_118138	Gaiella occulta strain F2-233 16S ribosomal RNA gene, partial sequence &gt;gi|327388334|gb|JF423906.1| Gaiella occulta strain F2-233 16S ribosomal RNA gene, partial sequence &gt;gi|972975340|gb|KT905485.1| Uncultured bacterium clone BS-49 16S ribosomal RNA gene, partial sequence	94,1	99,3	1002870	cellular organisms; Bacteria; Terrabacteria group; Actinobacteria; Rubrobacteria; Gaiellales; Gaiellaceae; Gaiella	Bacteria				Actinobacteria			Rubrobacteria			Gaiellales			Gaiellaceae				Gaiella
OTU_73	2782	L9939_Track27211_M01995_59_000000000-AK6BU_1_2101_8117_15738_1_N_0_81__OTU_73	HF912446	Alteromonas sp. Gp-4-13.1 partial 16S rRNA gene, isolate Gp-4-13.1 &gt;gi|507418364|emb|HF912738.1| Uncultured bacterium partial 16S rRNA gene, clone Klon-I-60-voll	90,4	98,2	1303824	cellular organisms; Bacteria; Proteobacteria; Gammaproteobacteria; Alteromonadales; Alteromonadaceae; Alteromonas	Bacteria				Proteobacteria			Gammaproteobacteria			Alteromonadales			Alteromonadaceae				Alteromonas
OTU_74	2728	L9937_Track27209_M01995_59_000000000-AK6BU_1_1110_9148_23365_1_N_0_160__OTU_74	HM485589	Nitrospira calida 16S ribosomal RNA gene, partial sequence	93,6	96,0	876851	cellular organisms; Bacteria; Nitrospirae; Nitrospira; Nitrospirales; Nitrospiraceae; Nitrospira	Bacteria				Nitrospirae			Nitrospira			Nitrospirales			Nitrospiraceae				Nitrospira
OTU_75	2688	L9929_Track27201_M01995_59_000000000-AK6BU_1_1112_6341_8622_1_N_0_93__OTU_75	EF220517	Uncultured bacterium clone Fl-1F_E11 16S ribosomal RNA gene, partial sequence	94,9	79,2	1869227	cellular organisms; Bacteria; unclassified Bacteria; unclassified Bacteria (miscellaneous)	Bacteria
OTU_76	2619	L9917_Track27189_M01995_59_000000000-AK6BU_1_2117_26852_10384_1_N_0_58__OTU_76	Y07576	Uncultured bacterium 16S rRNA gene (clone DA101)	97,7	97,1	134633	cellular organisms; Bacteria; PVC group; Verrucomicrobia; Spartobacteria; Chthoniobacterales; Chthoniobacteraceae; Candidatus Udaeobacter	Bacteria				Verrucomicrobia			Spartobacteria			Chthoniobacterales			Chthoniobacteraceae				Candidatus Udaeobacter
OTU_77	2583	L9931_Track27203_M01995_59_000000000-AK6BU_1_1119_21794_6852_1_N_0_68__OTU_77	MG928499	Skermanella sp. strain W17 16S ribosomal RNA gene, partial sequence	99,6	98,2	1883428	cellular organisms; Bacteria; Proteobacteria; Alphaproteobacteria; Rhodospirillales; Rhodospirillaceae; Skermanella	Bacteria				Proteobacteria			Alphaproteobacteria			Rhodospirillales			Rhodospirillaceae				Skermanella
OTU_78	2572	L9909_Track27181_M01995_59_000000000-AK6BU_1_1116_12383_9253_1_N_0_10__OTU_78	U68606	Unidentified eubacterium from the Amazon 16S ribosomal RNA gene, partial sequence	94,5	99,3	1869227	cellular organisms; Bacteria; unclassified Bacteria; unclassified Bacteria (miscellaneous)	Bacteria
OTU_79	2544	L9935_Track27207_M01995_59_000000000-AK6BU_1_1106_28550_10908_1_N_0_36__OTU_79	KP174654	Bacterium YC-LK-LKJ13 16S ribosomal RNA gene, partial sequence	88,6	96,7	1632367	cellular organisms; Bacteria; unclassified Bacteria; unclassified Bacteria (miscellaneous)	Bacteria
OTU_80	2485	L9896_Track27168_M01995_59_000000000-AK6BU_1_1103_19740_5352_1_N_0_13__OTU_80	EF605845	Unidentified bacterium clone 35_L1_BULK_T7s 16S ribosomal RNA gene, partial sequence	96,3	95,3	1869227	cellular organisms; Bacteria; unclassified Bacteria; unclassified Bacteria (miscellaneous)	Bacteria
OTU_81	2414	L9943_Track27215_M01995_59_000000000-AK6BU_1_2113_15097_9830_1_N_0_120__OTU_81	KT287072	Acidobacteria bacterium HEG_-6_39 16S ribosomal RNA gene, partial sequence	94,1	99,6	1855912	cellular organisms; Bacteria; Acidobacteria; unclassified Acidobacteria; Acidobacteria subdivision 6; Luteitalea	Bacteria				Acidobacteria													Luteitalea
OTU_82	2412	L9918_Track27190_M01995_59_000000000-AK6BU_1_2101_7348_22843_1_N_0_108__OTU_82	AB308362	Bacterium TG152 gene for 16S ribosomal RNA, partial sequence	95,5	96,7	448116	cellular organisms; Bacteria; unclassified Bacteria; unclassified Bacteria (miscellaneous)	Bacteria
OTU_83	2407	L9930_Track27202_M01995_59_000000000-AK6BU_1_2111_19895_22807_1_N_0_106__OTU_83	MF361889	Rhodoplanes sp. strain T2.26MG-98 16S ribosomal RNA gene, partial sequence	97,3	96,7	1968906	cellular organisms; Bacteria; Proteobacteria; Alphaproteobacteria; Rhizobiales; Hyphomicrobiaceae; Rhodoplanes	Bacteria				Proteobacteria			Alphaproteobacteria			Rhizobiales			Hyphomicrobiaceae				Rhodoplanes
OTU_84	2323	L9915_Track27187_M01995_59_000000000-AK6BU_1_1113_26232_5231_1_N_0_111__OTU_84	EU594496	Soil bacterium T16 16S ribosomal RNA gene, partial sequence	92,8	96,7	518708	cellular organisms; Bacteria; unclassified Bacteria; unclassified Bacteria (miscellaneous)	Bacteria
OTU_85	2319	L9907_Track27179_M01995_59_000000000-AK6BU_1_2117_11933_24201_1_N_0_115__OTU_85	LN614597	Solirubrobacter sp. D1B35 partial 16S rRNA gene, isolate D1B35	94,1	99,6	1560890	cellular organisms; Bacteria; Terrabacteria group; Actinobacteria; Thermoleophilia; Solirubrobacterales; Solirubrobacteraceae; Solirubrobacter	Bacteria				Actinobacteria			Thermoleophilia			Solirubrobacterales			Solirubrobacteraceae				Solirubrobacter
OTU_86	2281	L9904_Track27176_M01995_59_000000000-AK6BU_1_2106_6005_19810_1_N_0_75__OTU_86	KY176964	Bacterium strain S705 16S ribosomal RNA gene, partial sequence	98,1	94,9	1869227	cellular organisms; Bacteria; unclassified Bacteria; unclassified Bacteria (miscellaneous)	Bacteria
OTU_87	2266	L9909_Track27181_M01995_59_000000000-AK6BU_1_2113_24911_22341_1_N_0_10__OTU_87	NR_134097	Nitrososphaera viennensis strain EN76 16S ribosomal RNA, complete sequence	95,2	99,3	1034015	cellular organisms; Archaea; TACK group; Thaumarchaeota; Nitrososphaeria; Nitrososphaerales; Nitrososphaeraceae; Nitrososphaera	Archaea				Thaumarchaeota			Nitrososphaeria			Nitrososphaerales			Nitrososphaeraceae				Nitrososphaera
OTU_88	2201	L9917_Track27189_M01995_59_000000000-AK6BU_1_1108_17705_12479_1_N_0_58__OTU_88	FR828474	Nitrosovibrio tenuis 16S rRNA gene, strain Nv1	99,6	97,4	1233	cellular organisms; Bacteria; Proteobacteria; Betaproteobacteria; Nitrosomonadales; Nitrosomonadaceae; Nitrosovibrio	Bacteria				Proteobacteria			Betaproteobacteria			Nitrosomonadales			Nitrosomonadaceae				Nitrosovibrio
OTU_89	2191	L9922_Track27194_M01995_59_000000000-AK6BU_1_1108_11641_10201_1_N_0_62__OTU_89	KF228166	Gemmatimonas aurantiaca clone H9-0AF4E_11038 16S ribosomal RNA gene, partial sequence	91,3	96,7	173480	cellular organisms; Bacteria; FCB group; Gemmatimonadetes; Gemmatimonadetes; Gemmatimonadales; Gemmatimonadaceae; Gemmatimonas	Bacteria				Gemmatimonadetes			Gemmatimonadetes			Gemmatimonadales			Gemmatimonadaceae				Gemmatimonas
OTU_90	2147	L9903_Track27175_M01995_59_000000000-AK6BU_1_1104_19149_22514_1_N_0_77__OTU_90	CP011454	Gemmatimonas phototrophica strain AP64, complete genome	92,5	78,0	1379270	cellular organisms; Bacteria; FCB group; Gemmatimonadetes; Gemmatimonadetes; Gemmatimonadales; Gemmatimonadaceae; Gemmatimonas	Bacteria				Gemmatimonadetes			Gemmatimonadetes			Gemmatimonadales			Gemmatimonadaceae				Gemmatimonas
OTU_91	2145	L9896_Track27168_M01995_59_000000000-AK6BU_1_2103_14441_7039_1_N_0_13__OTU_91	NR_041250	Terrimonas lutea strain DY 16S ribosomal RNA gene, partial sequence &gt;gi|89111569|dbj|AB192292.2| Terrimonas lutea gene for 16S rRNA, partial sequence	99,6	97,1	296052	cellular organisms; Bacteria; FCB group; Bacteroidetes/Chlorobi group; Bacteroidetes; Chitinophagia; Chitinophagales; Chitinophagaceae; Terrimonas	Bacteria				Bacteroidetes			Chitinophagia			Chitinophagales			Chitinophagaceae				Terrimonas
OTU_92	2127	L9934_Track27206_M01995_59_000000000-AK6BU_1_2114_25397_4061_1_N_0_72__OTU_92	KC921195	Acidobacteria bacterium WX90 16S ribosomal RNA gene, partial sequence	98,1	98,9	1391518	cellular organisms; Bacteria; Acidobacteria; unclassified Acidobacteria; unclassified Acidobacteria (miscellaneous)	Bacteria				Acidobacteria
OTU_93	2100	L9912_Track27184_M01995_59_000000000-AK6BU_1_1116_26012_6942_1_N_0_102__OTU_93	MG980082	Streptomyces sp. strain MMun161 16S ribosomal RNA gene, partial sequence	97,8	98,5	1931	cellular organisms; Bacteria; Terrabacteria group; Actinobacteria; Actinobacteria; Streptomycetales; Streptomycetaceae; Streptomyces	Bacteria				Actinobacteria			Actinobacteria			Streptomycetales			Streptomycetaceae				Streptomyces
OTU_94	2098	L9943_Track27215_M01995_59_000000000-AK6BU_1_2110_18846_17003_1_N_0_120__OTU_94	AF159120	Desulfosporosinus sp. 5apy 16S ribosomal RNA gene, partial sequence	88,2	99,3	97383	cellular organisms; Bacteria; Terrabacteria group; Firmicutes; Clostridia; Clostridiales; Peptococcaceae; Desulfosporosinus	Bacteria				Firmicutes			Clostridia			Clostridiales			Peptococcaceae				Desulfosporosinus
OTU_95	2095	L9910_Track27182_M01995_59_000000000-AK6BU_1_2113_22129_20492_1_N_0_22__OTU_95	KC921151	Acidobacteria bacterium LP6 16S ribosomal RNA gene, partial sequence	98,5	98,9	1391515	cellular organisms; Bacteria; Acidobacteria; unclassified Acidobacteria; unclassified Acidobacteria (miscellaneous)	Bacteria				Acidobacteria
OTU_96	2069	L9932_Track27204_M01995_59_000000000-AK6BU_1_2113_19117_24672_1_N_0_39__OTU_96	KM020014	Microcystis sp. SAG 43.90 16S ribosomal RNA gene, partial sequence	93,7	98,9	1521519	cellular organisms; Bacteria; Terrabacteria group; Cyanobacteria/Melainabacteria group; Cyanobacteria; Oscillatoriophycideae; Chroococcales; Microcystaceae; Microcystis	Bacteria				Cyanobacteria				Oscillatoriophycideae		Chroococcales			Microcystaceae				Microcystis
OTU_97	2045	L9924_Track27196_M01995_59_000000000-AK6BU_1_2108_17044_17391_1_N_0_35__OTU_97	KU055630	Burkholderiales bacterium X4 16S ribosomal RNA gene, partial sequence	97,4	99,6	1837741	cellular organisms; Bacteria; Proteobacteria; Betaproteobacteria; Burkholderiales; unclassified Burkholderiales; unclassified Burkholderiales (miscellaneous)	Bacteria				Proteobacteria			Betaproteobacteria			Burkholderiales
OTU_98	2008	L9935_Track27207_M01995_59_000000000-AK6BU_1_1112_7935_24255_1_N_0_36__OTU_98	EF220543	Uncultured bacterium clone Fl-1F_H03 16S ribosomal RNA gene, partial sequence	94,8	98,5	1869227	cellular organisms; Bacteria; unclassified Bacteria; unclassified Bacteria (miscellaneous)	Bacteria
OTU_99	2002	L9937_Track27209_M01995_59_000000000-AK6BU_1_1115_21884_17197_1_N_0_160__OTU_99	HM485589	Nitrospira calida 16S ribosomal RNA gene, partial sequence	94,5	100,0	876851	cellular organisms; Bacteria; Nitrospirae; Nitrospira; Nitrospirales; Nitrospiraceae; Nitrospira	Bacteria				Nitrospirae			Nitrospira			Nitrospirales			Nitrospiraceae				Nitrospira
OTU_100	2002	L9928_Track27200_M01995_59_000000000-AK6BU_1_1119_3910_8529_1_N_0_3__OTU_100	EF220517	Uncultured bacterium clone Fl-1F_E11 16S ribosomal RNA gene, partial sequence	94,1	81,0	1869227	cellular organisms; Bacteria; unclassified Bacteria; unclassified Bacteria (miscellaneous)	Bacteria
OTU_101	1995	L9918_Track27190_M01995_59_000000000-AK6BU_1_1112_27228_19066_1_N_0_108__OTU_101	GQ889457	Pirellula sp. Br1-4 16S ribosomal RNA gene, partial sequence	94,1	98,5	886847	cellular organisms; Bacteria; PVC group; Planctomycetes; Planctomycetia; Planctomycetales; Planctomycetaceae; Pirellula	Bacteria				Planctomycetes			Planctomycetia			Planctomycetales			Planctomycetaceae				Pirellula
OTU_102	1976	L9923_Track27195_M01995_59_000000000-AK6BU_1_1114_14163_12337_1_N_0_156__OTU_102	HQ675420	Planctomycetes bacterium SCGC AAA003-J23 small subunit ribosomal RNA gene, partial sequence	89,4	99,6	939749	cellular organisms; Bacteria; PVC group; Planctomycetes; unclassified Planctomycetes	Bacteria				Planctomycetes
OTU_103	1971	L9897_Track27169_M01995_59_000000000-AK6BU_1_2109_5608_14745_1_N_0_136__OTU_103	KF228166	Gemmatimonas aurantiaca clone H9-0AF4E_11038 16S ribosomal RNA gene, partial sequence	87,5	99,3	173480	cellular organisms; Bacteria; FCB group; Gemmatimonadetes; Gemmatimonadetes; Gemmatimonadales; Gemmatimonadaceae; Gemmatimonas	Bacteria				Gemmatimonadetes			Gemmatimonadetes			Gemmatimonadales			Gemmatimonadaceae				Gemmatimonas
OTU_104	1959	L9901_Track27173_M01995_59_000000000-AK6BU_1_1109_20399_9976_1_N_0_155__OTU_104	LN833246	Acidobacteria bacterium CB 286367 partial 16S rRNA gene, strain CB 286367	95,9	98,5	1639887	cellular organisms; Bacteria; Acidobacteria; unclassified Acidobacteria; unclassified Acidobacteria (miscellaneous)	Bacteria				Acidobacteria
OTU_105	1935	L9927_Track27199_M01995_59_000000000-AK6BU_1_2111_6404_17500_1_N_0_7__OTU_105	KY176927	Sphingomonas sp. strain S40 16S ribosomal RNA gene, partial sequence	98,9	99,3	28214	cellular organisms; Bacteria; Proteobacteria; Alphaproteobacteria; Sphingomonadales; Sphingomonadaceae; Sphingomonas	Bacteria				Proteobacteria			Alphaproteobacteria			Sphingomonadales			Sphingomonadaceae				Sphingomonas
OTU_106	1906	L9915_Track27187_M01995_59_000000000-AK6BU_1_1115_8298_4396_1_N_0_111__OTU_106	NR_134097	Nitrososphaera viennensis strain EN76 16S ribosomal RNA, complete sequence	96,7	98,9	1034015	cellular organisms; Archaea; TACK group; Thaumarchaeota; Nitrososphaeria; Nitrososphaerales; Nitrososphaeraceae; Nitrososphaera	Archaea				Thaumarchaeota			Nitrososphaeria			Nitrososphaerales			Nitrososphaeraceae				Nitrososphaera
OTU_107	1903	L9934_Track27206_M01995_59_000000000-AK6BU_1_2109_11583_4842_1_N_0_72__OTU_107	EF220388	Uncultured bacterium clone FI-2F_B04 16S ribosomal RNA gene, partial sequence	95,4	93,8	1869227	cellular organisms; Bacteria; unclassified Bacteria; unclassified Bacteria (miscellaneous)	Bacteria
OTU_108	1881	L9897_Track27169_M01995_59_000000000-AK6BU_1_2117_19927_15671_1_N_0_136__OTU_108	NR_118216	Deferrisoma camini strain S3R1 16S ribosomal RNA gene, partial sequence &gt;gi|333601490|gb|JF802205.1| Deferrisoma camini S3R1 16S ribosomal RNA gene, partial sequence	90,1	99,6	1125863	cellular organisms; Bacteria; Proteobacteria; delta/epsilon subdivisions; Deltaproteobacteria; unclassified Deltaproteobacteria; Deferrisoma; Deferrisoma camini	Bacteria				Proteobacteria	delta/epsilon subdivisions		Deltaproteobacteria										Deferrisoma		Deferrisoma camini
OTU_109	1867	L9936_Track27208_M01995_59_000000000-AK6BU_1_2118_24231_12850_1_N_0_121__OTU_109	U68606	Unidentified eubacterium from the Amazon 16S ribosomal RNA gene, partial sequence	95,5	96,7	1869227	cellular organisms; Bacteria; unclassified Bacteria; unclassified Bacteria (miscellaneous)	Bacteria
OTU_110	1840	L9914_Track27186_M01995_59_000000000-AK6BU_1_2104_11865_5983_1_N_0_128__OTU_110	LN876560	Solirubrobacterales bacterium URHE0087 partial 16S rRNA gene, strain URHE0087	94,4	98,9	1703161	cellular organisms; Bacteria; Terrabacteria group; Actinobacteria; Thermoleophilia; Solirubrobacterales; unclassified Solirubrobacterales	Bacteria				Actinobacteria			Thermoleophilia			Solirubrobacterales
OTU_111	1833	L9896_Track27168_M01995_59_000000000-AK6BU_1_1108_3488_19250_1_N_0_13__OTU_111	FJ662587	Unidentified bacterium clone panc1-8 16S ribosomal RNA gene, partial sequence	96,0	100,0	1869227	cellular organisms; Bacteria; unclassified Bacteria; unclassified Bacteria (miscellaneous)	Bacteria
OTU_112	1826	L9902_Track27174_M01995_59_000000000-AK6BU_1_2102_25237_20888_1_N_0_30__OTU_112	KP052777	Ectothiorhodospiraceae bacterium XJ16 16S ribosomal RNA gene, partial sequence	85,2	99,3	1611323	cellular organisms; Bacteria; Proteobacteria; Gammaproteobacteria; Chromatiales; Ectothiorhodospiraceae; Halofilum	Bacteria				Proteobacteria			Gammaproteobacteria			Chromatiales			Ectothiorhodospiraceae				Halofilum
OTU_113	1825	L9908_Track27180_M01995_59_000000000-AK6BU_1_2116_4006_9607_1_N_0_95__OTU_113	KC921174	Holophaga sp. WY42 16S ribosomal RNA gene, partial sequence	93,4	99,3	1391502	cellular organisms; Bacteria; Acidobacteria; Holophagae; Holophagales; Holophagaceae; Holophaga	Bacteria				Acidobacteria			Holophagae			Holophagales			Holophagaceae				Holophaga
OTU_114	1811	L9943_Track27215_M01995_59_000000000-AK6BU_1_1119_15539_17466_1_N_0_120__OTU_114	AY234578	Bacterium Ellin5227 16S ribosomal RNA gene, partial sequence	92,4	96,4	234251	cellular organisms; Bacteria; Acidobacteria; Acidobacteriia; Acidobacteriales; Acidobacteriaceae; unclassified Acidobacteriaceae	Bacteria				Acidobacteria			Acidobacteriia			Acidobacteriales			Acidobacteriaceae
OTU_115	1810	L9940_Track27212_M01995_59_000000000-AK6BU_1_2113_12896_14588_1_N_0_64__OTU_115	MG757944	Janthinobacterium sp. strain JGOR2 16S ribosomal RNA gene, partial sequence	98,5	100,0	1871054	cellular organisms; Bacteria; Proteobacteria; Betaproteobacteria; Burkholderiales; Oxalobacteraceae; Janthinobacterium	Bacteria				Proteobacteria			Betaproteobacteria			Burkholderiales			Oxalobacteraceae				Janthinobacterium
OTU_116	1807	L9942_Track27214_M01995_59_000000000-AK6BU_1_2113_16477_23313_1_N_0_1__OTU_116	MG008670	Bacillus depressus strain LNHL5 16S ribosomal RNA gene, partial sequence	98,5	98,5	1602942	cellular organisms; Bacteria; Terrabacteria group; Firmicutes; Bacilli; Bacillales; Bacillaceae; Bacillus	Bacteria				Firmicutes			Bacilli			Bacillales			Bacillaceae				Bacillus
OTU_117	1805	L9940_Track27212_M01995_59_000000000-AK6BU_1_2113_25666_21155_1_N_0_64__OTU_117	U68590	Unidentified eubacterium from the Amazon 16S ribosomal RNA gene, partial sequence	95,1	97,1	1869227	cellular organisms; Bacteria; unclassified Bacteria; unclassified Bacteria (miscellaneous)	Bacteria
OTU_118	1801	L9907_Track27179_M01995_59_000000000-AK6BU_1_1114_11411_13956_1_N_0_115__OTU_118	HM748674	Bacterium Ellin6526 16S ribosomal RNA gene, partial sequence	94,7	97,1	871791	cellular organisms; Bacteria; unclassified Bacteria; unclassified Bacteria (miscellaneous)	Bacteria
OTU_119	1801	L9896_Track27168_M01995_59_000000000-AK6BU_1_1118_22813_21635_1_N_0_13__OTU_119	GU187039	Acidobacteria bacterium IGE-018 16S ribosomal RNA gene, partial sequence	97,2	100,0	755195	cellular organisms; Bacteria; Acidobacteria; unclassified Acidobacteria; unclassified Acidobacteria (miscellaneous)	Bacteria				Acidobacteria
OTU_120	1778	L9896_Track27168_M01995_59_000000000-AK6BU_1_2105_17102_12328_1_N_0_13__OTU_120	KC921177	Acidobacteria bacterium WY67 16S ribosomal RNA gene, partial sequence	90,0	98,2	1391519	cellular organisms; Bacteria; Acidobacteria; unclassified Acidobacteria; unclassified Acidobacteria (miscellaneous)	Bacteria				Acidobacteria
OTU_121	1759	L9902_Track27174_M01995_59_000000000-AK6BU_1_1108_21275_25052_1_N_0_30__OTU_121	KJ642270	Pseudomonas sp. EA_R_12 16S ribosomal RNA gene, partial sequence	99,6	100,0	1508958	cellular organisms; Bacteria; Proteobacteria; Gammaproteobacteria; Pseudomonadales; Pseudomonadaceae; Pseudomonas	Bacteria				Proteobacteria			Gammaproteobacteria			Pseudomonadales			Pseudomonadaceae				Pseudomonas
OTU_122	1758	L9907_Track27179_M01995_59_000000000-AK6BU_1_2113_28949_14554_1_N_0_115__OTU_122	KP174610	Bacterium 3-5_YC-ZSS-LKJ-3024 16S ribosomal RNA gene, partial sequence	87,7	99,3	1632359	cellular organisms; Bacteria; unclassified Bacteria; unclassified Bacteria (miscellaneous)	Bacteria
OTU_123	1740	L9907_Track27179_M01995_59_000000000-AK6BU_1_1114_24378_8610_1_N_0_115__OTU_123	AM279401	Dokdonella fugitiva partial 16S rRNA gene, clone BazB2-3	85,3	97,1	328517	cellular organisms; Bacteria; Proteobacteria; Gammaproteobacteria; Xanthomonadales; Rhodanobacteraceae; Dokdonella	Bacteria				Proteobacteria			Gammaproteobacteria			Xanthomonadales			Rhodanobacteraceae				Dokdonella
OTU_124	1713	L9911_Track27183_M01995_59_000000000-AK6BU_1_1110_28237_8681_1_N_0_46__OTU_124	KP174631	Bacterium YC-LK-LKJ19 16S ribosomal RNA gene, partial sequence	89,7	98,6	1632372	cellular organisms; Bacteria; unclassified Bacteria; unclassified Bacteria (miscellaneous)	Bacteria
OTU_125	1699	L9913_Track27185_M01995_59_000000000-AK6BU_1_2115_5413_13958_1_N_0_70__OTU_125	KP174554	Bacterium YC-ZSS-LKJ168 16S ribosomal RNA gene, partial sequence	96,3	98,9	1632563	cellular organisms; Bacteria; unclassified Bacteria; unclassified Bacteria (miscellaneous)	Bacteria
OTU_126	1689	L9932_Track27204_M01995_59_000000000-AK6BU_1_2109_26385_14037_1_N_0_39__OTU_126	NR_149306	Racemicystis crocea strain MSr9521 16S ribosomal RNA, partial sequence	90,9	96,7	1707966	cellular organisms; Bacteria; Proteobacteria; delta/epsilon subdivisions; Deltaproteobacteria; Myxococcales; Sorangiineae; Polyangiaceae; Racemicystis	Bacteria				Proteobacteria	delta/epsilon subdivisions		Deltaproteobacteria			Myxococcales	Sorangiineae		Polyangiaceae				Racemicystis
OTU_127	1661	L9896_Track27168_M01995_59_000000000-AK6BU_1_1110_18626_19873_1_N_0_13__OTU_127	KP174631	Bacterium YC-LK-LKJ19 16S ribosomal RNA gene, partial sequence	94,5	99,3	1632372	cellular organisms; Bacteria; unclassified Bacteria; unclassified Bacteria (miscellaneous)	Bacteria
OTU_128	1651	L9929_Track27201_M01995_59_000000000-AK6BU_1_2108_23824_13387_1_N_0_93__OTU_128	CP011806	Acidobacteria bacterium Mor1 sequence	90,9	100,0	1660251	cellular organisms; Bacteria; Acidobacteria; unclassified Acidobacteria; Acidobacteria subdivision 22	Bacteria				Acidobacteria
OTU_129	1649	L9928_Track27200_M01995_59_000000000-AK6BU_1_1104_15862_13849_1_N_0_3__OTU_129	EF220446	Uncultured bacterium clone FI-2F_G05 16S ribosomal RNA gene, partial sequence	95,3	100,0	1869227	cellular organisms; Bacteria; unclassified Bacteria; unclassified Bacteria (miscellaneous)	Bacteria
OTU_130	1642	L9898_Track27170_M01995_59_000000000-AK6BU_1_1103_3115_12452_1_N_0_43__OTU_130	LN833246	Acidobacteria bacterium CB 286367 partial 16S rRNA gene, strain CB 286367	98,9	99,6	1639887	cellular organisms; Bacteria; Acidobacteria; unclassified Acidobacteria; unclassified Acidobacteria (miscellaneous)	Bacteria				Acidobacteria
OTU_131	1640	L9924_Track27196_M01995_59_000000000-AK6BU_1_2116_20731_23156_1_N_0_35__OTU_131	AY234519	Bacterium Ellin5102 16S ribosomal RNA gene, partial sequence	96,3	100,0	234625	cellular organisms; Bacteria; PVC group; Verrucomicrobia; Verrucomicrobiae; Verrucomicrobiales; Verrucomicrobia subdivision 3; unclassified Verrucomicrobia subdivision 3	Bacteria				Verrucomicrobia			Verrucomicrobiae			Verrucomicrobiales			Verrucomicrobia subdivision 3
OTU_132	1610	L9909_Track27181_M01995_59_000000000-AK6BU_1_2114_28168_10790_1_N_0_10__OTU_132	LN833193	Acidobacteria bacterium CB 286306 partial 16S rRNA gene, strain CB 286306	95,6	99,3	1639885	cellular organisms; Bacteria; Acidobacteria; unclassified Acidobacteria; unclassified Acidobacteria (miscellaneous)	Bacteria				Acidobacteria
OTU_133	1566	L9941_Track27213_M01995_59_000000000-AK6BU_1_2119_5785_6222_1_N_0_38__OTU_133	MG980080	Agromyces sp. strain MMun159 16S ribosomal RNA gene, partial sequence	99,6	94,9	51513	cellular organisms; Bacteria; Terrabacteria group; Actinobacteria; Actinobacteria; Micrococcales; Microbacteriaceae; Agromyces	Bacteria				Actinobacteria			Actinobacteria			Micrococcales			Microbacteriaceae				Agromyces
OTU_134	1555	L9926_Track27198_M01995_59_000000000-AK6BU_1_1114_16960_1339_1_N_0_6__OTU_134	AY960779	Bacterium Ellin516 16S ribosomal RNA gene, partial sequence	93,4	99,3	320773	cellular organisms; Bacteria; PVC group; Verrucomicrobia; Verrucomicrobiae; Verrucomicrobiales; Verrucomicrobia subdivision 3; unclassified Verrucomicrobia subdivision 3	Bacteria				Verrucomicrobia			Verrucomicrobiae			Verrucomicrobiales			Verrucomicrobia subdivision 3
OTU_135	1550	L9924_Track27196_M01995_59_000000000-AK6BU_1_1118_26085_9541_1_N_0_35__OTU_135	EF605845	Unidentified bacterium clone 35_L1_BULK_T7s 16S ribosomal RNA gene, partial sequence	97,9	88,0	1869227	cellular organisms; Bacteria; unclassified Bacteria; unclassified Bacteria (miscellaneous)	Bacteria
OTU_136	1547	L9920_Track27192_M01995_59_000000000-AK6BU_1_1106_6266_21210_1_N_0_122__OTU_136	KC921181	Actinobacterium WWH12 16S ribosomal RNA gene, partial sequence	91,5	99,6	1391540	cellular organisms; Bacteria; Terrabacteria group; Actinobacteria; Actinobacteria; unclassified Actinobacteria (class); unclassified Actinobacteria (class) (miscellaneous)	Bacteria				Actinobacteria			Actinobacteria
OTU_137	1544	L9896_Track27168_M01995_59_000000000-AK6BU_1_1108_10323_22299_1_N_0_13__OTU_137	JF488353	Planctomycetes bacterium SCGC AAA166-J20 16S ribosomal RNA gene, partial sequence	87,0	94,1	1010412	cellular organisms; Bacteria; PVC group; Planctomycetes; unclassified Planctomycetes	Bacteria				Planctomycetes
OTU_138	1542	L9896_Track27168_M01995_59_000000000-AK6BU_1_1105_22204_9740_1_N_0_13__OTU_138	AY795686	Beta proteobacterium Schreyahn_AOB_SSU_Aster_2 16S ribosomal RNA gene, partial sequence	95,7	100,0	302221	cellular organisms; Bacteria; Proteobacteria; Betaproteobacteria; unclassified Betaproteobacteria; unclassified Betaproteobacteria (miscellaneous)	Bacteria				Proteobacteria			Betaproteobacteria
OTU_139	1531	L9941_Track27213_M01995_59_000000000-AK6BU_1_2117_19784_24289_1_N_0_38__OTU_139	KY176964	Bacterium strain S705 16S ribosomal RNA gene, partial sequence	96,7	99,6	1869227	cellular organisms; Bacteria; unclassified Bacteria; unclassified Bacteria (miscellaneous)	Bacteria
OTU_140	1528	L9928_Track27200_M01995_59_000000000-AK6BU_1_2101_18673_2916_1_N_0_3__OTU_140	KX139009	Terrimonas sp. M1-33108 16S ribosomal RNA gene, partial sequence	98,1	97,1	1867851	cellular organisms; Bacteria; FCB group; Bacteroidetes/Chlorobi group; Bacteroidetes; Chitinophagia; Chitinophagales; Chitinophagaceae; Terrimonas	Bacteria				Bacteroidetes			Chitinophagia			Chitinophagales			Chitinophagaceae				Terrimonas
OTU_141	1491	L9904_Track27176_M01995_59_000000000-AK6BU_1_2102_25109_9670_1_N_0_75__OTU_141	KC921166	Verrucomicrobia bacterium LX191 16S ribosomal RNA gene, partial sequence	95,9	98,9	1391538	cellular organisms; Bacteria; PVC group; Verrucomicrobia; unclassified Verrucomicrobia; unclassified Verrucomicrobia (miscellaneous)	Bacteria				Verrucomicrobia
OTU_142	1488	L9912_Track27184_M01995_59_000000000-AK6BU_1_2106_15418_8239_1_N_0_102__OTU_142	KY176964	Bacterium strain S705 16S ribosomal RNA gene, partial sequence	97,7	96,4	1869227	cellular organisms; Bacteria; unclassified Bacteria; unclassified Bacteria (miscellaneous)	Bacteria
OTU_143	1479	L9907_Track27179_M01995_59_000000000-AK6BU_1_2112_22725_23731_1_N_0_115__OTU_143	KC921150	Acidobacteria bacterium LWQ117 16S ribosomal RNA gene, partial sequence	89,7	99,6	1391516	cellular organisms; Bacteria; Acidobacteria; unclassified Acidobacteria; unclassified Acidobacteria (miscellaneous)	Bacteria				Acidobacteria
OTU_144	1473	L9908_Track27180_M01995_59_000000000-AK6BU_1_1109_2757_8362_1_N_0_95__OTU_144	LN876463	Spartobacteria bacterium URHD0058 partial 16S rRNA gene, strain URHD0058	94,3	96,4	1703170	cellular organisms; Bacteria; PVC group; Verrucomicrobia; Spartobacteria; unclassified Spartobacteria	Bacteria				Verrucomicrobia			Spartobacteria
OTU_145	1465	L9898_Track27170_M01995_59_000000000-AK6BU_1_1104_10619_1233_1_N_0_43__OTU_145	GQ889457	Pirellula sp. Br1-4 16S ribosomal RNA gene, partial sequence	91,1	98,5	886847	cellular organisms; Bacteria; PVC group; Planctomycetes; Planctomycetia; Planctomycetales; Planctomycetaceae; Pirellula	Bacteria				Planctomycetes			Planctomycetia			Planctomycetales			Planctomycetaceae				Pirellula
OTU_146	1450	L9896_Track27168_M01995_59_000000000-AK6BU_1_1116_9459_17112_1_N_0_13__OTU_146	MH018900	Pseudomonas sp. strain KP-6-1 16S ribosomal RNA gene, partial sequence	98,0	100,0	306	cellular organisms; Bacteria; Proteobacteria; Gammaproteobacteria; Pseudomonadales; Pseudomonadaceae; Pseudomonas	Bacteria				Proteobacteria			Gammaproteobacteria			Pseudomonadales			Pseudomonadaceae				Pseudomonas
OTU_147	1441	L9906_Track27178_M01995_59_000000000-AK6BU_1_2110_13363_18500_1_N_0_65__OTU_147	AB308363	Bacterium TG161 gene for 16S ribosomal RNA, partial sequence	94,0	98,2	448117	cellular organisms; Bacteria; unclassified Bacteria; unclassified Bacteria (miscellaneous)	Bacteria
OTU_148	1440	L9905_Track27177_M01995_59_000000000-AK6BU_1_1116_7476_10368_1_N_0_47__OTU_148	CP011806	Acidobacteria bacterium Mor1 sequence	91,1	98,5	1660251	cellular organisms; Bacteria; Acidobacteria; unclassified Acidobacteria; Acidobacteria subdivision 22	Bacteria				Acidobacteria
OTU_149	1440	L9937_Track27209_M01995_59_000000000-AK6BU_1_1114_19406_17413_1_N_0_160__OTU_149	KX014807	Lysobacter sp. YS-37 16S ribosomal RNA gene, partial sequence	98,9	100,0	1834164	cellular organisms; Bacteria; Proteobacteria; Gammaproteobacteria; Xanthomonadales; Xanthomonadaceae; Lysobacter	Bacteria				Proteobacteria			Gammaproteobacteria			Xanthomonadales			Xanthomonadaceae				Lysobacter
OTU_150	1433	L9912_Track27184_M01995_59_000000000-AK6BU_1_2118_7337_13927_1_N_0_102__OTU_150	HM599361	Uncultured bacterium clone 55C5c 16S ribosomal RNA gene, partial sequence	98,7	85,7	1869227	cellular organisms; Bacteria; unclassified Bacteria; unclassified Bacteria (miscellaneous)	Bacteria
OTU_151	1410	L9912_Track27184_M01995_59_000000000-AK6BU_1_2114_27327_19861_1_N_0_102__OTU_151	MG711816	Bacillus loiseleuriae strain 17J80-6 16S ribosomal RNA gene, partial sequence	99,3	99,3	1679170	cellular organisms; Bacteria; Terrabacteria group; Firmicutes; Bacilli; Bacillales; Bacillaceae; Bacillus	Bacteria				Firmicutes			Bacilli			Bacillales			Bacillaceae				Bacillus
OTU_152	1392	L9896_Track27168_M01995_59_000000000-AK6BU_1_1110_13550_21961_1_N_0_13__OTU_152	AY234519	Bacterium Ellin5102 16S ribosomal RNA gene, partial sequence	94,5	100,0	234625	cellular organisms; Bacteria; PVC group; Verrucomicrobia; Verrucomicrobiae; Verrucomicrobiales; Verrucomicrobia subdivision 3; unclassified Verrucomicrobia subdivision 3	Bacteria				Verrucomicrobia			Verrucomicrobiae			Verrucomicrobiales			Verrucomicrobia subdivision 3
OTU_153	1391	L9936_Track27208_M01995_59_000000000-AK6BU_1_2107_11174_18772_1_N_0_121__OTU_153	JF443760	Planctomycete DDSe1305 16S ribosomal RNA gene, partial sequence	90,2	98,5	1027577	cellular organisms; Bacteria; PVC group; Planctomycetes; Planctomycetia; Planctomycetales; Planctomycetaceae; unclassified Planctomycetaceae	Bacteria				Planctomycetes			Planctomycetia			Planctomycetales			Planctomycetaceae
OTU_154	1390	L9912_Track27184_M01995_59_000000000-AK6BU_1_1106_15394_4344_1_N_0_102__OTU_154	U68590	Unidentified eubacterium from the Amazon 16S ribosomal RNA gene, partial sequence	97,1	99,3	1869227	cellular organisms; Bacteria; unclassified Bacteria; unclassified Bacteria (miscellaneous)	Bacteria
OTU_155	1381	L9928_Track27200_M01995_59_000000000-AK6BU_1_2102_2264_12665_1_N_0_3__OTU_155	KC921177	Acidobacteria bacterium WY67 16S ribosomal RNA gene, partial sequence	96,7	99,6	1391519	cellular organisms; Bacteria; Acidobacteria; unclassified Acidobacteria; unclassified Acidobacteria (miscellaneous)	Bacteria				Acidobacteria
OTU_156	1373	L9897_Track27169_M01995_59_000000000-AK6BU_1_2110_21177_3403_1_N_0_136__OTU_156	KR856483	Pelomonas sp. SG97 16S ribosomal RNA gene, partial sequence	99,3	98,9	1673169	cellular organisms; Bacteria; Proteobacteria; Betaproteobacteria; Burkholderiales; Comamonadaceae; Pelomonas	Bacteria				Proteobacteria			Betaproteobacteria			Burkholderiales			Comamonadaceae				Pelomonas
OTU_157	1370	L9896_Track27168_M01995_59_000000000-AK6BU_1_2101_27903_12354_1_N_0_13__OTU_157	AY234719	Bacterium Ellin6067 16S ribosomal RNA gene, partial sequence	100,0	100,0	234418	cellular organisms; Bacteria; Proteobacteria; Betaproteobacteria; unclassified Betaproteobacteria; unclassified Betaproteobacteria (miscellaneous)	Bacteria				Proteobacteria			Betaproteobacteria
OTU_158	1351	L9916_Track27188_M01995_59_000000000-AK6BU_1_2109_18219_1297_1_N_0_69__OTU_158	KP174640	Bacterium YC-LK-LKJ27 16S ribosomal RNA gene, partial sequence	93,7	98,9	1632381	cellular organisms; Bacteria; unclassified Bacteria; unclassified Bacteria (miscellaneous)	Bacteria
OTU_159	1344	L9917_Track27189_M01995_59_000000000-AK6BU_1_2113_18096_17629_1_N_0_58__OTU_159	AJ224041	Nitrospira sp. clone b30, 16S rRNA gene	97,4	100,0	70125	cellular organisms; Bacteria; Nitrospirae; Nitrospira; Nitrospirales; Nitrospiraceae; Nitrospira	Bacteria				Nitrospirae			Nitrospira			Nitrospirales			Nitrospiraceae				Nitrospira
OTU_160	1333	L9897_Track27169_M01995_59_000000000-AK6BU_1_1113_3161_8657_1_N_0_136__OTU_160	KC921193	Delta proteobacterium WX81 16S ribosomal RNA gene, partial sequence	94,2	100,0	1391543	cellular organisms; Bacteria; Proteobacteria; delta/epsilon subdivisions; Deltaproteobacteria; unclassified Deltaproteobacteria; unclassified Deltaproteobacteria (miscellaneous)	Bacteria				Proteobacteria	delta/epsilon subdivisions		Deltaproteobacteria
OTU_161	1332	L9899_Track27171_M01995_59_000000000-AK6BU_1_1117_11378_15989_1_N_0_29__OTU_161	KP174554	Bacterium YC-ZSS-LKJ168 16S ribosomal RNA gene, partial sequence	96,1	100,0	1632563	cellular organisms; Bacteria; unclassified Bacteria; unclassified Bacteria (miscellaneous)	Bacteria
OTU_162	1327	L9904_Track27176_M01995_59_000000000-AK6BU_1_2103_12975_6144_1_N_0_75__OTU_162	AJ871227	Sphaerobacter thermophilus partial 16S rRNA gene, clone 185-3	98,9	99,3	2057	cellular organisms; Bacteria; Terrabacteria group; Chloroflexi; Thermomicrobia; Sphaerobacteridae; Sphaerobacterales; Sphaerobacterineae; Sphaerobacteraceae; Sphaerobacter	Bacteria				Chloroflexi			Thermomicrobia	Sphaerobacteridae		Sphaerobacterales	Sphaerobacterineae		Sphaerobacteraceae				Sphaerobacter
OTU_163	1321	L9925_Track27197_M01995_59_000000000-AK6BU_1_2118_26143_9013_1_N_0_61__OTU_163	KC921177	Acidobacteria bacterium WY67 16S ribosomal RNA gene, partial sequence	91,9	99,6	1391519	cellular organisms; Bacteria; Acidobacteria; unclassified Acidobacteria; unclassified Acidobacteria (miscellaneous)	Bacteria				Acidobacteria
OTU_164	1297	L9934_Track27206_M01995_59_000000000-AK6BU_1_2118_10434_11081_1_N_0_72__OTU_164	GQ287504	Endosymbiont of Ridgeia piscesae clone P1s-297 16S ribosomal RNA gene, partial sequence	89,3	99,3	54398	cellular organisms; Bacteria; Proteobacteria; Gammaproteobacteria; unclassified Gammaproteobacteria; sulfur-oxidizing symbionts	Bacteria				Proteobacteria			Gammaproteobacteria
OTU_165	1296	L9896_Track27168_M01995_59_000000000-AK6BU_1_1116_24643_11328_1_N_0_13__OTU_165	LN833246	Acidobacteria bacterium CB 286367 partial 16S rRNA gene, strain CB 286367	96,3	99,3	1639887	cellular organisms; Bacteria; Acidobacteria; unclassified Acidobacteria; unclassified Acidobacteria (miscellaneous)	Bacteria				Acidobacteria
OTU_166	1294	L9906_Track27178_M01995_59_000000000-AK6BU_1_1116_7999_4860_1_N_0_65__OTU_166	HM748653	Bacterium Ellin6505 16S ribosomal RNA gene, partial sequence	96,7	99,6	871770	cellular organisms; Bacteria; unclassified Bacteria; unclassified Bacteria (miscellaneous)	Bacteria
OTU_167	1292	L9897_Track27169_M01995_59_000000000-AK6BU_1_2111_27671_6939_1_N_0_136__OTU_167	HQ995662	Acidobacteriaceae bacterium A2-4c 16S ribosomal RNA gene, partial sequence	89,1	97,6	1002692	cellular organisms; Bacteria; Acidobacteria; Acidobacteriia; Acidobacteriales; Acidobacteriaceae; unclassified Acidobacteriaceae	Bacteria				Acidobacteria			Acidobacteriia			Acidobacteriales			Acidobacteriaceae
OTU_168	1292	L9896_Track27168_M01995_59_000000000-AK6BU_1_1112_15179_12168_1_N_0_13__OTU_168	DQ463706	Unidentified bacterium clone TK-SH22 16S ribosomal RNA gene, partial sequence	96,0	100,0	1869227	cellular organisms; Bacteria; unclassified Bacteria; unclassified Bacteria (miscellaneous)	Bacteria
OTU_169	1286	L9920_Track27192_M01995_59_000000000-AK6BU_1_1101_20646_18405_1_N_0_122__OTU_169	KP174640	Bacterium YC-LK-LKJ27 16S ribosomal RNA gene, partial sequence	94,5	100,0	1632381	cellular organisms; Bacteria; unclassified Bacteria; unclassified Bacteria (miscellaneous)	Bacteria
OTU_170	1264	L9921_Track27193_M01995_59_000000000-AK6BU_1_1102_18074_22940_1_N_0_132__OTU_170	AB127858	Bacterium DR2A-7G19 gene for 16S rRNA, partial sequence	90,9	97,1	257202	cellular organisms; Bacteria; unclassified Bacteria; unclassified Bacteria (miscellaneous)	Bacteria
OTU_171	1262	L9897_Track27169_M01995_59_000000000-AK6BU_1_2102_4303_16537_1_N_0_136__OTU_171	GU187031	Acidobacteria bacterium IGE-010 16S ribosomal RNA gene, partial sequence	89,5	97,2	755187	cellular organisms; Bacteria; Acidobacteria; unclassified Acidobacteria; unclassified Acidobacteria (miscellaneous)	Bacteria				Acidobacteria
OTU_172	1261	L9926_Track27198_M01995_59_000000000-AK6BU_1_2119_20087_4530_1_N_0_6__OTU_172	U68681	Unidentified eubacterium from the Amazon 16S ribosomal RNA gene, partial sequence	94,7	97,1	1869227	cellular organisms; Bacteria; unclassified Bacteria; unclassified Bacteria (miscellaneous)	Bacteria
OTU_173	1256	L9905_Track27177_M01995_59_000000000-AK6BU_1_2119_15252_14563_1_N_0_47__OTU_173	KJ000026	Methylocystaceae bacterium PKR-39 16S ribosomal RNA gene, partial sequence	96,7	98,5	1470385	cellular organisms; Bacteria; Proteobacteria; Alphaproteobacteria; Rhizobiales; Methylocystaceae; unclassified Methylocystaceae	Bacteria				Proteobacteria			Alphaproteobacteria			Rhizobiales			Methylocystaceae
OTU_174	1248	L9921_Track27193_M01995_59_000000000-AK6BU_1_2106_23533_19226_1_N_0_132__OTU_174	MG770856	Micromonospora sp. strain 16K103 16S ribosomal RNA gene, partial sequence	98,2	99,6	1876	cellular organisms; Bacteria; Terrabacteria group; Actinobacteria; Actinobacteria; Micromonosporales; Micromonosporaceae; Micromonospora	Bacteria				Actinobacteria			Actinobacteria			Micromonosporales			Micromonosporaceae				Micromonospora
OTU_175	1243	L9905_Track27177_M01995_59_000000000-AK6BU_1_2116_18442_3015_1_N_0_47__OTU_175	EF220454	Uncultured bacterium clone FI-2F_H03 16S ribosomal RNA gene, partial sequence	94,5	100,0	1869227	cellular organisms; Bacteria; unclassified Bacteria; unclassified Bacteria (miscellaneous)	Bacteria
OTU_176	1241	L9905_Track27177_M01995_59_000000000-AK6BU_1_2103_22457_8845_1_N_0_47__OTU_176	KY381887	Solirubrobacter sp. strain B809 16S ribosomal RNA gene, partial sequence	98,9	96,4	1932788	cellular organisms; Bacteria; Terrabacteria group; Actinobacteria; Thermoleophilia; Solirubrobacterales; Solirubrobacteraceae; Solirubrobacter	Bacteria				Actinobacteria			Thermoleophilia			Solirubrobacterales			Solirubrobacteraceae				Solirubrobacter
OTU_177	1237	L9915_Track27187_M01995_59_000000000-AK6BU_1_1114_27618_13536_1_N_0_111__OTU_177	HM163249	Alpha proteobacterium OR-205 16S ribosomal RNA gene, partial sequence	99,6	97,1	878577	cellular organisms; Bacteria; Proteobacteria; Alphaproteobacteria; unclassified Alphaproteobacteria; unclassified Alphaproteobacteria (miscellaneous)	Bacteria				Proteobacteria			Alphaproteobacteria
OTU_178	1228	L9924_Track27196_M01995_59_000000000-AK6BU_1_2116_18812_8957_1_N_0_35__OTU_178	KY176964	Bacterium strain S705 16S ribosomal RNA gene, partial sequence	95,0	95,2	1869227	cellular organisms; Bacteria; unclassified Bacteria; unclassified Bacteria (miscellaneous)	Bacteria
OTU_179	1221	L9896_Track27168_M01995_59_000000000-AK6BU_1_1108_20660_9511_1_N_0_13__OTU_179	FR828474	Nitrosovibrio tenuis 16S rRNA gene, strain Nv1	92,5	100,0	1233	cellular organisms; Bacteria; Proteobacteria; Betaproteobacteria; Nitrosomonadales; Nitrosomonadaceae; Nitrosovibrio	Bacteria				Proteobacteria			Betaproteobacteria			Nitrosomonadales			Nitrosomonadaceae				Nitrosovibrio
OTU_180	1212	L9940_Track27212_M01995_59_000000000-AK6BU_1_2101_18956_11934_1_N_0_64__OTU_180	CP011454	Gemmatimonas phototrophica strain AP64, complete genome	90,2	100,0	1379270	cellular organisms; Bacteria; FCB group; Gemmatimonadetes; Gemmatimonadetes; Gemmatimonadales; Gemmatimonadaceae; Gemmatimonas	Bacteria				Gemmatimonadetes			Gemmatimonadetes			Gemmatimonadales			Gemmatimonadaceae				Gemmatimonas
OTU_181	1203	L9923_Track27195_M01995_59_000000000-AK6BU_1_2117_17420_10906_1_N_0_156__OTU_181	AM990454	Sterolibacterium sp. TKU1 partial 16S rRNA gene, strain TKU1	92,7	99,6	522609	cellular organisms; Bacteria; Proteobacteria; Betaproteobacteria; Nitrosomonadales; Sterolibacteriaceae; Sterolibacterium	Bacteria				Proteobacteria			Betaproteobacteria			Nitrosomonadales			Sterolibacteriaceae				Sterolibacterium
OTU_182	1203	L9902_Track27174_M01995_59_000000000-AK6BU_1_2107_11667_14872_1_N_0_30__OTU_182	LC106237	Betaproteobacteria bacterium SJ-34A gene for 16S ribosomal RNA, partial sequence	99,2	96,7	1785833	cellular organisms; Bacteria; Proteobacteria; Betaproteobacteria; unclassified Betaproteobacteria; unclassified Betaproteobacteria (miscellaneous)	Bacteria				Proteobacteria			Betaproteobacteria
OTU_183	1201	L9941_Track27213_M01995_59_000000000-AK6BU_1_1114_4409_20424_1_N_0_38__OTU_183	KJ638710	Syntrophaceae bacterium JGI 0000059-J07 16S ribosomal RNA gene, partial sequence	87,8	99,6	1510980	cellular organisms; Bacteria; Proteobacteria; delta/epsilon subdivisions; Deltaproteobacteria; Syntrophobacterales; Syntrophaceae; unclassified Syntrophaceae	Bacteria				Proteobacteria	delta/epsilon subdivisions		Deltaproteobacteria			Syntrophobacterales			Syntrophaceae
OTU_184	1198	L9896_Track27168_M01995_59_000000000-AK6BU_1_2101_8869_8924_1_N_0_13__OTU_184	MG576179	Microvirga aerilata strain KBL26 16S ribosomal RNA gene, partial sequence	100,0	100,0	670292	cellular organisms; Bacteria; Proteobacteria; Alphaproteobacteria; Rhizobiales; Methylobacteriaceae; Microvirga	Bacteria				Proteobacteria			Alphaproteobacteria			Rhizobiales			Methylobacteriaceae				Microvirga
OTU_185	1197	L9903_Track27175_M01995_59_000000000-AK6BU_1_1101_18560_6955_1_N_0_77__OTU_185	EF220454	Uncultured bacterium clone FI-2F_H03 16S ribosomal RNA gene, partial sequence	96,0	99,3	1869227	cellular organisms; Bacteria; unclassified Bacteria; unclassified Bacteria (miscellaneous)	Bacteria
OTU_186	1197	L9918_Track27190_M01995_59_000000000-AK6BU_1_1113_11658_7534_1_N_0_108__OTU_186	EF636197	Sphingobacteriales bacterium TP498 16S ribosomal RNA gene, partial sequence	95,2	99,6	451294	cellular organisms; Bacteria; FCB group; Bacteroidetes/Chlorobi group; Bacteroidetes; Sphingobacteriia; Sphingobacteriales; unclassified Sphingobacteriales; unclassified Sphingobacteriales (miscellaneous)	Bacteria				Bacteroidetes			Sphingobacteriia			Sphingobacteriales
OTU_187	1197	L9940_Track27212_M01995_59_000000000-AK6BU_1_1116_26786_6010_1_N_0_64__OTU_187	JQ661003	Acinetobacter radioresistens strain g111 16S ribosomal RNA gene, partial sequence	92,4	96,4	40216	cellular organisms; Bacteria; Proteobacteria; Gammaproteobacteria; Pseudomonadales; Moraxellaceae; Acinetobacter	Bacteria				Proteobacteria			Gammaproteobacteria			Pseudomonadales			Moraxellaceae				Acinetobacter
OTU_188	1191	L9896_Track27168_M01995_59_000000000-AK6BU_1_2101_4184_9982_1_N_0_13__OTU_188	KF956044	Bacterium CB03 16S ribosomal RNA gene, partial sequence	99,6	100,0	1468602	cellular organisms; Bacteria; unclassified Bacteria; unclassified Bacteria (miscellaneous)	Bacteria
OTU_189	1184	L9899_Track27171_M01995_59_000000000-AK6BU_1_2112_3494_19263_1_N_0_29__OTU_189	LN876418	Rhizobiales bacterium URHC032R partial 16S rRNA gene, strain URHC032R	96,3	99,3	1703031	cellular organisms; Bacteria; Proteobacteria; Alphaproteobacteria; Rhizobiales; unclassified Rhizobiales; unclassified Rhizobiales (miscellaneous)	Bacteria				Proteobacteria			Alphaproteobacteria			Rhizobiales
OTU_190	1183	L9941_Track27213_M01995_59_000000000-AK6BU_1_1107_27548_5829_1_N_0_38__OTU_190	HM748660	Bacterium Ellin6512 16S ribosomal RNA gene, partial sequence	94,1	99,6	871777	cellular organisms; Bacteria; unclassified Bacteria; unclassified Bacteria (miscellaneous)	Bacteria
OTU_191	1182	L9918_Track27190_M01995_59_000000000-AK6BU_1_1104_6737_18575_1_N_0_108__OTU_191	LN876418	Rhizobiales bacterium URHC032R partial 16S rRNA gene, strain URHC032R	99,6	96,7	1703031	cellular organisms; Bacteria; Proteobacteria; Alphaproteobacteria; Rhizobiales; unclassified Rhizobiales; unclassified Rhizobiales (miscellaneous)	Bacteria				Proteobacteria			Alphaproteobacteria			Rhizobiales
OTU_192	1182	L9943_Track27215_M01995_59_000000000-AK6BU_1_1103_11870_21853_1_N_0_120__OTU_192	MG818316	Gemmatimonas sp. strain UTW1-4 16S ribosomal RNA gene, partial sequence	92,7	96,3	1962908	cellular organisms; Bacteria; FCB group; Gemmatimonadetes; Gemmatimonadetes; Gemmatimonadales; Gemmatimonadaceae; Gemmatimonas	Bacteria				Gemmatimonadetes			Gemmatimonadetes			Gemmatimonadales			Gemmatimonadaceae				Gemmatimonas
OTU_193	1180	L9913_Track27185_M01995_59_000000000-AK6BU_1_1114_10718_5879_1_N_0_70__OTU_193	EF220454	Uncultured bacterium clone FI-2F_H03 16S ribosomal RNA gene, partial sequence	95,6	99,6	1869227	cellular organisms; Bacteria; unclassified Bacteria; unclassified Bacteria (miscellaneous)	Bacteria
OTU_194	1172	L9902_Track27174_M01995_59_000000000-AK6BU_1_1114_29337_14860_1_N_0_30__OTU_194	KX443485	Sorangiineae bacterium MSr11462 16S ribosomal RNA gene, partial sequence	90,3	97,8	1885912	cellular organisms; Bacteria; Proteobacteria; delta/epsilon subdivisions; Deltaproteobacteria; Myxococcales; Sorangiineae; Polyangiaceae; Racemicystis	Bacteria				Proteobacteria	delta/epsilon subdivisions		Deltaproteobacteria			Myxococcales	Sorangiineae		Polyangiaceae				Racemicystis
OTU_195	1148	L9896_Track27168_M01995_59_000000000-AK6BU_1_2105_22672_18749_1_N_0_13__OTU_195	HM748674	Bacterium Ellin6526 16S ribosomal RNA gene, partial sequence	95,7	100,0	871791	cellular organisms; Bacteria; unclassified Bacteria; unclassified Bacteria (miscellaneous)	Bacteria
OTU_196	1138	L9933_Track27205_M01995_59_000000000-AK6BU_1_1119_22427_19068_1_N_0_103__OTU_196	NR_134097	Nitrososphaera viennensis strain EN76 16S ribosomal RNA, complete sequence	97,7	96,7	1034015	cellular organisms; Archaea; TACK group; Thaumarchaeota; Nitrososphaeria; Nitrososphaerales; Nitrososphaeraceae; Nitrososphaera	Archaea				Thaumarchaeota			Nitrososphaeria			Nitrososphaerales			Nitrososphaeraceae				Nitrososphaera
OTU_197	1137	L9934_Track27206_M01995_59_000000000-AK6BU_1_1111_9025_3476_1_N_0_72__OTU_197	AB663506	Gamma proteobacterium DFTK16 gene for 16S rRNA, partial sequence	92,4	97,1	1075396	cellular organisms; Bacteria; Proteobacteria; Gammaproteobacteria; unclassified Gammaproteobacteria; unclassified Gammaproteobacteria (miscellaneous)	Bacteria				Proteobacteria			Gammaproteobacteria
OTU_198	1133	L9896_Track27168_M01995_59_000000000-AK6BU_1_1108_7303_19848_1_N_0_13__OTU_198	KY522838	Mycobacterium sp. strain 160 16S ribosomal RNA gene, partial sequence	100,0	100,0	1785	cellular organisms; Bacteria; Terrabacteria group; Actinobacteria; Actinobacteria; Corynebacteriales; Mycobacteriaceae; Mycobacterium	Bacteria				Actinobacteria			Actinobacteria			Corynebacteriales			Mycobacteriaceae				Mycobacterium
OTU_199	1130	L9906_Track27178_M01995_59_000000000-AK6BU_1_1110_22179_20131_1_N_0_65__OTU_199	AP010951	Azospirillum sp. B510 plasmid pAB510e DNA, complete genome	94,1	98,5	137722	cellular organisms; Bacteria; Proteobacteria; Alphaproteobacteria; Rhodospirillales; Rhodospirillaceae; Azospirillum; Azospirillum lipoferum	Bacteria				Proteobacteria			Alphaproteobacteria			Rhodospirillales			Rhodospirillaceae				Azospirillum		Azospirillum lipoferum
OTU_200	1126	L9896_Track27168_M01995_59_000000000-AK6BU_1_1113_27702_16680_1_N_0_13__OTU_200	CP007440	Rhodoplanes sp. Z2-YC6860, complete genome	98,8	100,0	674703	cellular organisms; Bacteria; Proteobacteria; Alphaproteobacteria; Rhizobiales; Hyphomicrobiaceae; Rhodoplanes	Bacteria				Proteobacteria			Alphaproteobacteria			Rhizobiales			Hyphomicrobiaceae				Rhodoplanes
OTU_201	1122	L9927_Track27199_M01995_59_000000000-AK6BU_1_1117_28687_17244_1_N_0_7__OTU_201	KC921193	Delta proteobacterium WX81 16S ribosomal RNA gene, partial sequence	86,3	96,3	1391543	cellular organisms; Bacteria; Proteobacteria; delta/epsilon subdivisions; Deltaproteobacteria; unclassified Deltaproteobacteria; unclassified Deltaproteobacteria (miscellaneous)	Bacteria				Proteobacteria	delta/epsilon subdivisions		Deltaproteobacteria
OTU_202	1115	L9896_Track27168_M01995_59_000000000-AK6BU_1_2110_12362_3170_1_N_0_13__OTU_202	HM748674	Bacterium Ellin6526 16S ribosomal RNA gene, partial sequence	96,8	100,0	871791	cellular organisms; Bacteria; unclassified Bacteria; unclassified Bacteria (miscellaneous)	Bacteria
OTU_203	1113	L9908_Track27180_M01995_59_000000000-AK6BU_1_1103_17121_2261_1_N_0_95__OTU_203	NR_117117	Afifella pfennigii strain DSM 17143 16S ribosomal RNA gene, partial sequence &gt;gi|313760364|emb|FR733717.1| Afifella pfennigii partial 16S rRNA gene, type strain DSM17143T	93,3	100,0	209897	cellular organisms; Bacteria; Proteobacteria; Alphaproteobacteria; Rhizobiales; Rhodobiaceae; Afifella	Bacteria				Proteobacteria			Alphaproteobacteria			Rhizobiales			Rhodobiaceae				Afifella
OTU_204	1111	L9903_Track27175_M01995_59_000000000-AK6BU_1_2116_7492_11809_1_N_0_77__OTU_204	KP174508	Bacterium YC-ZSS-LKJ199 16S ribosomal RNA gene, partial sequence	94,5	99,3	1632596	cellular organisms; Bacteria; unclassified Bacteria; unclassified Bacteria (miscellaneous)	Bacteria
OTU_205	1110	L9896_Track27168_M01995_59_000000000-AK6BU_1_1110_13979_17703_1_N_0_13__OTU_205	GU187033	Acidobacteria bacterium IGE-005 16S ribosomal RNA gene, partial sequence	97,6	100,0	755189	cellular organisms; Bacteria; Acidobacteria; unclassified Acidobacteria; unclassified Acidobacteria (miscellaneous)	Bacteria				Acidobacteria
OTU_206	1108	L9915_Track27187_M01995_59_000000000-AK6BU_1_1116_12871_17804_1_N_0_111__OTU_206	DQ812550	Chloroflexi bacterium Ver9Iso2 16S ribosomal RNA gene, partial sequence	90,1	99,6	398407	cellular organisms; Bacteria; Terrabacteria group; Chloroflexi; unclassified Chloroflexi; unclassified Chloroflexi (miscellaneous)	Bacteria				Chloroflexi
OTU_207	1097	L9908_Track27180_M01995_59_000000000-AK6BU_1_1101_6888_10827_1_N_0_95__OTU_207	EF220517	Uncultured bacterium clone Fl-1F_E11 16S ribosomal RNA gene, partial sequence	93,2	81,3	1869227	cellular organisms; Bacteria; unclassified Bacteria; unclassified Bacteria (miscellaneous)	Bacteria
OTU_208	1075	L9926_Track27198_M01995_59_000000000-AK6BU_1_1101_4807_16936_1_N_0_6__OTU_208	EF221309	Uncultured bacterium clone SI-1F_F12 16S ribosomal RNA gene, partial sequence	98,5	99,3	1869227	cellular organisms; Bacteria; unclassified Bacteria; unclassified Bacteria (miscellaneous)	Bacteria
OTU_209	1068	L9918_Track27190_M01995_59_000000000-AK6BU_1_2116_16528_23868_1_N_0_108__OTU_209	EU346595	Marine sponge bacterium PLATEsixfor-(1)-24 16S ribosomal RNA gene, partial sequence	97,1	99,6	491589	cellular organisms; Bacteria; unclassified Bacteria; unclassified Bacteria (miscellaneous)	Bacteria
OTU_210	1068	L9896_Track27168_M01995_59_000000000-AK6BU_1_1119_10172_2478_1_N_0_13__OTU_210	KP986566	Sphingomonas sp. YIM C00729 16S ribosomal RNA gene, partial sequence	98,8	100,0	1688487	cellular organisms; Bacteria; Proteobacteria; Alphaproteobacteria; Sphingomonadales; Sphingomonadaceae; Sphingomonas	Bacteria				Proteobacteria			Alphaproteobacteria			Sphingomonadales			Sphingomonadaceae				Sphingomonas
OTU_211	1065	L9940_Track27212_M01995_59_000000000-AK6BU_1_1118_15422_9713_1_N_0_64__OTU_211	AY960777	Uncultured Verrucomicrobia bacterium gene for 16S ribosomal RNA, partial sequence, clone: B76 &gt;gi|62005140|gb|AY960777.1| Bacterium Ellin514 16S ribosomal RNA gene, partial sequence	95,1	97,1	320771	cellular organisms; Bacteria; PVC group; Verrucomicrobia; Verrucomicrobiae; Verrucomicrobiales; Verrucomicrobia subdivision 3; Pedosphaera; Pedosphaera parvula	Bacteria				Verrucomicrobia			Verrucomicrobiae			Verrucomicrobiales			Verrucomicrobia subdivision 3				Pedosphaera		Pedosphaera parvula
OTU_212	1055	L9924_Track27196_M01995_59_000000000-AK6BU_1_1114_18331_1486_1_N_0_35__OTU_212	AB598278	Anaerobic bacterium MO-CFX2 gene for 16S rRNA, partial sequence	82,8	99,6	913108	cellular organisms; Bacteria; Terrabacteria group; Chloroflexi; Anaerolineae; unclassified Anaerolineae	Bacteria				Chloroflexi			Anaerolineae
OTU_213	1053	L9896_Track27168_M01995_59_000000000-AK6BU_1_1102_10604_16393_1_N_0_13__OTU_213	GU187039	Acidobacteria bacterium IGE-018 16S ribosomal RNA gene, partial sequence	96,5	100,0	755195	cellular organisms; Bacteria; Acidobacteria; unclassified Acidobacteria; unclassified Acidobacteria (miscellaneous)	Bacteria				Acidobacteria
OTU_214	1045	L9896_Track27168_M01995_59_000000000-AK6BU_1_2115_16904_10735_1_N_0_13__OTU_214	NC_037087	Tripsacum dactyloides chloroplast, complete genome	98,5	99,6	4563	cellular organisms; Eukaryota; Viridiplantae; Streptophyta; Streptophytina; Embryophyta; Tracheophyta; Euphyllophyta; Spermatophyta; Magnoliophyta; Mesangiospermae; Liliopsida; Petrosaviidae; commelinids; Poales; Poaceae; PACMAD clade; Panicoideae; Andropogonodae; Andropogoneae; Tripsacinae; Tripsacum	Eukaryota	Viridiplantae			Streptophyta	Streptophytina		Liliopsida	Petrosaviidae		Poales			Poaceae	Panicoideae	Andropogoneae	Tripsacinae	Tripsacum
OTU_215	1044	L9902_Track27174_M01995_59_000000000-AK6BU_1_2101_21796_12249_1_N_0_30__OTU_215	U68613	Unidentified eubacterium from the Amazon 16S ribosomal RNA gene, partial sequence	89,8	96,7	1869227	cellular organisms; Bacteria; unclassified Bacteria; unclassified Bacteria (miscellaneous)	Bacteria
OTU_216	1043	L9896_Track27168_M01995_59_000000000-AK6BU_1_2104_21520_3272_1_N_0_13__OTU_216	KC236893	Bacillus sp. B3095 16S ribosomal RNA gene, partial sequence	99,6	99,3	1264345	cellular organisms; Bacteria; Terrabacteria group; Firmicutes; Bacilli; Bacillales; Bacillaceae; Bacillus	Bacteria				Firmicutes			Bacilli			Bacillales			Bacillaceae				Bacillus
OTU_217	1038	L9943_Track27215_M01995_59_000000000-AK6BU_1_2115_24000_7147_1_N_0_120__OTU_217	EF221596	Uncultured bacterium clone SI-2M_H08 16S ribosomal RNA gene, partial sequence	98,9	99,6	1869227	cellular organisms; Bacteria; unclassified Bacteria; unclassified Bacteria (miscellaneous)	Bacteria
OTU_218	1028	L9928_Track27200_M01995_59_000000000-AK6BU_1_1106_13781_13636_1_N_0_3__OTU_218	AB127737	Bacterium PE03-7G18 gene for 16S rRNA, partial sequence	94,8	98,5	257081	cellular organisms; Bacteria; unclassified Bacteria; unclassified Bacteria (miscellaneous)	Bacteria
OTU_219	1022	L9909_Track27181_M01995_59_000000000-AK6BU_1_2102_6020_4056_1_N_0_10__OTU_219	MF573339	Blastococcus sp. strain HA13601 16S ribosomal RNA gene, partial sequence	99,6	98,5	1873459	cellular organisms; Bacteria; Terrabacteria group; Actinobacteria; Actinobacteria; Geodermatophilales; Geodermatophilaceae; Blastococcus	Bacteria				Actinobacteria			Actinobacteria			Geodermatophilales			Geodermatophilaceae				Blastococcus
OTU_220	1017	L9939_Track27211_M01995_59_000000000-AK6BU_1_1114_13956_9280_1_N_0_81__OTU_220	LC190731	Planomonospora sp. MM04-1109 gene for 16S ribosomal RNA, partial sequence	91,2	100,0	1909426	cellular organisms; Bacteria; Terrabacteria group; Actinobacteria; Actinobacteria; Streptosporangiales; Streptosporangiaceae; Planomonospora	Bacteria				Actinobacteria			Actinobacteria			Streptosporangiales			Streptosporangiaceae				Planomonospora
OTU_221	1010	L9896_Track27168_M01995_59_000000000-AK6BU_1_1112_18434_3634_1_N_0_13__OTU_221	HQ663561	Gemmatimonadetes bacterium SCGC AAA278-I21 16S small subunit ribosomal RNA gene, partial sequence	89,6	95,3	939118	cellular organisms; Bacteria; FCB group; Gemmatimonadetes; unclassified Gemmatimonadetes	Bacteria				Gemmatimonadetes
OTU_222	1005	L9927_Track27199_M01995_59_000000000-AK6BU_1_2102_20159_7209_1_N_0_7__OTU_222	KC921168	Gemmatimonadetes bacterium WF4 16S ribosomal RNA gene, partial sequence	91,9	95,2	1391520	cellular organisms; Bacteria; FCB group; Gemmatimonadetes; unclassified Gemmatimonadetes	Bacteria				Gemmatimonadetes
OTU_223	1003	L9911_Track27183_M01995_59_000000000-AK6BU_1_2109_13330_19396_1_N_0_46__OTU_223	AB663506	Gamma proteobacterium DFTK16 gene for 16S rRNA, partial sequence	92,0	97,4	1075396	cellular organisms; Bacteria; Proteobacteria; Gammaproteobacteria; unclassified Gammaproteobacteria; unclassified Gammaproteobacteria (miscellaneous)	Bacteria				Proteobacteria			Gammaproteobacteria
OTU_224	996	L9924_Track27196_M01995_59_000000000-AK6BU_1_1103_24311_10716_1_N_0_35__OTU_224	AY960779	Bacterium Ellin516 16S ribosomal RNA gene, partial sequence	95,1	97,8	320773	cellular organisms; Bacteria; PVC group; Verrucomicrobia; Verrucomicrobiae; Verrucomicrobiales; Verrucomicrobia subdivision 3; unclassified Verrucomicrobia subdivision 3	Bacteria				Verrucomicrobia			Verrucomicrobiae			Verrucomicrobiales			Verrucomicrobia subdivision 3
OTU_225	993	L9905_Track27177_M01995_59_000000000-AK6BU_1_1118_10254_21561_1_N_0_47__OTU_225	KT287072	Acidobacteria bacterium HEG_-6_39 16S ribosomal RNA gene, partial sequence	95,2	99,6	1855912	cellular organisms; Bacteria; Acidobacteria; unclassified Acidobacteria; Acidobacteria subdivision 6; Luteitalea	Bacteria				Acidobacteria													Luteitalea
OTU_226	988	L9912_Track27184_M01995_59_000000000-AK6BU_1_1106_17871_5287_1_N_0_102__OTU_226	HQ675355	Planctomycetes bacterium SCGC AAA300-P05 small subunit ribosomal RNA gene, partial sequence	89,2	98,9	939760	cellular organisms; Bacteria; PVC group; Planctomycetes; unclassified Planctomycetes	Bacteria				Planctomycetes
OTU_227	987	L9896_Track27168_M01995_59_000000000-AK6BU_1_1108_18810_18238_1_N_0_13__OTU_227	KC921181	Actinobacterium WWH12 16S ribosomal RNA gene, partial sequence	99,6	100,0	1391540	cellular organisms; Bacteria; Terrabacteria group; Actinobacteria; Actinobacteria; unclassified Actinobacteria (class); unclassified Actinobacteria (class) (miscellaneous)	Bacteria				Actinobacteria			Actinobacteria
OTU_228	980	L9922_Track27194_M01995_59_000000000-AK6BU_1_2104_15766_19659_1_N_0_62__OTU_228	KC921174	Holophaga sp. WY42 16S ribosomal RNA gene, partial sequence	92,0	100,0	1391502	cellular organisms; Bacteria; Acidobacteria; Holophagae; Holophagales; Holophagaceae; Holophaga	Bacteria				Acidobacteria			Holophagae			Holophagales			Holophagaceae				Holophaga
OTU_229	956	L9900_Track27172_M01995_59_000000000-AK6BU_1_2111_11559_9018_1_N_0_66__OTU_229	EF605654	Unidentified bacterium clone M1_Bulk_T7s_43 16S ribosomal RNA gene, partial sequence	97,1	96,5	1869227	cellular organisms; Bacteria; unclassified Bacteria; unclassified Bacteria (miscellaneous)	Bacteria
OTU_230	955	L9940_Track27212_M01995_59_000000000-AK6BU_1_2115_27445_16056_1_N_0_64__OTU_230	FR828474	Nitrosovibrio tenuis 16S rRNA gene, strain Nv1	92,7	100,0	1233	cellular organisms; Bacteria; Proteobacteria; Betaproteobacteria; Nitrosomonadales; Nitrosomonadaceae; Nitrosovibrio	Bacteria				Proteobacteria			Betaproteobacteria			Nitrosomonadales			Nitrosomonadaceae				Nitrosovibrio
OTU_231	954	L9896_Track27168_M01995_59_000000000-AK6BU_1_1101_13609_17110_1_N_0_13__OTU_231	U68606	Unidentified eubacterium from the Amazon 16S ribosomal RNA gene, partial sequence	96,3	98,9	1869227	cellular organisms; Bacteria; unclassified Bacteria; unclassified Bacteria (miscellaneous)	Bacteria
OTU_232	954	L9903_Track27175_M01995_59_000000000-AK6BU_1_2107_15145_14678_1_N_0_77__OTU_232	AY960777	Uncultured Verrucomicrobia bacterium gene for 16S ribosomal RNA, partial sequence, clone: B76 &gt;gi|62005140|gb|AY960777.1| Bacterium Ellin514 16S ribosomal RNA gene, partial sequence	95,3	100,0	320771	cellular organisms; Bacteria; PVC group; Verrucomicrobia; Verrucomicrobiae; Verrucomicrobiales; Verrucomicrobia subdivision 3; Pedosphaera; Pedosphaera parvula	Bacteria				Verrucomicrobia			Verrucomicrobiae			Verrucomicrobiales			Verrucomicrobia subdivision 3				Pedosphaera		Pedosphaera parvula
OTU_233	943	L9917_Track27189_M01995_59_000000000-AK6BU_1_1107_15110_24219_1_N_0_58__OTU_233	NR_118138	Gaiella occulta strain F2-233 16S ribosomal RNA gene, partial sequence &gt;gi|327388334|gb|JF423906.1| Gaiella occulta strain F2-233 16S ribosomal RNA gene, partial sequence &gt;gi|972975340|gb|KT905485.1| Uncultured bacterium clone BS-49 16S ribosomal RNA gene, partial sequence	92,7	100,0	1002870	cellular organisms; Bacteria; Terrabacteria group; Actinobacteria; Rubrobacteria; Gaiellales; Gaiellaceae; Gaiella	Bacteria				Actinobacteria			Rubrobacteria			Gaiellales			Gaiellaceae				Gaiella
OTU_234	935	L9898_Track27170_M01995_59_000000000-AK6BU_1_2105_21577_16236_1_N_0_43__OTU_234	EF220517	Uncultured bacterium clone Fl-1F_E11 16S ribosomal RNA gene, partial sequence	97,7	81,3	1869227	cellular organisms; Bacteria; unclassified Bacteria; unclassified Bacteria (miscellaneous)	Bacteria
OTU_235	928	L9930_Track27202_M01995_59_000000000-AK6BU_1_2115_20565_14210_1_N_0_106__OTU_235	GQ375777	Chromohalobacter sp. B04 16S ribosomal RNA gene, partial sequence	86,0	96,7	666694	cellular organisms; Bacteria; Proteobacteria; Gammaproteobacteria; Oceanospirillales; Halomonadaceae; Chromohalobacter	Bacteria				Proteobacteria			Gammaproteobacteria			Oceanospirillales			Halomonadaceae				Chromohalobacter
OTU_236	919	L9904_Track27176_M01995_59_000000000-AK6BU_1_2117_23210_16759_1_N_0_75__OTU_236	KP174573	Bacterium YC-ZSS-LKJ159 16S ribosomal RNA gene, partial sequence	95,6	99,6	1632554	cellular organisms; Bacteria; unclassified Bacteria; unclassified Bacteria (miscellaneous)	Bacteria
OTU_237	918	L9941_Track27213_M01995_59_000000000-AK6BU_1_1109_3571_8510_1_N_0_38__OTU_237	KP052777	Ectothiorhodospiraceae bacterium XJ16 16S ribosomal RNA gene, partial sequence	86,4	100,0	1611323	cellular organisms; Bacteria; Proteobacteria; Gammaproteobacteria; Chromatiales; Ectothiorhodospiraceae; Halofilum	Bacteria				Proteobacteria			Gammaproteobacteria			Chromatiales			Ectothiorhodospiraceae				Halofilum
OTU_238	915	L9908_Track27180_M01995_59_000000000-AK6BU_1_2112_24791_10365_1_N_0_95__OTU_238	KY038374	Euzebya sp. strain DSW09 16S ribosomal RNA gene, partial sequence	86,4	94,5	1971409	cellular organisms; Bacteria; Terrabacteria group; Actinobacteria; Nitriliruptoria; Euzebyales; Euzebyaceae; Euzebya	Bacteria				Actinobacteria			Nitriliruptoria			Euzebyales			Euzebyaceae				Euzebya
OTU_239	915	L9910_Track27182_M01995_59_000000000-AK6BU_1_2113_8621_18209_1_N_0_22__OTU_239	AF239693	Gemmata-like str. CJuql4 16S ribosomal RNA gene, partial sequence &gt;gi|332002241|gb|HQ440054.1| Uncultured bacterium clone OD-24 16S ribosomal RNA gene, partial sequence &gt;gi|332002248|gb|HQ440061.1| Uncultured bacterium clone OD-30 16S ribosomal RNA gene, partial sequence	95,8	97,1	121115	cellular organisms; Bacteria; PVC group; Planctomycetes; Planctomycetia; Planctomycetales; Planctomycetaceae; unclassified Planctomycetaceae	Bacteria				Planctomycetes			Planctomycetia			Planctomycetales			Planctomycetaceae
OTU_240	914	L9941_Track27213_M01995_59_000000000-AK6BU_1_2119_16327_20266_1_N_0_38__OTU_240	KP174569	Bacterium YC-ZSS-LKJ66 16S ribosomal RNA gene, partial sequence	97,1	99,6	1632647	cellular organisms; Bacteria; unclassified Bacteria; unclassified Bacteria (miscellaneous)	Bacteria
OTU_241	913	L9896_Track27168_M01995_59_000000000-AK6BU_1_1110_23413_21447_1_N_0_13__OTU_241	AM279401	Dokdonella fugitiva partial 16S rRNA gene, clone BazB2-3	84,3	98,0	328517	cellular organisms; Bacteria; Proteobacteria; Gammaproteobacteria; Xanthomonadales; Rhodanobacteraceae; Dokdonella	Bacteria				Proteobacteria			Gammaproteobacteria			Xanthomonadales			Rhodanobacteraceae				Dokdonella
OTU_242	892	L9932_Track27204_M01995_59_000000000-AK6BU_1_2106_18000_23364_1_N_0_39__OTU_242	EF220517	Uncultured bacterium clone Fl-1F_E11 16S ribosomal RNA gene, partial sequence	95,5	81,3	1869227	cellular organisms; Bacteria; unclassified Bacteria; unclassified Bacteria (miscellaneous)	Bacteria
OTU_243	892	L9896_Track27168_M01995_59_000000000-AK6BU_1_2101_8632_14178_1_N_0_13__OTU_243	KC921168	Gemmatimonadetes bacterium WF4 16S ribosomal RNA gene, partial sequence	93,9	78,6	1391520	cellular organisms; Bacteria; FCB group; Gemmatimonadetes; unclassified Gemmatimonadetes	Bacteria				Gemmatimonadetes
OTU_244	891	L9896_Track27168_M01995_59_000000000-AK6BU_1_2101_19789_15030_1_N_0_13__OTU_244	GU187030	Acidobacteria bacterium IGE-003 16S ribosomal RNA gene, partial sequence	95,7	100,0	755186	cellular organisms; Bacteria; Acidobacteria; unclassified Acidobacteria; unclassified Acidobacteria (miscellaneous)	Bacteria				Acidobacteria
OTU_245	870	L9920_Track27192_M01995_59_000000000-AK6BU_1_1119_10657_20311_1_N_0_122__OTU_245	DQ463706	Unidentified bacterium clone TK-SH22 16S ribosomal RNA gene, partial sequence	94,1	99,3	1869227	cellular organisms; Bacteria; unclassified Bacteria; unclassified Bacteria (miscellaneous)	Bacteria
OTU_246	869	L9941_Track27213_M01995_59_000000000-AK6BU_1_2116_3942_10490_1_N_0_38__OTU_246	AB529706	Bacterium MI-40 gene for 16S ribosomal RNA, partial sequence	96,3	98,2	685855	cellular organisms; Bacteria; unclassified Bacteria; unclassified Bacteria (miscellaneous)	Bacteria
OTU_247	856	L9896_Track27168_M01995_59_000000000-AK6BU_1_1111_16862_24594_1_N_0_13__OTU_247	KF295367	Flavobacterium sp. B360_2 16S ribosomal RNA gene, partial sequence	100,0	100,0	1350957	cellular organisms; Bacteria; FCB group; Bacteroidetes/Chlorobi group; Bacteroidetes; Flavobacteriia; Flavobacteriales; Flavobacteriaceae; Flavobacterium	Bacteria				Bacteroidetes			Flavobacteriia			Flavobacteriales			Flavobacteriaceae				Flavobacterium
OTU_248	852	L9896_Track27168_M01995_59_000000000-AK6BU_1_1110_12674_19901_1_N_0_13__OTU_248	CP011489	Actinobacteria bacterium IMCC26256, complete genome	90,9	100,0	1650658	cellular organisms; Bacteria; Terrabacteria group; Actinobacteria; Actinobacteria; unclassified Actinobacteria (class); unclassified Actinobacteria (class) (miscellaneous)	Bacteria				Actinobacteria			Actinobacteria
OTU_249	849	L9915_Track27187_M01995_59_000000000-AK6BU_1_2112_16862_17314_1_N_0_111__OTU_249	EF220457	Uncultured bacterium clone FI-2F_H06 16S ribosomal RNA gene, partial sequence	96,6	97,1	1869227	cellular organisms; Bacteria; unclassified Bacteria; unclassified Bacteria (miscellaneous)	Bacteria
OTU_250	844	L9920_Track27192_M01995_59_000000000-AK6BU_1_1105_9266_1911_1_N_0_122__OTU_250	AB598278	Anaerobic bacterium MO-CFX2 gene for 16S rRNA, partial sequence	88,6	99,3	913108	cellular organisms; Bacteria; Terrabacteria group; Chloroflexi; Anaerolineae; unclassified Anaerolineae	Bacteria				Chloroflexi			Anaerolineae
OTU_251	844	L9933_Track27205_M01995_59_000000000-AK6BU_1_2103_27478_11046_1_N_0_103__OTU_251	NR_148859	Niastella vici strain DJ57 16S ribosomal RNA, partial sequence	96,3	99,6	1703345	cellular organisms; Bacteria; FCB group; Bacteroidetes/Chlorobi group; Bacteroidetes; Chitinophagia; Chitinophagales; Chitinophagaceae; Niastella	Bacteria				Bacteroidetes			Chitinophagia			Chitinophagales			Chitinophagaceae				Niastella
OTU_252	843	L9896_Track27168_M01995_59_000000000-AK6BU_1_1113_14697_10960_1_N_0_13__OTU_252	KY751730	Bacterium strain QPC-1 16S ribosomal RNA gene, partial sequence	88,5	100,0	1869227	cellular organisms; Bacteria; unclassified Bacteria; unclassified Bacteria (miscellaneous)	Bacteria
OTU_253	840	L9896_Track27168_M01995_59_000000000-AK6BU_1_2112_28282_13421_1_N_0_13__OTU_253	CP016211	Minicystis rosea strain DSM 24000, complete genome	94,2	100,0	888845	cellular organisms; Bacteria; Proteobacteria; delta/epsilon subdivisions; Deltaproteobacteria; Myxococcales; Sorangiineae; unclassified Sorangiineae; Minicystis	Bacteria				Proteobacteria	delta/epsilon subdivisions		Deltaproteobacteria			Myxococcales	Sorangiineae						Minicystis
OTU_254	837	L9942_Track27214_M01995_59_000000000-AK6BU_1_2114_23818_13370_1_N_0_1__OTU_254	KP174573	Bacterium YC-ZSS-LKJ159 16S ribosomal RNA gene, partial sequence	92,7	99,3	1632554	cellular organisms; Bacteria; unclassified Bacteria; unclassified Bacteria (miscellaneous)	Bacteria
OTU_255	837	L9925_Track27197_M01995_59_000000000-AK6BU_1_1103_2862_14691_1_N_0_61__OTU_255	EF220543	Uncultured bacterium clone Fl-1F_H03 16S ribosomal RNA gene, partial sequence	93,8	99,6	1869227	cellular organisms; Bacteria; unclassified Bacteria; unclassified Bacteria (miscellaneous)	Bacteria
OTU_256	829	L9896_Track27168_M01995_59_000000000-AK6BU_1_1108_21192_23068_1_N_0_13__OTU_256	U68621	Unidentified eubacterium from the Amazon 16S ribosomal RNA gene, partial sequence	89,3	100,0	1869227	cellular organisms; Bacteria; unclassified Bacteria; unclassified Bacteria (miscellaneous)	Bacteria
OTU_257	828	L9906_Track27178_M01995_59_000000000-AK6BU_1_1117_16259_2594_1_N_0_65__OTU_257	FJ772030	Terrimonas sp. CR94 16S ribosomal RNA gene, partial sequence	95,6	99,6	624405	cellular organisms; Bacteria; FCB group; Bacteroidetes/Chlorobi group; Bacteroidetes; Chitinophagia; Chitinophagales; Chitinophagaceae; Terrimonas	Bacteria				Bacteroidetes			Chitinophagia			Chitinophagales			Chitinophagaceae				Terrimonas
OTU_258	828	L9925_Track27197_M01995_59_000000000-AK6BU_1_1103_14655_18146_1_N_0_61__OTU_258	KY441442	Rubrobacter sp. HPK2-2 16S ribosomal RNA gene, partial sequence	96,5	100,0	1933902	cellular organisms; Bacteria; Terrabacteria group; Actinobacteria; Rubrobacteria; Rubrobacterales; Rubrobacteraceae; Rubrobacter	Bacteria				Actinobacteria			Rubrobacteria			Rubrobacterales			Rubrobacteraceae				Rubrobacter
OTU_259	823	L9896_Track27168_M01995_59_000000000-AK6BU_1_2109_12106_20173_1_N_0_13__OTU_259	CP012159	Chondromyces crocatus strain Cm c5, complete genome	89,7	99,6	52	cellular organisms; Bacteria; Proteobacteria; delta/epsilon subdivisions; Deltaproteobacteria; Myxococcales; Sorangiineae; Polyangiaceae; Chondromyces	Bacteria				Proteobacteria	delta/epsilon subdivisions		Deltaproteobacteria			Myxococcales	Sorangiineae		Polyangiaceae				Chondromyces
OTU_260	819	L9942_Track27214_M01995_59_000000000-AK6BU_1_2114_12791_21409_1_N_0_1__OTU_260	AB308364	Bacterium TG159 gene for 16S ribosomal RNA, partial sequence	97,0	96,7	448118	cellular organisms; Bacteria; unclassified Bacteria; unclassified Bacteria (miscellaneous)	Bacteria
OTU_261	812	L9934_Track27206_M01995_59_000000000-AK6BU_1_1108_4418_17412_1_N_0_72__OTU_261	NR_132293	Thermomarinilinea lacunifontana strain SW7 16S ribosomal RNA, partial sequence &gt;gi|407969115|dbj|AB669272.1| Thermomarinilinea lacunifontana gene for 16S rRNA, partial sequence	84,2	99,6	1081799	cellular organisms; Bacteria; Terrabacteria group; Chloroflexi; Anaerolineae; Anaerolineales; Anaerolineaceae; Thermomarinilinea	Bacteria				Chloroflexi			Anaerolineae			Anaerolineales			Anaerolineaceae				Thermomarinilinea
OTU_262	811	L9897_Track27169_M01995_59_000000000-AK6BU_1_1102_20746_6296_1_N_0_136__OTU_262	U68669	Unidentified eubacterium from the Amazon 16S ribosomal RNA gene, partial sequence	96,7	98,5	1869227	cellular organisms; Bacteria; unclassified Bacteria; unclassified Bacteria (miscellaneous)	Bacteria
OTU_263	807	L9918_Track27190_M01995_59_000000000-AK6BU_1_2111_15771_2708_1_N_0_108__OTU_263	KF228166	Gemmatimonas aurantiaca clone H9-0AF4E_11038 16S ribosomal RNA gene, partial sequence	91,2	99,3	173480	cellular organisms; Bacteria; FCB group; Gemmatimonadetes; Gemmatimonadetes; Gemmatimonadales; Gemmatimonadaceae; Gemmatimonas	Bacteria				Gemmatimonadetes			Gemmatimonadetes			Gemmatimonadales			Gemmatimonadaceae				Gemmatimonas
OTU_264	798	L9936_Track27208_M01995_59_000000000-AK6BU_1_1109_21168_10234_1_N_0_121__OTU_264	KU217830	Candidatus Anammoxoglobus propionicus clone Y2_Summer_18 16S ribosomal RNA gene, partial sequence	81,5	93,4	363279	cellular organisms; Bacteria; PVC group; Planctomycetes; Planctomycetia; Candidatus Brocadiales; Candidatus Brocadiaceae; Candidatus Anammoxoglobus	Bacteria				Planctomycetes			Planctomycetia			Candidatus Brocadiales			Candidatus Brocadiaceae				Candidatus Anammoxoglobus
OTU_265	797	L9932_Track27204_M01995_59_000000000-AK6BU_1_1113_14749_19974_1_N_0_39__OTU_265	KC577612	Methylotrophic bacterium RS-X3 16S ribosomal RNA gene, partial sequence	98,9	100,0	1303961	cellular organisms; Bacteria; unclassified Bacteria; unclassified Bacteria (miscellaneous)	Bacteria
OTU_266	792	L9927_Track27199_M01995_59_000000000-AK6BU_1_2103_4685_20751_1_N_0_7__OTU_266	HQ290496	Bacterium SCGC AAA018-I12 small subunit ribosomal RNA gene, partial sequence	95,3	100,0	890084	cellular organisms; Bacteria; unclassified Bacteria; unclassified Bacteria (miscellaneous)	Bacteria
OTU_267	789	L9902_Track27174_M01995_59_000000000-AK6BU_1_2117_5383_4233_1_N_0_30__OTU_267	EF636197	Sphingobacteriales bacterium TP498 16S ribosomal RNA gene, partial sequence	95,3	100,0	451294	cellular organisms; Bacteria; FCB group; Bacteroidetes/Chlorobi group; Bacteroidetes; Sphingobacteriia; Sphingobacteriales; unclassified Sphingobacteriales; unclassified Sphingobacteriales (miscellaneous)	Bacteria				Bacteroidetes			Sphingobacteriia			Sphingobacteriales
OTU_268	787	L9920_Track27192_M01995_59_000000000-AK6BU_1_1114_7565_9067_1_N_0_122__OTU_268	EU594496	Soil bacterium T16 16S ribosomal RNA gene, partial sequence	93,0	98,9	518708	cellular organisms; Bacteria; unclassified Bacteria; unclassified Bacteria (miscellaneous)	Bacteria
OTU_269	786	L9896_Track27168_M01995_59_000000000-AK6BU_1_1113_19774_11121_1_N_0_13__OTU_269	LC106194	Verrucomicrobia bacterium IP-34G gene for 16S ribosomal RNA, partial sequence	98,4	100,0	1785797	cellular organisms; Bacteria; PVC group; Verrucomicrobia; unclassified Verrucomicrobia; unclassified Verrucomicrobia (miscellaneous)	Bacteria				Verrucomicrobia
OTU_270	779	L9907_Track27179_M01995_59_000000000-AK6BU_1_2107_16568_16415_1_N_0_115__OTU_270	U68644	Unidentified eubacterium from the Amazon 16S ribosomal RNA gene, partial sequence	97,2	100,0	1869227	cellular organisms; Bacteria; unclassified Bacteria; unclassified Bacteria (miscellaneous)	Bacteria
OTU_271	777	L9927_Track27199_M01995_59_000000000-AK6BU_1_1108_14253_5330_1_N_0_7__OTU_271	KT287072	Acidobacteria bacterium HEG_-6_39 16S ribosomal RNA gene, partial sequence	93,0	98,9	1855912	cellular organisms; Bacteria; Acidobacteria; unclassified Acidobacteria; Acidobacteria subdivision 6; Luteitalea	Bacteria				Acidobacteria													Luteitalea
OTU_272	766	L9896_Track27168_M01995_59_000000000-AK6BU_1_2101_4408_12601_1_N_0_13__OTU_272	MF582350	Aquabacterium sp. strain hxl226 16S ribosomal RNA gene, partial sequence	98,8	100,0	1872578	cellular organisms; Bacteria; Proteobacteria; Betaproteobacteria; Burkholderiales; unclassified Burkholderiales; Burkholderiales Genera incertae sedis; Aquabacterium	Bacteria				Proteobacteria			Betaproteobacteria			Burkholderiales							Aquabacterium
OTU_273	763	L9910_Track27182_M01995_59_000000000-AK6BU_1_1111_6696_19436_1_N_0_22__OTU_273	AM279401	Dokdonella fugitiva partial 16S rRNA gene, clone BazB2-3	85,1	97,8	328517	cellular organisms; Bacteria; Proteobacteria; Gammaproteobacteria; Xanthomonadales; Rhodanobacteraceae; Dokdonella	Bacteria				Proteobacteria			Gammaproteobacteria			Xanthomonadales			Rhodanobacteraceae				Dokdonella
OTU_274	761	L9936_Track27208_M01995_59_000000000-AK6BU_1_1118_20834_19903_1_N_0_121__OTU_274	KP174631	Bacterium YC-LK-LKJ19 16S ribosomal RNA gene, partial sequence	90,2	100,0	1632372	cellular organisms; Bacteria; unclassified Bacteria; unclassified Bacteria (miscellaneous)	Bacteria
OTU_275	760	L9898_Track27170_M01995_59_000000000-AK6BU_1_1102_17610_7648_1_N_0_43__OTU_275	MG271829	Bacterium strain CS35 16S ribosomal RNA gene, partial sequence	86,4	99,6	1869227	cellular organisms; Bacteria; unclassified Bacteria; unclassified Bacteria (miscellaneous)	Bacteria
OTU_276	760	L9913_Track27185_M01995_59_000000000-AK6BU_1_2116_18954_15596_1_N_0_70__OTU_276	MG722008	Rhodospirillales bacterium strain SYSU D60014 16S ribosomal RNA gene, partial sequence	94,4	100,0	2026786	cellular organisms; Bacteria; Proteobacteria; Alphaproteobacteria; Rhodospirillales; unclassified Rhodospirillales; unclassified Rhodospirillales (miscellaneous)	Bacteria				Proteobacteria			Alphaproteobacteria			Rhodospirillales
OTU_277	757	L9903_Track27175_M01995_59_000000000-AK6BU_1_1118_21967_7736_1_N_0_77__OTU_277	KF228166	Gemmatimonas aurantiaca clone H9-0AF4E_11038 16S ribosomal RNA gene, partial sequence	91,2	100,0	173480	cellular organisms; Bacteria; FCB group; Gemmatimonadetes; Gemmatimonadetes; Gemmatimonadales; Gemmatimonadaceae; Gemmatimonas	Bacteria				Gemmatimonadetes			Gemmatimonadetes			Gemmatimonadales			Gemmatimonadaceae				Gemmatimonas
OTU_278	757	L9918_Track27190_M01995_59_000000000-AK6BU_1_1106_21319_9838_1_N_0_108__OTU_278	AM990454	Sterolibacterium sp. TKU1 partial 16S rRNA gene, strain TKU1	94,8	99,6	522609	cellular organisms; Bacteria; Proteobacteria; Betaproteobacteria; Nitrosomonadales; Sterolibacteriaceae; Sterolibacterium	Bacteria				Proteobacteria			Betaproteobacteria			Nitrosomonadales			Sterolibacteriaceae				Sterolibacterium
OTU_279	757	L9929_Track27201_M01995_59_000000000-AK6BU_1_2106_6628_22488_1_N_0_93__OTU_279	MF524864	Actinomycetales bacterium strain MadaFrogSkinBac.DB-.289 16S ribosomal RNA gene, partial sequence	86,3	97,8	1911520	cellular organisms; Bacteria; Terrabacteria group; Actinobacteria; Actinobacteria; Actinomycetales; unclassified Actinomycetales; unclassified Actinomycetales (miscellaneous)	Bacteria				Actinobacteria			Actinobacteria			Actinomycetales
OTU_280	754	L9902_Track27174_M01995_59_000000000-AK6BU_1_1103_4608_11117_1_N_0_30__OTU_280	U68606	Unidentified eubacterium from the Amazon 16S ribosomal RNA gene, partial sequence	94,0	99,2	1869227	cellular organisms; Bacteria; unclassified Bacteria; unclassified Bacteria (miscellaneous)	Bacteria
OTU_281	750	L9896_Track27168_M01995_59_000000000-AK6BU_1_1111_22623_23848_1_N_0_13__OTU_281	HQ675488	Gemmatimonadetes bacterium SCGC AAA007-O06 small subunit ribosomal RNA gene, partial sequence	97,2	100,0	939711	cellular organisms; Bacteria; FCB group; Gemmatimonadetes; unclassified Gemmatimonadetes	Bacteria				Gemmatimonadetes
OTU_282	744	L9927_Track27199_M01995_59_000000000-AK6BU_1_1119_25041_17014_1_N_0_7__OTU_282	KC921174	Holophaga sp. WY42 16S ribosomal RNA gene, partial sequence	88,0	98,8	1391502	cellular organisms; Bacteria; Acidobacteria; Holophagae; Holophagales; Holophagaceae; Holophaga	Bacteria				Acidobacteria			Holophagae			Holophagales			Holophagaceae				Holophaga
OTU_283	739	L9896_Track27168_M01995_59_000000000-AK6BU_1_1110_6724_19035_1_N_0_13__OTU_283	LC177335	Adhaeribacter sp. HY02 gene for 16S ribosomal RNA, partial sequence	99,2	100,0	1892554	cellular organisms; Bacteria; FCB group; Bacteroidetes/Chlorobi group; Bacteroidetes; Cytophagia; Cytophagales; Hymenobacteraceae; Adhaeribacter	Bacteria				Bacteroidetes			Cytophagia			Cytophagales			Hymenobacteraceae				Adhaeribacter
OTU_284	736	L9899_Track27171_M01995_59_000000000-AK6BU_1_2103_22723_12804_1_N_0_29__OTU_284	KC921189	Bacterium WX65 16S ribosomal RNA gene, partial sequence	89,7	100,0	1391513	cellular organisms; Bacteria; unclassified Bacteria; unclassified Bacteria (miscellaneous)	Bacteria
OTU_285	731	L9921_Track27193_M01995_59_000000000-AK6BU_1_2115_5510_8527_1_N_0_132__OTU_285	KP174640	Bacterium YC-LK-LKJ27 16S ribosomal RNA gene, partial sequence	88,3	99,6	1632381	cellular organisms; Bacteria; unclassified Bacteria; unclassified Bacteria (miscellaneous)	Bacteria
OTU_286	731	L9896_Track27168_M01995_59_000000000-AK6BU_1_1112_24398_11492_1_N_0_13__OTU_286	EF220853	Uncultured bacterium clone F04_MO03 16S ribosomal RNA gene, partial sequence	92,1	100,0	1869227	cellular organisms; Bacteria; unclassified Bacteria; unclassified Bacteria (miscellaneous)	Bacteria
OTU_287	730	L9919_Track27191_M01995_59_000000000-AK6BU_1_2101_25816_22274_1_N_0_123__OTU_287	NR_074521	Pirellula staleyi strain DSM 6068 16S ribosomal RNA, partial sequence	92,8	96,4	125	cellular organisms; Bacteria; PVC group; Planctomycetes; Planctomycetia; Planctomycetales; Planctomycetaceae; Pirellula	Bacteria				Planctomycetes			Planctomycetia			Planctomycetales			Planctomycetaceae				Pirellula
OTU_288	728	L9918_Track27190_M01995_59_000000000-AK6BU_1_2112_5570_6732_1_N_0_108__OTU_288	KY176964	Bacterium strain S705 16S ribosomal RNA gene, partial sequence	95,7	100,0	1869227	cellular organisms; Bacteria; unclassified Bacteria; unclassified Bacteria (miscellaneous)	Bacteria
OTU_289	724	L9930_Track27202_M01995_59_000000000-AK6BU_1_1106_15549_3179_1_N_0_106__OTU_289	AY234747	Bacterium Ellin6095 16S ribosomal RNA gene, partial sequence	96,1	100,0	234419	cellular organisms; Bacteria; Proteobacteria; Betaproteobacteria; unclassified Betaproteobacteria; unclassified Betaproteobacteria (miscellaneous)	Bacteria				Proteobacteria			Betaproteobacteria
OTU_290	723	L9900_Track27172_M01995_59_000000000-AK6BU_1_2104_18260_8653_1_N_0_66__OTU_290	JX125583	Chloroflexi bacterium JEA33 16S ribosomal RNA gene, partial sequence	85,7	99,6	1215912	cellular organisms; Bacteria; Terrabacteria group; Chloroflexi; unclassified Chloroflexi; unclassified Chloroflexi (miscellaneous)	Bacteria				Chloroflexi
OTU_291	708	L9899_Track27171_M01995_59_000000000-AK6BU_1_1119_14774_24692_1_N_0_29__OTU_291	HQ290510	Bacterium SCGC AAA018-N22 small subunit ribosomal RNA gene, partial sequence	94,8	99,3	890097	cellular organisms; Bacteria; unclassified Bacteria; unclassified Bacteria (miscellaneous)	Bacteria
OTU_292	707	L9908_Track27180_M01995_59_000000000-AK6BU_1_2107_5548_18482_1_N_0_95__OTU_292	KP174640	Bacterium YC-LK-LKJ27 16S ribosomal RNA gene, partial sequence	95,1	97,8	1632381	cellular organisms; Bacteria; unclassified Bacteria; unclassified Bacteria (miscellaneous)	Bacteria
OTU_293	702	L9932_Track27204_M01995_59_000000000-AK6BU_1_1116_16242_21361_1_N_0_39__OTU_293	HM598841	Uncultured bacterium clone 44D11a 16S ribosomal RNA gene, partial sequence	99,6	86,1	1869227	cellular organisms; Bacteria; unclassified Bacteria; unclassified Bacteria (miscellaneous)	Bacteria
OTU_294	698	L9897_Track27169_M01995_59_000000000-AK6BU_1_1118_11415_8993_1_N_0_136__OTU_294	KC295408	Acidobacteria bacterium DG1540 16S ribosomal RNA gene, partial sequence	90,4	99,3	1337833	cellular organisms; Bacteria; Acidobacteria; unclassified Acidobacteria; unclassified Acidobacteria (miscellaneous)	Bacteria				Acidobacteria
OTU_295	697	L9896_Track27168_M01995_59_000000000-AK6BU_1_1108_16775_21774_1_N_0_13__OTU_295	AB491168	Bacterium Kaz4 gene for 16S rRNA, partial sequence	83,4	100,0	626323	cellular organisms; Bacteria; unclassified Bacteria; unclassified Bacteria (miscellaneous)	Bacteria
OTU_296	694	L9896_Track27168_M01995_59_000000000-AK6BU_1_2109_27076_17363_1_N_0_13__OTU_296	EU594496	Soil bacterium T16 16S ribosomal RNA gene, partial sequence	94,1	100,0	518708	cellular organisms; Bacteria; unclassified Bacteria; unclassified Bacteria (miscellaneous)	Bacteria
OTU_297	689	L9933_Track27205_M01995_59_000000000-AK6BU_1_2105_7472_15952_1_N_0_103__OTU_297	NR_117675	Thiobacillus aquaesulis strain DSM 4255 16S ribosomal RNA gene, partial sequence &gt;gi|399152204|emb|HE971728.1| Thiobacillus aquaesulis partial 16S rRNA gene, type strain DSM 4255T	94,7	96,3	47959	cellular organisms; Bacteria; Proteobacteria; Betaproteobacteria; Nitrosomonadales; Thiobacillaceae; Annwoodia	Bacteria				Proteobacteria			Betaproteobacteria			Nitrosomonadales			Thiobacillaceae				Annwoodia
OTU_298	689	L9940_Track27212_M01995_59_000000000-AK6BU_1_1106_12522_10193_1_N_0_64__OTU_298	KX959590	Mesorhizobium sp. strain CKP19 16S ribosomal RNA gene, partial sequence	99,3	99,3	1871066	cellular organisms; Bacteria; Proteobacteria; Alphaproteobacteria; Rhizobiales; Phyllobacteriaceae; Mesorhizobium	Bacteria				Proteobacteria			Alphaproteobacteria			Rhizobiales			Phyllobacteriaceae				Mesorhizobium
OTU_299	678	L9896_Track27168_M01995_59_000000000-AK6BU_1_1116_16545_24060_1_N_0_13__OTU_299	NR_134097	Nitrososphaera viennensis strain EN76 16S ribosomal RNA, complete sequence	96,8	100,0	1034015	cellular organisms; Archaea; TACK group; Thaumarchaeota; Nitrososphaeria; Nitrososphaerales; Nitrososphaeraceae; Nitrososphaera	Archaea				Thaumarchaeota			Nitrososphaeria			Nitrososphaerales			Nitrososphaeraceae				Nitrososphaera
OTU_300	678	L9896_Track27168_M01995_59_000000000-AK6BU_1_1101_18104_8793_1_N_0_13__OTU_300	KC921193	Delta proteobacterium WX81 16S ribosomal RNA gene, partial sequence	93,7	100,0	1391543	cellular organisms; Bacteria; Proteobacteria; delta/epsilon subdivisions; Deltaproteobacteria; unclassified Deltaproteobacteria; unclassified Deltaproteobacteria (miscellaneous)	Bacteria				Proteobacteria	delta/epsilon subdivisions		Deltaproteobacteria
OTU_301	677	L9896_Track27168_M01995_59_000000000-AK6BU_1_2109_15110_9878_1_N_0_13__OTU_301	NR_148645	Aetherobacter rufus strain SBSr003 16S ribosomal RNA, partial sequence &gt;gi|307723079|gb|GU249610.1| Aetherobacter rufus strain SBSr003 16S ribosomal RNA gene, complete sequence	98,0	100,0	888831	cellular organisms; Bacteria; Proteobacteria; delta/epsilon subdivisions; Deltaproteobacteria; Myxococcales; Sorangiineae; Polyangiaceae; Aetherobacter	Bacteria				Proteobacteria	delta/epsilon subdivisions		Deltaproteobacteria			Myxococcales	Sorangiineae		Polyangiaceae				Aetherobacter
OTU_302	675	L9896_Track27168_M01995_59_000000000-AK6BU_1_2101_10388_15109_1_N_0_13__OTU_302	KP174573	Bacterium YC-ZSS-LKJ159 16S ribosomal RNA gene, partial sequence	94,1	100,0	1632554	cellular organisms; Bacteria; unclassified Bacteria; unclassified Bacteria (miscellaneous)	Bacteria
OTU_303	673	L9941_Track27213_M01995_59_000000000-AK6BU_1_1106_9472_20935_1_N_0_38__OTU_303	CP011998	Ralstonia solanacearum strain YC45 plasmid, complete sequence	95,6	99,3	305	cellular organisms; Bacteria; Proteobacteria; Betaproteobacteria; Burkholderiales; Burkholderiaceae; Ralstonia	Bacteria				Proteobacteria			Betaproteobacteria			Burkholderiales			Burkholderiaceae				Ralstonia
OTU_304	672	L9928_Track27200_M01995_59_000000000-AK6BU_1_1114_14447_18801_1_N_0_3__OTU_304	KC921177	Acidobacteria bacterium WY67 16S ribosomal RNA gene, partial sequence	96,0	100,0	1391519	cellular organisms; Bacteria; Acidobacteria; unclassified Acidobacteria; unclassified Acidobacteria (miscellaneous)	Bacteria				Acidobacteria
OTU_305	670	L9915_Track27187_M01995_59_000000000-AK6BU_1_2104_10016_3827_1_N_0_111__OTU_305	EU570696	Streptomyces toxytricini strain 173518 16S ribosomal RNA gene, partial sequence	92,9	100,0	67369	cellular organisms; Bacteria; Terrabacteria group; Actinobacteria; Actinobacteria; Streptomycetales; Streptomycetaceae; Streptomyces	Bacteria				Actinobacteria			Actinobacteria			Streptomycetales			Streptomycetaceae				Streptomyces
OTU_306	668	L9896_Track27168_M01995_59_000000000-AK6BU_1_2105_6625_21708_1_N_0_13__OTU_306	NR_115862	Cystobacter gracilis strain DSM 14753 16S ribosomal RNA gene, partial sequence &gt;gi|110564210|gb|DQ768110.1| Cystobacter gracilis strain DSM 14753 16S ribosomal RNA gene, partial sequence	98,0	100,0	394092	cellular organisms; Bacteria; Proteobacteria; delta/epsilon subdivisions; Deltaproteobacteria; Myxococcales; Cystobacterineae; Archangiaceae; Cystobacter	Bacteria				Proteobacteria	delta/epsilon subdivisions		Deltaproteobacteria			Myxococcales	Cystobacterineae		Archangiaceae				Cystobacter
OTU_307	662	L9917_Track27189_M01995_59_000000000-AK6BU_1_1119_8344_23345_1_N_0_58__OTU_307	NR_043397	Rhodovibrio salinarum strain NCIMB 2243 16S ribosomal RNA, partial sequence &gt;gi|633104|dbj|D14432.1|RSPNCIMBG Rhodovibrio salinarum 16S rRNA	89,3	99,3	1087	cellular organisms; Bacteria; Proteobacteria; Alphaproteobacteria; Rhodospirillales; Rhodospirillaceae; Rhodovibrio	Bacteria				Proteobacteria			Alphaproteobacteria			Rhodospirillales			Rhodospirillaceae				Rhodovibrio
OTU_308	660	L9931_Track27203_M01995_59_000000000-AK6BU_1_1102_12340_11922_1_N_0_68__OTU_308	EF414074	Unidentified bacterium clone MPCa6_G05 16S ribosomal RNA gene, partial sequence	91,4	99,3	1869227	cellular organisms; Bacteria; unclassified Bacteria; unclassified Bacteria (miscellaneous)	Bacteria
OTU_309	658	L9927_Track27199_M01995_59_000000000-AK6BU_1_2111_8712_16500_1_N_0_7__OTU_309	AY795686	Beta proteobacterium Schreyahn_AOB_SSU_Aster_2 16S ribosomal RNA gene, partial sequence	96,0	100,0	302221	cellular organisms; Bacteria; Proteobacteria; Betaproteobacteria; unclassified Betaproteobacteria; unclassified Betaproteobacteria (miscellaneous)	Bacteria				Proteobacteria			Betaproteobacteria
OTU_310	656	L9900_Track27172_M01995_59_000000000-AK6BU_1_1112_3275_18286_1_N_0_66__OTU_310	KU195414	Steroidobacter flavus strain CPCC 100154 16S ribosomal RNA gene, partial sequence	98,1	98,9	1842136	cellular organisms; Bacteria; Proteobacteria; Gammaproteobacteria; Nevskiales; Sinobacteraceae; Steroidobacter	Bacteria				Proteobacteria			Gammaproteobacteria			Nevskiales			Sinobacteraceae				Steroidobacter
OTU_311	644	L9896_Track27168_M01995_59_000000000-AK6BU_1_2101_14802_10080_1_N_0_13__OTU_311	U68592	Unidentified eubacterium from the Amazon 16S ribosomal RNA gene, partial sequence	92,1	100,0	1869227	cellular organisms; Bacteria; unclassified Bacteria; unclassified Bacteria (miscellaneous)	Bacteria
OTU_312	644	L9896_Track27168_M01995_59_000000000-AK6BU_1_2104_12672_7268_1_N_0_13__OTU_312	GQ889476	Gemmata sp. SD2-6 16S ribosomal RNA gene, partial sequence	89,8	96,4	886825	cellular organisms; Bacteria; PVC group; Planctomycetes; Planctomycetia; Planctomycetales; Gemmataceae; Gemmata	Bacteria				Planctomycetes			Planctomycetia			Planctomycetales			Gemmataceae				Gemmata
OTU_313	640	L9935_Track27207_M01995_59_000000000-AK6BU_1_1111_19236_17477_1_N_0_36__OTU_313	HQ675492	Gamma proteobacterium SCGC AAA007-P21 small subunit ribosomal RNA gene, partial sequence	95,6	99,6	939652	cellular organisms; Bacteria; Proteobacteria; Gammaproteobacteria; unclassified Gammaproteobacteria; unclassified Gammaproteobacteria (miscellaneous)	Bacteria				Proteobacteria			Gammaproteobacteria
OTU_314	639	L9925_Track27197_M01995_59_000000000-AK6BU_1_2115_24595_9600_1_N_0_61__OTU_314	CP011998	Ralstonia solanacearum strain YC45 plasmid, complete sequence	94,5	100,0	305	cellular organisms; Bacteria; Proteobacteria; Betaproteobacteria; Burkholderiales; Burkholderiaceae; Ralstonia	Bacteria				Proteobacteria			Betaproteobacteria			Burkholderiales			Burkholderiaceae				Ralstonia
OTU_315	638	L9896_Track27168_M01995_59_000000000-AK6BU_1_1110_25336_17805_1_N_0_13__OTU_315	HQ675420	Planctomycetes bacterium SCGC AAA003-J23 small subunit ribosomal RNA gene, partial sequence	90,1	100,0	939749	cellular organisms; Bacteria; PVC group; Planctomycetes; unclassified Planctomycetes	Bacteria				Planctomycetes
OTU_316	636	L9898_Track27170_M01995_59_000000000-AK6BU_1_2109_20977_6119_1_N_0_43__OTU_316	EF605654	Unidentified bacterium clone M1_Bulk_T7s_43 16S ribosomal RNA gene, partial sequence	94,3	96,5	1869227	cellular organisms; Bacteria; unclassified Bacteria; unclassified Bacteria (miscellaneous)	Bacteria
OTU_317	635	L9928_Track27200_M01995_59_000000000-AK6BU_1_2103_19190_16947_1_N_0_3__OTU_317	GU187030	Acidobacteria bacterium IGE-003 16S ribosomal RNA gene, partial sequence	94,1	100,0	755186	cellular organisms; Bacteria; Acidobacteria; unclassified Acidobacteria; unclassified Acidobacteria (miscellaneous)	Bacteria				Acidobacteria
OTU_318	631	L9900_Track27172_M01995_59_000000000-AK6BU_1_1118_25728_7392_1_N_0_66__OTU_318	KP174640	Bacterium YC-LK-LKJ27 16S ribosomal RNA gene, partial sequence	96,0	99,6	1632381	cellular organisms; Bacteria; unclassified Bacteria; unclassified Bacteria (miscellaneous)	Bacteria
OTU_319	630	L9897_Track27169_M01995_59_000000000-AK6BU_1_1108_22579_24881_1_N_0_136__OTU_319	CP019702	Agrobacterium rhizogenes strain K599 chromosome 2, complete sequence	98,9	99,3	359	cellular organisms; Bacteria; Proteobacteria; Alphaproteobacteria; Rhizobiales; Rhizobiaceae; Rhizobium/Agrobacterium group; Agrobacterium	Bacteria				Proteobacteria			Alphaproteobacteria			Rhizobiales			Rhizobiaceae				Agrobacterium
OTU_320	624	L9899_Track27171_M01995_59_000000000-AK6BU_1_2106_9805_24532_1_N_0_29__OTU_320	JF443762	Planctomycete MS1331 16S ribosomal RNA gene, partial sequence	94,1	98,5	1027579	cellular organisms; Bacteria; PVC group; Planctomycetes; Planctomycetia; Planctomycetales; Planctomycetaceae; unclassified Planctomycetaceae	Bacteria				Planctomycetes			Planctomycetia			Planctomycetales			Planctomycetaceae
OTU_321	624	L9896_Track27168_M01995_59_000000000-AK6BU_1_1113_25227_10839_1_N_0_13__OTU_321	KT287072	Acidobacteria bacterium HEG_-6_39 16S ribosomal RNA gene, partial sequence	96,4	100,0	1855912	cellular organisms; Bacteria; Acidobacteria; unclassified Acidobacteria; Acidobacteria subdivision 6; Luteitalea	Bacteria				Acidobacteria													Luteitalea
OTU_322	620	L9908_Track27180_M01995_59_000000000-AK6BU_1_1111_10829_14759_1_N_0_95__OTU_322	KC437090	Gamma proteobacterium alk8 16S ribosomal RNA gene, partial sequence	94,1	99,3	1316451	cellular organisms; Bacteria; Proteobacteria; Gammaproteobacteria; unclassified Gammaproteobacteria; unclassified Gammaproteobacteria (miscellaneous)	Bacteria				Proteobacteria			Gammaproteobacteria
OTU_323	618	L9931_Track27203_M01995_59_000000000-AK6BU_1_1105_24992_7088_1_N_0_68__OTU_323	MH032835	Candidatus Nitrosocosmicus sp. clone SS 16S ribosomal RNA gene, partial sequence	98,9	99,3	2109671	cellular organisms; Archaea; TACK group; Thaumarchaeota; Nitrososphaeria; Nitrososphaerales; Nitrososphaeraceae; Candidatus Nitrosocosmicus	Archaea				Thaumarchaeota			Nitrososphaeria			Nitrososphaerales			Nitrososphaeraceae				Candidatus Nitrosocosmicus
OTU_324	616	L9928_Track27200_M01995_59_000000000-AK6BU_1_1107_10011_2050_1_N_0_3__OTU_324	EF220543	Uncultured bacterium clone Fl-1F_H03 16S ribosomal RNA gene, partial sequence	93,0	99,6	1869227	cellular organisms; Bacteria; unclassified Bacteria; unclassified Bacteria (miscellaneous)	Bacteria
OTU_325	616	L9896_Track27168_M01995_59_000000000-AK6BU_1_1111_19063_2039_1_N_0_13__OTU_325	U68669	Unidentified eubacterium from the Amazon 16S ribosomal RNA gene, partial sequence	98,4	100,0	1869227	cellular organisms; Bacteria; unclassified Bacteria; unclassified Bacteria (miscellaneous)	Bacteria
OTU_326	615	L9928_Track27200_M01995_59_000000000-AK6BU_1_1104_13919_1176_1_N_0_3__OTU_326	KX443485	Sorangiineae bacterium MSr11462 16S ribosomal RNA gene, partial sequence	93,2	96,7	1885912	cellular organisms; Bacteria; Proteobacteria; delta/epsilon subdivisions; Deltaproteobacteria; Myxococcales; Sorangiineae; Polyangiaceae; Racemicystis	Bacteria				Proteobacteria	delta/epsilon subdivisions		Deltaproteobacteria			Myxococcales	Sorangiineae		Polyangiaceae				Racemicystis
OTU_327	610	L9934_Track27206_M01995_59_000000000-AK6BU_1_1114_7051_12375_1_N_0_72__OTU_327	EF221596	Uncultured bacterium clone SI-2M_H08 16S ribosomal RNA gene, partial sequence	96,3	99,3	1869227	cellular organisms; Bacteria; unclassified Bacteria; unclassified Bacteria (miscellaneous)	Bacteria
OTU_328	610	L9896_Track27168_M01995_59_000000000-AK6BU_1_2101_20149_8631_1_N_0_13__OTU_328	KF228166	Gemmatimonas aurantiaca clone H9-0AF4E_11038 16S ribosomal RNA gene, partial sequence	89,7	100,0	173480	cellular organisms; Bacteria; FCB group; Gemmatimonadetes; Gemmatimonadetes; Gemmatimonadales; Gemmatimonadaceae; Gemmatimonas	Bacteria				Gemmatimonadetes			Gemmatimonadetes			Gemmatimonadales			Gemmatimonadaceae				Gemmatimonas
OTU_329	608	L9920_Track27192_M01995_59_000000000-AK6BU_1_2116_21978_13660_1_N_0_122__OTU_329	KC921151	Acidobacteria bacterium LP6 16S ribosomal RNA gene, partial sequence	86,8	100,0	1391515	cellular organisms; Bacteria; Acidobacteria; unclassified Acidobacteria; unclassified Acidobacteria (miscellaneous)	Bacteria				Acidobacteria
OTU_330	608	L9922_Track27194_M01995_59_000000000-AK6BU_1_1113_20402_22505_1_N_0_62__OTU_330	NR_074118	Desulfomonile tiedjei strain DSM 6799 16S ribosomal RNA, partial sequence	88,3	98,2	2358	cellular organisms; Bacteria; Proteobacteria; delta/epsilon subdivisions; Deltaproteobacteria; Syntrophobacterales; Syntrophaceae; Desulfomonile	Bacteria				Proteobacteria	delta/epsilon subdivisions		Deltaproteobacteria			Syntrophobacterales			Syntrophaceae				Desulfomonile
OTU_331	606	L9896_Track27168_M01995_59_000000000-AK6BU_1_1111_11966_19703_1_N_0_13__OTU_331	HQ675612	Acidobacterium sp. SCGC AAA240-K18 small subunit ribosomal RNA gene, partial sequence	84,4	98,8	939181	cellular organisms; Bacteria; Acidobacteria; Acidobacteriia; Acidobacteriales; Acidobacteriaceae; Acidobacterium	Bacteria				Acidobacteria			Acidobacteriia			Acidobacteriales			Acidobacteriaceae				Acidobacterium
OTU_332	605	L9934_Track27206_M01995_59_000000000-AK6BU_1_1119_23831_15431_1_N_0_72__OTU_332	GQ889457	Pirellula sp. Br1-4 16S ribosomal RNA gene, partial sequence	91,2	100,0	886847	cellular organisms; Bacteria; PVC group; Planctomycetes; Planctomycetia; Planctomycetales; Planctomycetaceae; Pirellula	Bacteria				Planctomycetes			Planctomycetia			Planctomycetales			Planctomycetaceae				Pirellula
OTU_333	603	L9896_Track27168_M01995_59_000000000-AK6BU_1_1118_15732_22697_1_N_0_13__OTU_333	EF220454	Uncultured bacterium clone FI-2F_H03 16S ribosomal RNA gene, partial sequence	97,2	100,0	1869227	cellular organisms; Bacteria; unclassified Bacteria; unclassified Bacteria (miscellaneous)	Bacteria
OTU_334	600	L9896_Track27168_M01995_59_000000000-AK6BU_1_1108_22757_21137_1_N_0_13__OTU_334	FJ405899	Verrucomicrobia bacterium WSF2-44 16S ribosomal RNA gene, partial sequence	95,3	100,0	573138	cellular organisms; Bacteria; PVC group; Verrucomicrobia; unclassified Verrucomicrobia; unclassified Verrucomicrobia (miscellaneous)	Bacteria				Verrucomicrobia
OTU_335	596	L9919_Track27191_M01995_59_000000000-AK6BU_1_2101_20706_24928_1_N_0_123__OTU_335	KT619174	Azospirillum sp. EP3-3L 16S ribosomal RNA gene, partial sequence	92,7	100,0	1708358	cellular organisms; Bacteria; Proteobacteria; Alphaproteobacteria; Rhodospirillales; Rhodospirillaceae; Azospirillum	Bacteria				Proteobacteria			Alphaproteobacteria			Rhodospirillales			Rhodospirillaceae				Azospirillum
OTU_336	596	L9896_Track27168_M01995_59_000000000-AK6BU_1_1106_10379_20734_1_N_0_13__OTU_336	AB540000	Bacteroidetes bacterium KJY gene for 16S rRNA, partial sequence	96,4	100,0	708119	cellular organisms; Bacteria; FCB group; Bacteroidetes/Chlorobi group; Bacteroidetes; unclassified Bacteroidetes; unclassified Bacteroidetes (miscellaneous)	Bacteria				Bacteroidetes
OTU_337	592	L9919_Track27191_M01995_59_000000000-AK6BU_1_1112_19025_7401_1_N_0_123__OTU_337	MG576163	Paenibacillus prosopidis strain KBL10 16S ribosomal RNA gene, partial sequence	99,6	96,7	630520	cellular organisms; Bacteria; Terrabacteria group; Firmicutes; Bacilli; Bacillales; Paenibacillaceae; Paenibacillus	Bacteria				Firmicutes			Bacilli			Bacillales			Paenibacillaceae				Paenibacillus
OTU_338	587	L9897_Track27169_M01995_59_000000000-AK6BU_1_2102_16469_19982_1_N_0_136__OTU_338	U68644	Unidentified eubacterium from the Amazon 16S ribosomal RNA gene, partial sequence	96,9	100,0	1869227	cellular organisms; Bacteria; unclassified Bacteria; unclassified Bacteria (miscellaneous)	Bacteria
OTU_339	581	L9911_Track27183_M01995_59_000000000-AK6BU_1_1107_11846_17718_1_N_0_46__OTU_339	KP174569	Bacterium YC-ZSS-LKJ66 16S ribosomal RNA gene, partial sequence	94,7	97,1	1632647	cellular organisms; Bacteria; unclassified Bacteria; unclassified Bacteria (miscellaneous)	Bacteria
OTU_340	581	L9896_Track27168_M01995_59_000000000-AK6BU_1_1108_17342_10272_1_N_0_13__OTU_340	HM748714	Bacterium Ellin7504 16S ribosomal RNA gene, partial sequence	91,3	100,0	871831	cellular organisms; Bacteria; unclassified Bacteria; unclassified Bacteria (miscellaneous)	Bacteria
OTU_341	580	L9911_Track27183_M01995_59_000000000-AK6BU_1_1106_17874_3733_1_N_0_46__OTU_341	FR772074	Flavobacterium sp. R-38392 partial 16S rRNA gene, strain R-38392	97,4	99,3	944696	cellular organisms; Bacteria; FCB group; Bacteroidetes/Chlorobi group; Bacteroidetes; Flavobacteriia; Flavobacteriales; Flavobacteriaceae; Flavobacterium	Bacteria				Bacteroidetes			Flavobacteriia			Flavobacteriales			Flavobacteriaceae				Flavobacterium
OTU_342	580	L9896_Track27168_M01995_59_000000000-AK6BU_1_2111_12232_22510_1_N_0_13__OTU_342	LC270264	Alpha proteobacterium U9-1i gene for 16S ribosomal RNA, partial sequence	99,2	100,0	1605283	cellular organisms; Bacteria; Proteobacteria; Alphaproteobacteria; unclassified Alphaproteobacteria; unclassified Alphaproteobacteria (miscellaneous)	Bacteria				Proteobacteria			Alphaproteobacteria
OTU_343	579	L9896_Track27168_M01995_59_000000000-AK6BU_1_1108_3826_19348_1_N_0_13__OTU_343	LC032128	Jiangella sp. KE2-3 gene for 16S ribosomal RNA, partial sequence	98,0	100,0	1623398	cellular organisms; Bacteria; Terrabacteria group; Actinobacteria; Actinobacteria; Jiangellales; Jiangellaceae; Jiangella	Bacteria				Actinobacteria			Actinobacteria			Jiangellales			Jiangellaceae				Jiangella
OTU_344	578	L9911_Track27183_M01995_59_000000000-AK6BU_1_1102_24104_8627_1_N_0_46__OTU_344	AY960774	Bacterium Ellin511 16S ribosomal RNA gene, partial sequence	93,2	97,1	320776	cellular organisms; Bacteria; PVC group; Verrucomicrobia; Spartobacteria; unclassified Spartobacteria	Bacteria				Verrucomicrobia			Spartobacteria
OTU_345	578	L9896_Track27168_M01995_59_000000000-AK6BU_1_2101_17558_16351_1_N_0_13__OTU_345	KC921189	Bacterium WX65 16S ribosomal RNA gene, partial sequence	99,2	100,0	1391513	cellular organisms; Bacteria; unclassified Bacteria; unclassified Bacteria (miscellaneous)	Bacteria
OTU_346	575	L9934_Track27206_M01995_59_000000000-AK6BU_1_1114_26609_5950_1_N_0_72__OTU_346	AY960777	Uncultured Verrucomicrobia bacterium gene for 16S ribosomal RNA, partial sequence, clone: B76 &gt;gi|62005140|gb|AY960777.1| Bacterium Ellin514 16S ribosomal RNA gene, partial sequence	94,4	98,4	320771	cellular organisms; Bacteria; PVC group; Verrucomicrobia; Verrucomicrobiae; Verrucomicrobiales; Verrucomicrobia subdivision 3; Pedosphaera; Pedosphaera parvula	Bacteria				Verrucomicrobia			Verrucomicrobiae			Verrucomicrobiales			Verrucomicrobia subdivision 3				Pedosphaera		Pedosphaera parvula
OTU_347	575	L9896_Track27168_M01995_59_000000000-AK6BU_1_1108_6732_22263_1_N_0_13__OTU_347	GQ889457	Pirellula sp. Br1-4 16S ribosomal RNA gene, partial sequence	92,5	100,0	886847	cellular organisms; Bacteria; PVC group; Planctomycetes; Planctomycetia; Planctomycetales; Planctomycetaceae; Pirellula	Bacteria				Planctomycetes			Planctomycetia			Planctomycetales			Planctomycetaceae				Pirellula
OTU_348	574	L9925_Track27197_M01995_59_000000000-AK6BU_1_1117_6852_18919_1_N_0_61__OTU_348	CP011454	Gemmatimonas phototrophica strain AP64, complete genome	94,1	99,3	1379270	cellular organisms; Bacteria; FCB group; Gemmatimonadetes; Gemmatimonadetes; Gemmatimonadales; Gemmatimonadaceae; Gemmatimonas	Bacteria				Gemmatimonadetes			Gemmatimonadetes			Gemmatimonadales			Gemmatimonadaceae				Gemmatimonas
OTU_349	574	L9910_Track27182_M01995_59_000000000-AK6BU_1_1115_13884_9650_1_N_0_22__OTU_349	U68669	Unidentified eubacterium from the Amazon 16S ribosomal RNA gene, partial sequence	97,0	97,8	1869227	cellular organisms; Bacteria; unclassified Bacteria; unclassified Bacteria (miscellaneous)	Bacteria
OTU_350	573	L9906_Track27178_M01995_59_000000000-AK6BU_1_2104_5411_11539_1_N_0_65__OTU_350	EF220553	Uncultured bacterium clone FI-1M_A02 16S ribosomal RNA gene, partial sequence	94,7	96,7	1869227	cellular organisms; Bacteria; unclassified Bacteria; unclassified Bacteria (miscellaneous)	Bacteria
OTU_351	572	L9896_Track27168_M01995_59_000000000-AK6BU_1_1108_8129_21014_1_N_0_13__OTU_351	EF220320	Uncultured bacterium clone FB-2_D05 16S ribosomal RNA gene, partial sequence	92,5	100,0	1869227	cellular organisms; Bacteria; unclassified Bacteria; unclassified Bacteria (miscellaneous)	Bacteria
OTU_352	570	L9901_Track27173_M01995_59_000000000-AK6BU_1_1108_1909_15287_1_N_0_155__OTU_352	KC921197	Delta proteobacterium WX152 16S ribosomal RNA gene, partial sequence	97,1	100,0	1391542	cellular organisms; Bacteria; Proteobacteria; delta/epsilon subdivisions; Deltaproteobacteria; unclassified Deltaproteobacteria; unclassified Deltaproteobacteria (miscellaneous)	Bacteria				Proteobacteria	delta/epsilon subdivisions		Deltaproteobacteria
OTU_353	564	L9933_Track27205_M01995_59_000000000-AK6BU_1_1107_10108_8225_1_N_0_103__OTU_353	MG561886	Azotobacter chroococcum strain NFB19 16S ribosomal RNA gene, partial sequence	99,3	98,5	353	cellular organisms; Bacteria; Proteobacteria; Gammaproteobacteria; Pseudomonadales; Pseudomonadaceae; Azotobacter group; Azotobacter	Bacteria				Proteobacteria			Gammaproteobacteria			Pseudomonadales			Pseudomonadaceae	Azotobacter group			Azotobacter
OTU_354	564	L9897_Track27169_M01995_59_000000000-AK6BU_1_2107_3742_12336_1_N_0_136__OTU_354	JQ269310	Bacterium WH5-6 16S ribosomal RNA gene, partial sequence	91,6	98,4	1165209	cellular organisms; Bacteria; unclassified Bacteria; unclassified Bacteria (miscellaneous)	Bacteria
OTU_355	564	L9896_Track27168_M01995_59_000000000-AK6BU_1_2101_23676_12493_1_N_0_13__OTU_355	AY345494	Unidentified bacterium clone W4-B52 16S ribosomal RNA gene, partial sequence	93,3	100,0	1869227	cellular organisms; Bacteria; unclassified Bacteria; unclassified Bacteria (miscellaneous)	Bacteria
OTU_356	563	L9896_Track27168_M01995_59_000000000-AK6BU_1_1111_19934_23573_1_N_0_13__OTU_356	MH017398	Janibacter melonis strain S4T207 16S ribosomal RNA gene, partial sequence	100,0	100,0	262209	cellular organisms; Bacteria; Terrabacteria group; Actinobacteria; Actinobacteria; Micrococcales; Intrasporangiaceae; Janibacter	Bacteria				Actinobacteria			Actinobacteria			Micrococcales			Intrasporangiaceae				Janibacter
OTU_357	562	L9898_Track27170_M01995_59_000000000-AK6BU_1_1118_24825_22183_1_N_0_43__OTU_357	AF409023	Proteobacterium Ellin181 16S ribosomal RNA gene, partial sequence	95,6	99,3	188630	cellular organisms; Bacteria; Proteobacteria; unclassified Proteobacteria; unclassified Proteobacteria (miscellaneous)	Bacteria				Proteobacteria
OTU_358	560	L9910_Track27182_M01995_59_000000000-AK6BU_1_2119_19267_24425_1_N_0_22__OTU_358	KC921197	Delta proteobacterium WX152 16S ribosomal RNA gene, partial sequence	88,6	100,0	1391542	cellular organisms; Bacteria; Proteobacteria; delta/epsilon subdivisions; Deltaproteobacteria; unclassified Deltaproteobacteria; unclassified Deltaproteobacteria (miscellaneous)	Bacteria				Proteobacteria	delta/epsilon subdivisions		Deltaproteobacteria
OTU_359	556	L9900_Track27172_M01995_59_000000000-AK6BU_1_2105_3806_18938_1_N_0_66__OTU_359	MF796733	Phyllobacterium myrsinacearum strain CR95 16S ribosomal RNA gene, partial sequence	98,5	99,6	28101	cellular organisms; Bacteria; Proteobacteria; Alphaproteobacteria; Rhizobiales; Phyllobacteriaceae; Phyllobacterium	Bacteria				Proteobacteria			Alphaproteobacteria			Rhizobiales			Phyllobacteriaceae				Phyllobacterium
OTU_360	556	L9896_Track27168_M01995_59_000000000-AK6BU_1_1110_16288_21554_1_N_0_13__OTU_360	HF912446	Alteromonas sp. Gp-4-13.1 partial 16S rRNA gene, isolate Gp-4-13.1 &gt;gi|507418364|emb|HF912738.1| Uncultured bacterium partial 16S rRNA gene, clone Klon-I-60-voll	92,5	100,0	1303824	cellular organisms; Bacteria; Proteobacteria; Gammaproteobacteria; Alteromonadales; Alteromonadaceae; Alteromonas	Bacteria				Proteobacteria			Gammaproteobacteria			Alteromonadales			Alteromonadaceae				Alteromonas
OTU_361	553	L9923_Track27195_M01995_59_000000000-AK6BU_1_2114_23804_9270_1_N_0_156__OTU_361	LC315768	Ureibacillus sp. gene for 16S ribosomal RNA, partial sequence, strain: ChS-11	88,7	100,0	1965307	cellular organisms; Bacteria; Terrabacteria group; Firmicutes; Bacilli; Bacillales; Planococcaceae; Ureibacillus	Bacteria				Firmicutes			Bacilli			Bacillales			Planococcaceae				Ureibacillus
OTU_362	550	L9940_Track27212_M01995_59_000000000-AK6BU_1_1108_26547_4986_1_N_0_64__OTU_362	LC341976	Alphaproteobacteria bacterium YG05 gene for 16S ribosomal RNA, partial sequence	99,3	99,3	1913988	cellular organisms; Bacteria; Proteobacteria; Alphaproteobacteria; unclassified Alphaproteobacteria; unclassified Alphaproteobacteria (miscellaneous)	Bacteria				Proteobacteria			Alphaproteobacteria
OTU_363	549	L9908_Track27180_M01995_59_000000000-AK6BU_1_1112_23347_2110_1_N_0_95__OTU_363	HQ675477	Actinobacterium SCGC AAA007-L10 small subunit ribosomal RNA gene, partial sequence	87,1	98,9	939193	cellular organisms; Bacteria; Terrabacteria group; Actinobacteria; Actinobacteria; unclassified Actinobacteria (class); unclassified Actinobacteria (class) (miscellaneous)	Bacteria				Actinobacteria			Actinobacteria
OTU_364	549	L9922_Track27194_M01995_59_000000000-AK6BU_1_1119_9812_5317_1_N_0_62__OTU_364	NR_074698	Ignavibacterium album strain JCM 16511 16S ribosomal RNA, partial sequence	86,8	99,6	591197	cellular organisms; Bacteria; FCB group; Bacteroidetes/Chlorobi group; Ignavibacteriae; Ignavibacteria; Ignavibacteriales; Ignavibacteriaceae; Ignavibacterium	Bacteria				Ignavibacteriae			Ignavibacteria			Ignavibacteriales			Ignavibacteriaceae				Ignavibacterium
OTU_365	546	L9897_Track27169_M01995_59_000000000-AK6BU_1_1117_9101_21562_1_N_0_136__OTU_365	AY960781	Bacterium Ellin518 16S ribosomal RNA gene, partial sequence	94,0	98,8	320775	cellular organisms; Bacteria; PVC group; Verrucomicrobia; Verrucomicrobiae; Verrucomicrobiales; Verrucomicrobia subdivision 3; unclassified Verrucomicrobia subdivision 3	Bacteria				Verrucomicrobia			Verrucomicrobiae			Verrucomicrobiales			Verrucomicrobia subdivision 3
OTU_366	544	L9897_Track27169_M01995_59_000000000-AK6BU_1_1109_8385_6045_1_N_0_136__OTU_366	KP174610	Bacterium 3-5_YC-ZSS-LKJ-3024 16S ribosomal RNA gene, partial sequence	88,2	100,0	1632359	cellular organisms; Bacteria; unclassified Bacteria; unclassified Bacteria (miscellaneous)	Bacteria
OTU_367	541	L9916_Track27188_M01995_59_000000000-AK6BU_1_2102_6591_17631_1_N_0_69__OTU_367	KP174610	Bacterium 3-5_YC-ZSS-LKJ-3024 16S ribosomal RNA gene, partial sequence	91,9	99,3	1632359	cellular organisms; Bacteria; unclassified Bacteria; unclassified Bacteria (miscellaneous)	Bacteria
OTU_368	539	L9907_Track27179_M01995_59_000000000-AK6BU_1_1102_4610_16702_1_N_0_115__OTU_368	KC921174	Holophaga sp. WY42 16S ribosomal RNA gene, partial sequence	90,4	99,3	1391502	cellular organisms; Bacteria; Acidobacteria; Holophagae; Holophagales; Holophagaceae; Holophaga	Bacteria				Acidobacteria			Holophagae			Holophagales			Holophagaceae				Holophaga
OTU_369	539	L9919_Track27191_M01995_59_000000000-AK6BU_1_1118_18252_17021_1_N_0_123__OTU_369	AJ871255	Sulfobacillus disulfidooxidans partial 16S rRNA gene, clone 173-3	98,1	100,0	42808	cellular organisms; Bacteria; Terrabacteria group; Firmicutes; Bacilli; Bacillales; Alicyclobacillaceae; Alicyclobacillus	Bacteria				Firmicutes			Bacilli			Bacillales			Alicyclobacillaceae				Alicyclobacillus
OTU_370	539	L9896_Track27168_M01995_59_000000000-AK6BU_1_1104_11844_13906_1_N_0_13__OTU_370	KC921197	Delta proteobacterium WX152 16S ribosomal RNA gene, partial sequence	90,5	100,0	1391542	cellular organisms; Bacteria; Proteobacteria; delta/epsilon subdivisions; Deltaproteobacteria; unclassified Deltaproteobacteria; unclassified Deltaproteobacteria (miscellaneous)	Bacteria				Proteobacteria	delta/epsilon subdivisions		Deltaproteobacteria
OTU_371	538	L9907_Track27179_M01995_59_000000000-AK6BU_1_2117_28489_16668_1_N_0_115__OTU_371	HF543825	Kofleria flava partial 16S rRNA gene, strain DSM:14620, clone K2	93,7	98,5	694315	cellular organisms; Bacteria; Proteobacteria; delta/epsilon subdivisions; Deltaproteobacteria; Myxococcales; Nannocystineae; Kofleriaceae; Kofleria	Bacteria				Proteobacteria	delta/epsilon subdivisions		Deltaproteobacteria			Myxococcales	Nannocystineae		Kofleriaceae				Kofleria
OTU_372	538	L9896_Track27168_M01995_59_000000000-AK6BU_1_1103_26848_8144_1_N_0_13__OTU_372	GQ889429	Gemmata sp. Fl1-1 16S ribosomal RNA gene, partial sequence	100,0	100,0	886801	cellular organisms; Bacteria; PVC group; Planctomycetes; Planctomycetia; Planctomycetales; Gemmataceae; Gemmata	Bacteria				Planctomycetes			Planctomycetia			Planctomycetales			Gemmataceae				Gemmata
OTU_373	537	L9918_Track27190_M01995_59_000000000-AK6BU_1_2104_20992_10254_1_N_0_108__OTU_373	KR265404	Pantoea agglomerans strain VRBG-11 16S ribosomal RNA gene, partial sequence	100,0	100,0	549	cellular organisms; Bacteria; Proteobacteria; Gammaproteobacteria; Enterobacterales; Erwiniaceae; Pantoea; Pantoea agglomerans group	Bacteria				Proteobacteria			Gammaproteobacteria			Enterobacterales			Erwiniaceae				Pantoea	Pantoea agglomerans group
OTU_374	534	L9896_Track27168_M01995_59_000000000-AK6BU_1_2105_5403_18610_1_N_0_13__OTU_374	JQ269310	Bacterium WH5-6 16S ribosomal RNA gene, partial sequence	92,8	98,4	1165209	cellular organisms; Bacteria; unclassified Bacteria; unclassified Bacteria (miscellaneous)	Bacteria
OTU_375	533	L9939_Track27211_M01995_59_000000000-AK6BU_1_1105_14084_1759_1_N_0_81__OTU_375	KP052777	Ectothiorhodospiraceae bacterium XJ16 16S ribosomal RNA gene, partial sequence	87,5	97,0	1611323	cellular organisms; Bacteria; Proteobacteria; Gammaproteobacteria; Chromatiales; Ectothiorhodospiraceae; Halofilum	Bacteria				Proteobacteria			Gammaproteobacteria			Chromatiales			Ectothiorhodospiraceae				Halofilum
OTU_376	532	L9942_Track27214_M01995_59_000000000-AK6BU_1_1117_25171_6015_1_N_0_1__OTU_376	AB127737	Bacterium PE03-7G18 gene for 16S rRNA, partial sequence	97,4	99,3	257081	cellular organisms; Bacteria; unclassified Bacteria; unclassified Bacteria (miscellaneous)	Bacteria
OTU_377	531	L9933_Track27205_M01995_59_000000000-AK6BU_1_2119_25890_22498_1_N_0_103__OTU_377	LN833246	Acidobacteria bacterium CB 286367 partial 16S rRNA gene, strain CB 286367	85,4	95,2	1639887	cellular organisms; Bacteria; Acidobacteria; unclassified Acidobacteria; unclassified Acidobacteria (miscellaneous)	Bacteria				Acidobacteria
OTU_378	528	L9898_Track27170_M01995_59_000000000-AK6BU_1_1104_23098_4256_1_N_0_43__OTU_378	NR_117865	Thermanaerothrix daxensis strain GNS-1 16S ribosomal RNA gene, partial sequence &gt;gi|302025200|gb|HM596746.1| Thermanaerothrix daxensis strain GNS-1 16S ribosomal RNA gene, partial sequence	88,6	98,5	869279	cellular organisms; Bacteria; Terrabacteria group; Chloroflexi; Anaerolineae; Anaerolineales; Anaerolineaceae; Thermanaerothrix	Bacteria				Chloroflexi			Anaerolineae			Anaerolineales			Anaerolineaceae				Thermanaerothrix
OTU_379	526	L9896_Track27168_M01995_59_000000000-AK6BU_1_1110_8085_17969_1_N_0_13__OTU_379	KC921155	Sphingomonas sp. LP105 16S ribosomal RNA gene, partial sequence	100,0	100,0	1391511	cellular organisms; Bacteria; Proteobacteria; Alphaproteobacteria; Sphingomonadales; Sphingomonadaceae; Sphingomonas	Bacteria				Proteobacteria			Alphaproteobacteria			Sphingomonadales			Sphingomonadaceae				Sphingomonas
OTU_380	525	L9912_Track27184_M01995_59_000000000-AK6BU_1_2103_7813_21418_1_N_0_102__OTU_380	KY945841	Skermanella sp. strain HBUM200105 16S ribosomal RNA gene, partial sequence	98,4	100,0	1883428	cellular organisms; Bacteria; Proteobacteria; Alphaproteobacteria; Rhodospirillales; Rhodospirillaceae; Skermanella	Bacteria				Proteobacteria			Alphaproteobacteria			Rhodospirillales			Rhodospirillaceae				Skermanella
OTU_381	523	L9907_Track27179_M01995_59_000000000-AK6BU_1_1101_3675_18325_1_N_0_115__OTU_381	KT183423	Longilinea arvoryzae clone HQ9 16S ribosomal RNA gene, partial sequence	84,8	97,1	360412	cellular organisms; Bacteria; Terrabacteria group; Chloroflexi; Anaerolineae; Anaerolineales; Anaerolineaceae; Longilinea	Bacteria				Chloroflexi			Anaerolineae			Anaerolineales			Anaerolineaceae				Longilinea
OTU_382	522	L9940_Track27212_M01995_59_000000000-AK6BU_1_1101_23321_8420_1_N_0_64__OTU_382	U68606	Unidentified eubacterium from the Amazon 16S ribosomal RNA gene, partial sequence	93,0	99,6	1869227	cellular organisms; Bacteria; unclassified Bacteria; unclassified Bacteria (miscellaneous)	Bacteria
OTU_383	519	L9914_Track27186_M01995_59_000000000-AK6BU_1_1108_7281_13949_1_N_0_128__OTU_383	AB529706	Bacterium MI-40 gene for 16S ribosomal RNA, partial sequence	96,6	97,8	685855	cellular organisms; Bacteria; unclassified Bacteria; unclassified Bacteria (miscellaneous)	Bacteria
OTU_384	511	L9926_Track27198_M01995_59_000000000-AK6BU_1_1118_6805_5673_1_N_0_6__OTU_384	KU217691	Candidatus Brocadia anammoxidans clone Y6_Summer_33 16S ribosomal RNA gene, partial sequence	87,4	98,9	174632	cellular organisms; Bacteria; PVC group; Planctomycetes; Planctomycetia; Candidatus Brocadiales; Candidatus Brocadiaceae; Candidatus Brocadia	Bacteria				Planctomycetes			Planctomycetia			Candidatus Brocadiales			Candidatus Brocadiaceae				Candidatus Brocadia
OTU_385	511	L9902_Track27174_M01995_59_000000000-AK6BU_1_2101_15029_17369_1_N_0_30__OTU_385	NR_146376	Lacunisphaera limnophila strain IG16b 16S ribosomal RNA, partial sequence	99,6	100,0	1838286	cellular organisms; Bacteria; PVC group; Verrucomicrobia; Opitutae; Opitutales; Opitutaceae; Lacunisphaera	Bacteria				Verrucomicrobia			Opitutae			Opitutales			Opitutaceae				Lacunisphaera
OTU_386	511	L9942_Track27214_M01995_59_000000000-AK6BU_1_1119_19935_8832_1_N_0_1__OTU_386	KC921174	Holophaga sp. WY42 16S ribosomal RNA gene, partial sequence	92,5	100,0	1391502	cellular organisms; Bacteria; Acidobacteria; Holophagae; Holophagales; Holophagaceae; Holophaga	Bacteria				Acidobacteria			Holophagae			Holophagales			Holophagaceae				Holophaga
OTU_387	511	L9896_Track27168_M01995_59_000000000-AK6BU_1_2109_8472_9836_1_N_0_13__OTU_387	EF220454	Uncultured bacterium clone FI-2F_H03 16S ribosomal RNA gene, partial sequence	96,0	100,0	1869227	cellular organisms; Bacteria; unclassified Bacteria; unclassified Bacteria (miscellaneous)	Bacteria
OTU_388	511	L9896_Track27168_M01995_59_000000000-AK6BU_1_1116_17766_24037_1_N_0_13__OTU_388	NR_149306	Racemicystis crocea strain MSr9521 16S ribosomal RNA, partial sequence	91,3	100,0	1707966	cellular organisms; Bacteria; Proteobacteria; delta/epsilon subdivisions; Deltaproteobacteria; Myxococcales; Sorangiineae; Polyangiaceae; Racemicystis	Bacteria				Proteobacteria	delta/epsilon subdivisions		Deltaproteobacteria			Myxococcales	Sorangiineae		Polyangiaceae				Racemicystis
OTU_389	508	L9896_Track27168_M01995_59_000000000-AK6BU_1_1105_13771_15401_1_N_0_13__OTU_389	LT853757	Ammoniphilus resinae partial 16S rRNA gene, strain RSDHB0-282	88,4	98,8	861532	cellular organisms; Bacteria; Terrabacteria group; Firmicutes; Bacilli; Bacillales; Paenibacillaceae; Aneurinibacillus group; Ammoniphilus	Bacteria				Firmicutes			Bacilli			Bacillales			Paenibacillaceae				Ammoniphilus
OTU_390	506	L9896_Track27168_M01995_59_000000000-AK6BU_1_2109_16425_3547_1_N_0_13__OTU_390	HQ663561	Gemmatimonadetes bacterium SCGC AAA278-I21 16S small subunit ribosomal RNA gene, partial sequence	92,5	78,6	939118	cellular organisms; Bacteria; FCB group; Gemmatimonadetes; unclassified Gemmatimonadetes	Bacteria				Gemmatimonadetes
OTU_391	504	L9928_Track27200_M01995_59_000000000-AK6BU_1_1112_7617_2923_1_N_0_3__OTU_391	HQ341750	Alpha proteobacterium WD24 16S ribosomal RNA gene, partial sequence	98,9	99,6	914511	cellular organisms; Bacteria; Proteobacteria; Alphaproteobacteria; unclassified Alphaproteobacteria; unclassified Alphaproteobacteria (miscellaneous)	Bacteria				Proteobacteria			Alphaproteobacteria
OTU_392	502	L9896_Track27168_M01995_59_000000000-AK6BU_1_2109_23381_18223_1_N_0_13__OTU_392	LT853757	Ammoniphilus resinae partial 16S rRNA gene, strain RSDHB0-282	89,0	97,2	861532	cellular organisms; Bacteria; Terrabacteria group; Firmicutes; Bacilli; Bacillales; Paenibacillaceae; Aneurinibacillus group; Ammoniphilus	Bacteria				Firmicutes			Bacilli			Bacillales			Paenibacillaceae				Ammoniphilus
OTU_393	500	L9896_Track27168_M01995_59_000000000-AK6BU_1_1111_22028_24921_1_N_0_13__OTU_393	HM748660	Bacterium Ellin6512 16S ribosomal RNA gene, partial sequence	93,3	100,0	871777	cellular organisms; Bacteria; unclassified Bacteria; unclassified Bacteria (miscellaneous)	Bacteria
OTU_394	500	L9896_Track27168_M01995_59_000000000-AK6BU_1_1112_9882_1448_1_N_0_13__OTU_394	KJ654844	Thermovum sp. A52C2 from Portugal 16S ribosomal RNA gene, partial sequence	94,1	100,0	1713185	cellular organisms; Bacteria; Proteobacteria; Alphaproteobacteria; Rhizobiales; Phyllobacteriaceae; Chelativorans	Bacteria				Proteobacteria			Alphaproteobacteria			Rhizobiales			Phyllobacteriaceae				Chelativorans
OTU_395	500	L9896_Track27168_M01995_59_000000000-AK6BU_1_1110_25424_19542_1_N_0_13__OTU_395	AY960776	Bacterium Ellin513 16S ribosomal RNA gene, partial sequence	99,2	100,0	320777	cellular organisms; Bacteria; PVC group; Verrucomicrobia; Spartobacteria; unclassified Spartobacteria	Bacteria				Verrucomicrobia			Spartobacteria
OTU_396	499	L9929_Track27201_M01995_59_000000000-AK6BU_1_2104_10697_19001_1_N_0_93__OTU_396	CP000473	Candidatus Solibacter usitatus Ellin6076, complete genome	94,8	99,3	234267	cellular organisms; Bacteria; Acidobacteria; Solibacteres; Solibacterales; Solibacteraceae; Candidatus Solibacter; Candidatus Solibacter usitatus	Bacteria				Acidobacteria			Solibacteres			Solibacterales			Solibacteraceae				Candidatus Solibacter		Candidatus Solibacter usitatus
OTU_397	499	L9932_Track27204_M01995_59_000000000-AK6BU_1_2117_20054_22228_1_N_0_39__OTU_397	MG548386	Pseudomonas putida strain Chiloe 16S ribosomal RNA gene, partial sequence	99,6	100,0	303	cellular organisms; Bacteria; Proteobacteria; Gammaproteobacteria; Pseudomonadales; Pseudomonadaceae; Pseudomonas; Pseudomonas putida group	Bacteria				Proteobacteria			Gammaproteobacteria			Pseudomonadales			Pseudomonadaceae				Pseudomonas	Pseudomonas putida group
OTU_398	498	L9924_Track27196_M01995_59_000000000-AK6BU_1_2109_10305_12082_1_N_0_35__OTU_398	HQ341784	Verrucomicrobia bacterium WD61 16S ribosomal RNA gene, partial sequence	98,9	96,4	914635	cellular organisms; Bacteria; PVC group; Verrucomicrobia; unclassified Verrucomicrobia; unclassified Verrucomicrobia (miscellaneous)	Bacteria				Verrucomicrobia
OTU_399	498	L9896_Track27168_M01995_59_000000000-AK6BU_1_1117_26291_6287_1_N_0_13__OTU_399	LC106208	Acidobacteria bacterium IPR-55A gene for 16S ribosomal RNA, partial sequence	93,7	100,0	1785900	cellular organisms; Bacteria; Acidobacteria; unclassified Acidobacteria; unclassified Acidobacteria (miscellaneous)	Bacteria				Acidobacteria
OTU_400	494	L9928_Track27200_M01995_59_000000000-AK6BU_1_2104_3274_8226_1_N_0_3__OTU_400	NR_126172	Povalibacter uvarum strain Zumi 37 16S ribosomal RNA gene, partial sequence &gt;gi|290349756|dbj|AB548216.1| Povalibacter uvarum gene for 16S rRNA, partial sequence	94,8	98,5	732238	cellular organisms; Bacteria; Proteobacteria; Gammaproteobacteria; Nevskiales; Sinobacteraceae; Povalibacter	Bacteria				Proteobacteria			Gammaproteobacteria			Nevskiales			Sinobacteraceae				Povalibacter
OTU_401	493	L9900_Track27172_M01995_59_000000000-AK6BU_1_2104_18347_6308_1_N_0_66__OTU_401	LN876538	Terrimonas sp. URHE0054 partial 16S rRNA gene, strain URHE0054	96,6	98,5	1703142	cellular organisms; Bacteria; FCB group; Bacteroidetes/Chlorobi group; Bacteroidetes; Chitinophagia; Chitinophagales; Chitinophagaceae; Terrimonas	Bacteria				Bacteroidetes			Chitinophagia			Chitinophagales			Chitinophagaceae				Terrimonas
OTU_402	492	L9927_Track27199_M01995_59_000000000-AK6BU_1_1116_19566_8258_1_N_0_7__OTU_402	GU187039	Acidobacteria bacterium IGE-018 16S ribosomal RNA gene, partial sequence	99,3	99,3	755195	cellular organisms; Bacteria; Acidobacteria; unclassified Acidobacteria; unclassified Acidobacteria (miscellaneous)	Bacteria				Acidobacteria
OTU_403	492	L9919_Track27191_M01995_59_000000000-AK6BU_1_1118_8105_15919_1_N_0_123__OTU_403	HQ290510	Bacterium SCGC AAA018-N22 small subunit ribosomal RNA gene, partial sequence	96,1	100,0	890097	cellular organisms; Bacteria; unclassified Bacteria; unclassified Bacteria (miscellaneous)	Bacteria
OTU_404	490	L9930_Track27202_M01995_59_000000000-AK6BU_1_2102_15660_14430_1_N_0_106__OTU_404	AB491168	Bacterium Kaz4 gene for 16S rRNA, partial sequence	83,3	97,1	626323	cellular organisms; Bacteria; unclassified Bacteria; unclassified Bacteria (miscellaneous)	Bacteria
OTU_405	488	L9918_Track27190_M01995_59_000000000-AK6BU_1_1103_4462_7955_1_N_0_108__OTU_405	NR_042235	Adhaeribacter aquaticus strain MBRG1.5 16S ribosomal RNA, partial sequence &gt;gi|47057422|emb|AJ626894.2| Adhaeribacter aquaticus 16S rRNA gene, type strain MBRG1.5	98,1	96,7	299567	cellular organisms; Bacteria; FCB group; Bacteroidetes/Chlorobi group; Bacteroidetes; Cytophagia; Cytophagales; Hymenobacteraceae; Adhaeribacter	Bacteria				Bacteroidetes			Cytophagia			Cytophagales			Hymenobacteraceae				Adhaeribacter
OTU_406	486	L9919_Track27191_M01995_59_000000000-AK6BU_1_2101_20943_7409_1_N_0_123__OTU_406	EF606037	Unidentified bacterium clone 35_H_RHIZO_H1_T7s 16S ribosomal RNA gene, partial sequence	97,6	77,7	1869227	cellular organisms; Bacteria; unclassified Bacteria; unclassified Bacteria (miscellaneous)	Bacteria
OTU_407	485	L9901_Track27173_M01995_59_000000000-AK6BU_1_2108_20628_11399_1_N_0_155__OTU_407	KP174610	Bacterium 3-5_YC-ZSS-LKJ-3024 16S ribosomal RNA gene, partial sequence	88,2	100,0	1632359	cellular organisms; Bacteria; unclassified Bacteria; unclassified Bacteria (miscellaneous)	Bacteria
OTU_408	484	L9940_Track27212_M01995_59_000000000-AK6BU_1_1115_8680_20037_1_N_0_64__OTU_408	EF605654	Unidentified bacterium clone M1_Bulk_T7s_43 16S ribosomal RNA gene, partial sequence	96,3	89,4	1869227	cellular organisms; Bacteria; unclassified Bacteria; unclassified Bacteria (miscellaneous)	Bacteria
OTU_409	483	L9905_Track27177_M01995_59_000000000-AK6BU_1_2110_20324_10565_1_N_0_47__OTU_409	U68590	Unidentified eubacterium from the Amazon 16S ribosomal RNA gene, partial sequence	96,3	98,9	1869227	cellular organisms; Bacteria; unclassified Bacteria; unclassified Bacteria (miscellaneous)	Bacteria
OTU_410	483	L9934_Track27206_M01995_59_000000000-AK6BU_1_2102_22893_2651_1_N_0_72__OTU_410	KX443485	Sorangiineae bacterium MSr11462 16S ribosomal RNA gene, partial sequence	91,1	94,9	1885912	cellular organisms; Bacteria; Proteobacteria; delta/epsilon subdivisions; Deltaproteobacteria; Myxococcales; Sorangiineae; Polyangiaceae; Racemicystis	Bacteria				Proteobacteria	delta/epsilon subdivisions		Deltaproteobacteria			Myxococcales	Sorangiineae		Polyangiaceae				Racemicystis
OTU_411	482	L9896_Track27168_M01995_59_000000000-AK6BU_1_2112_10367_16549_1_N_0_13__OTU_411	KY176957	Nocardioides sp. strain S522 16S ribosomal RNA gene, partial sequence	100,0	100,0	35761	cellular organisms; Bacteria; Terrabacteria group; Actinobacteria; Actinobacteria; Propionibacteriales; Nocardioidaceae; Nocardioides	Bacteria				Actinobacteria			Actinobacteria			Propionibacteriales			Nocardioidaceae				Nocardioides
OTU_412	479	L9896_Track27168_M01995_59_000000000-AK6BU_1_2117_6774_9853_1_N_0_13__OTU_412	EF220543	Uncultured bacterium clone Fl-1F_H03 16S ribosomal RNA gene, partial sequence	94,1	100,0	1869227	cellular organisms; Bacteria; unclassified Bacteria; unclassified Bacteria (miscellaneous)	Bacteria
OTU_413	478	L9932_Track27204_M01995_59_000000000-AK6BU_1_2107_12666_21065_1_N_0_39__OTU_413	AY428766	Candidatus Alysiosphaera europeae 16S ribosomal RNA gene, partial sequence	92,6	99,3	260080	cellular organisms; Bacteria; Proteobacteria; Alphaproteobacteria; Rhodospirillales; Geminicoccaceae; Candidatus Alysiosphaera	Bacteria				Proteobacteria			Alphaproteobacteria			Rhodospirillales			Geminicoccaceae				Candidatus Alysiosphaera
OTU_414	477	L9896_Track27168_M01995_59_000000000-AK6BU_1_1112_22559_3410_1_N_0_13__OTU_414	AY673309	Acidimicrobidae bacterium Ellin7143 16S ribosomal RNA gene, partial sequence	92,9	100,0	305070	cellular organisms; Bacteria; Terrabacteria group; Actinobacteria; Acidimicrobiia; unclassified Acidimicrobiia	Bacteria				Actinobacteria			Acidimicrobiia
OTU_415	477	L9900_Track27172_M01995_59_000000000-AK6BU_1_1119_8636_9743_1_N_0_66__OTU_415	KF228166	Gemmatimonas aurantiaca clone H9-0AF4E_11038 16S ribosomal RNA gene, partial sequence	91,7	100,0	173480	cellular organisms; Bacteria; FCB group; Gemmatimonadetes; Gemmatimonadetes; Gemmatimonadales; Gemmatimonadaceae; Gemmatimonas	Bacteria				Gemmatimonadetes			Gemmatimonadetes			Gemmatimonadales			Gemmatimonadaceae				Gemmatimonas
OTU_416	476	L9903_Track27175_M01995_59_000000000-AK6BU_1_2103_16229_7167_1_N_0_77__OTU_416	CP011998	Ralstonia solanacearum strain YC45 plasmid, complete sequence	94,9	100,0	305	cellular organisms; Bacteria; Proteobacteria; Betaproteobacteria; Burkholderiales; Burkholderiaceae; Ralstonia	Bacteria				Proteobacteria			Betaproteobacteria			Burkholderiales			Burkholderiaceae				Ralstonia
OTU_417	475	L9918_Track27190_M01995_59_000000000-AK6BU_1_2101_11853_7237_1_N_0_108__OTU_417	NR_042465	Zavarzinella formosa strain A10 16S ribosomal RNA gene, partial sequence &gt;gi|89253773|emb|AM162406.1| Zavarzinella formosa partial 16S rRNA gene, type strain A10T	94,4	98,5	360055	cellular organisms; Bacteria; PVC group; Planctomycetes; Planctomycetia; Planctomycetales; Gemmataceae; Zavarzinella	Bacteria				Planctomycetes			Planctomycetia			Planctomycetales			Gemmataceae				Zavarzinella
OTU_418	474	L9937_Track27209_M01995_59_000000000-AK6BU_1_2115_16070_18737_1_N_0_160__OTU_418	AY795686	Beta proteobacterium Schreyahn_AOB_SSU_Aster_2 16S ribosomal RNA gene, partial sequence	94,8	98,5	302221	cellular organisms; Bacteria; Proteobacteria; Betaproteobacteria; unclassified Betaproteobacteria; unclassified Betaproteobacteria (miscellaneous)	Bacteria				Proteobacteria			Betaproteobacteria
OTU_419	471	L9941_Track27213_M01995_59_000000000-AK6BU_1_1111_2107_15304_1_N_0_38__OTU_419	NR_109442	Arenimonas daechungensis strain CH15-1 16S ribosomal RNA gene, partial sequence &gt;gi|339646637|gb|JN033774.1| Arenimonas daechungensis strain CH15-1 16S ribosomal RNA gene, partial sequence	97,1	98,9	1052258	cellular organisms; Bacteria; Proteobacteria; Gammaproteobacteria; Xanthomonadales; Xanthomonadaceae; Arenimonas	Bacteria				Proteobacteria			Gammaproteobacteria			Xanthomonadales			Xanthomonadaceae				Arenimonas
OTU_420	470	L9896_Track27168_M01995_59_000000000-AK6BU_1_1110_7818_22218_1_N_0_13__OTU_420	KC921177	Acidobacteria bacterium WY67 16S ribosomal RNA gene, partial sequence	95,3	100,0	1391519	cellular organisms; Bacteria; Acidobacteria; unclassified Acidobacteria; unclassified Acidobacteria (miscellaneous)	Bacteria				Acidobacteria
OTU_421	470	L9897_Track27169_M01995_59_000000000-AK6BU_1_2114_16747_4186_1_N_0_136__OTU_421	JF488353	Planctomycetes bacterium SCGC AAA166-J20 16S ribosomal RNA gene, partial sequence	87,7	99,6	1010412	cellular organisms; Bacteria; PVC group; Planctomycetes; unclassified Planctomycetes	Bacteria				Planctomycetes
OTU_422	469	L9905_Track27177_M01995_59_000000000-AK6BU_1_2117_12053_16588_1_N_0_47__OTU_422	EF220541	Uncultured bacterium clone Fl-1F_H01 16S ribosomal RNA gene, partial sequence	98,1	98,5	1869227	cellular organisms; Bacteria; unclassified Bacteria; unclassified Bacteria (miscellaneous)	Bacteria
OTU_423	469	L9938_Track27210_M01995_59_000000000-AK6BU_1_2109_21548_4714_1_N_0_74__OTU_423	AY856377	Nitrosospira sp. TCH711 16S ribosomal RNA gene, partial sequence	94,1	99,6	308065	cellular organisms; Bacteria; Proteobacteria; Betaproteobacteria; Nitrosomonadales; Nitrosomonadaceae; Nitrosospira	Bacteria				Proteobacteria			Betaproteobacteria			Nitrosomonadales			Nitrosomonadaceae				Nitrosospira
OTU_424	468	L9896_Track27168_M01995_59_000000000-AK6BU_1_1110_10882_19844_1_N_0_13__OTU_424	HF912445	Alteromonas sp. Gp-3-7.1 partial 16S rRNA gene, isolate Gp-3-7.1 &gt;gi|507418363|emb|HF912737.1| Uncultured bacterium partial 16S rRNA gene, clone Klon-II-616V-7-voll	92,1	100,0	1303823	cellular organisms; Bacteria; Proteobacteria; Gammaproteobacteria; Alteromonadales; Alteromonadaceae; Alteromonas	Bacteria				Proteobacteria			Gammaproteobacteria			Alteromonadales			Alteromonadaceae				Alteromonas
OTU_425	468	L9896_Track27168_M01995_59_000000000-AK6BU_1_2112_16776_15948_1_N_0_13__OTU_425	KF228166	Gemmatimonas aurantiaca clone H9-0AF4E_11038 16S ribosomal RNA gene, partial sequence	90,9	100,0	173480	cellular organisms; Bacteria; FCB group; Gemmatimonadetes; Gemmatimonadetes; Gemmatimonadales; Gemmatimonadaceae; Gemmatimonas	Bacteria				Gemmatimonadetes			Gemmatimonadetes			Gemmatimonadales			Gemmatimonadaceae				Gemmatimonas
OTU_426	467	L9931_Track27203_M01995_59_000000000-AK6BU_1_1110_24047_5291_1_N_0_68__OTU_426	MG264283	Desulfatiglans sp. strain 2S-CHLI3O-s 16S ribosomal RNA gene, partial sequence	88,6	100,0	1969697	cellular organisms; Bacteria; Proteobacteria; delta/epsilon subdivisions; Deltaproteobacteria; Desulfobacterales; Desulfobacteraceae; Desulfatiglans	Bacteria				Proteobacteria	delta/epsilon subdivisions		Deltaproteobacteria			Desulfobacterales			Desulfobacteraceae				Desulfatiglans
OTU_427	466	L9930_Track27202_M01995_59_000000000-AK6BU_1_2116_3927_16549_1_N_0_106__OTU_427	KY751729	Bacterium strain RPC-1 16S ribosomal RNA gene, partial sequence	86,3	96,0	1869227	cellular organisms; Bacteria; unclassified Bacteria; unclassified Bacteria (miscellaneous)	Bacteria
OTU_428	466	L9926_Track27198_M01995_59_000000000-AK6BU_1_1117_18510_17244_1_N_0_6__OTU_428	AB246771	Myxobacterium AT1-01 gene for 16S rRNA, partial sequence	88,3	97,2	366542	cellular organisms; Bacteria; Proteobacteria; delta/epsilon subdivisions; Deltaproteobacteria; Myxococcales; unclassified Myxococcales; unclassified Myxococcales (miscellaneous)	Bacteria				Proteobacteria	delta/epsilon subdivisions		Deltaproteobacteria			Myxococcales
OTU_429	463	L9896_Track27168_M01995_59_000000000-AK6BU_1_1117_11370_9268_1_N_0_13__OTU_429	KU217788	Candidatus Anammoxoglobus propionicus clone Y3_Winter_17 16S ribosomal RNA gene, partial sequence	88,7	94,1	363279	cellular organisms; Bacteria; PVC group; Planctomycetes; Planctomycetia; Candidatus Brocadiales; Candidatus Brocadiaceae; Candidatus Anammoxoglobus	Bacteria				Planctomycetes			Planctomycetia			Candidatus Brocadiales			Candidatus Brocadiaceae				Candidatus Anammoxoglobus
OTU_430	462	L9902_Track27174_M01995_59_000000000-AK6BU_1_1115_5878_10963_1_N_0_30__OTU_430	LN885086	Nitrospira sp. ENR4 genome assembly NiCh1, chromosome : 1	96,0	100,0	1715989	cellular organisms; Bacteria; Nitrospirae; Nitrospira; Nitrospirales; Nitrospiraceae; Nitrospira	Bacteria				Nitrospirae			Nitrospira			Nitrospirales			Nitrospiraceae				Nitrospira
OTU_431	462	L9933_Track27205_M01995_59_000000000-AK6BU_1_2113_20297_7626_1_N_0_103__OTU_431	AY234747	Bacterium Ellin6095 16S ribosomal RNA gene, partial sequence	95,8	97,4	234419	cellular organisms; Bacteria; Proteobacteria; Betaproteobacteria; unclassified Betaproteobacteria; unclassified Betaproteobacteria (miscellaneous)	Bacteria				Proteobacteria			Betaproteobacteria
OTU_432	461	L9904_Track27176_M01995_59_000000000-AK6BU_1_1111_23263_18238_1_N_0_75__OTU_432	DQ249997	Lysobacter sp. L40 16S ribosomal RNA gene, partial sequence	99,6	97,1	355264	cellular organisms; Bacteria; Proteobacteria; Gammaproteobacteria; Xanthomonadales; Xanthomonadaceae; Lysobacter	Bacteria				Proteobacteria			Gammaproteobacteria			Xanthomonadales			Xanthomonadaceae				Lysobacter
OTU_433	460	L9896_Track27168_M01995_59_000000000-AK6BU_1_1104_9812_13360_1_N_0_13__OTU_433	HM748709	Bacterium Ellin6561 16S ribosomal RNA gene, partial sequence	98,1	98,9	871826	cellular organisms; Bacteria; unclassified Bacteria; unclassified Bacteria (miscellaneous)	Bacteria
OTU_434	460	L9896_Track27168_M01995_59_000000000-AK6BU_1_2101_9261_9765_1_N_0_13__OTU_434	NR_044032	Pelobacter seleniigenes strain KM 16S ribosomal RNA gene, partial sequence &gt;gi|116242309|gb|DQ991964.1| Pelobacter seleniigenes strain KM 16S ribosomal RNA gene, partial sequence	91,7	100,0	407188	cellular organisms; Bacteria; Proteobacteria; delta/epsilon subdivisions; Deltaproteobacteria; Desulfuromonadales; Desulfuromonadaceae; Pelobacter	Bacteria				Proteobacteria	delta/epsilon subdivisions		Deltaproteobacteria			Desulfuromonadales			Desulfuromonadaceae				Pelobacter
OTU_435	459	L9896_Track27168_M01995_59_000000000-AK6BU_1_1101_4712_19861_1_N_0_13__OTU_435	KC921174	Holophaga sp. WY42 16S ribosomal RNA gene, partial sequence	89,2	98,8	1391502	cellular organisms; Bacteria; Acidobacteria; Holophagae; Holophagales; Holophagaceae; Holophaga	Bacteria				Acidobacteria			Holophagae			Holophagales			Holophagaceae				Holophaga
OTU_436	457	L9910_Track27182_M01995_59_000000000-AK6BU_1_2104_25398_19581_1_N_0_22__OTU_436	EF220543	Uncultured bacterium clone Fl-1F_H03 16S ribosomal RNA gene, partial sequence	91,5	98,9	1869227	cellular organisms; Bacteria; unclassified Bacteria; unclassified Bacteria (miscellaneous)	Bacteria
OTU_437	457	L9938_Track27210_M01995_59_000000000-AK6BU_1_2103_16174_12019_1_N_0_74__OTU_437	AB308367	Bacterium TG141 gene for 16S ribosomal RNA, partial sequence	96,7	99,6	448121	cellular organisms; Bacteria; unclassified Bacteria; unclassified Bacteria (miscellaneous)	Bacteria
OTU_438	457	L9896_Track27168_M01995_59_000000000-AK6BU_1_2101_21049_12872_1_N_0_13__OTU_438	KC921174	Holophaga sp. WY42 16S ribosomal RNA gene, partial sequence	93,3	100,0	1391502	cellular organisms; Bacteria; Acidobacteria; Holophagae; Holophagales; Holophagaceae; Holophaga	Bacteria				Acidobacteria			Holophagae			Holophagales			Holophagaceae				Holophaga
OTU_439	454	L9896_Track27168_M01995_59_000000000-AK6BU_1_1110_17783_18372_1_N_0_13__OTU_439	AY234499	Bacterium Ellin5082 16S ribosomal RNA gene, partial sequence	97,6	100,0	234327	cellular organisms; Bacteria; Terrabacteria group; Actinobacteria; Rubrobacteria; unclassified Rubrobacteria	Bacteria				Actinobacteria			Rubrobacteria
OTU_440	454	L9896_Track27168_M01995_59_000000000-AK6BU_1_1113_17805_10510_1_N_0_13__OTU_440	KC492991	Sphingomonas sp. VITPRS9 16S ribosomal RNA gene, partial sequence	98,4	100,0	1298733	cellular organisms; Bacteria; Proteobacteria; Alphaproteobacteria; Sphingomonadales; Sphingomonadaceae; Sphingomonas	Bacteria				Proteobacteria			Alphaproteobacteria			Sphingomonadales			Sphingomonadaceae				Sphingomonas
OTU_441	453	L9896_Track27168_M01995_59_000000000-AK6BU_1_1102_29301_10248_1_N_0_13__OTU_441	NR_040972	Levilinea saccharolytica strain KIBI-1 16S ribosomal RNA gene, partial sequence &gt;gi|30519865|dbj|AB109439.1| Levilinea saccharolytica gene for 16S rRNA, partial sequence	86,8	98,9	229921	cellular organisms; Bacteria; Terrabacteria group; Chloroflexi; Anaerolineae; Anaerolineales; Anaerolineaceae; Levilinea	Bacteria				Chloroflexi			Anaerolineae			Anaerolineales			Anaerolineaceae				Levilinea
OTU_442	450	L9942_Track27214_M01995_59_000000000-AK6BU_1_2113_12035_16653_1_N_0_1__OTU_442	KC921182	Planctomycete WWH14 16S ribosomal RNA gene, partial sequence	95,9	98,9	1391547	cellular organisms; Bacteria; PVC group; Planctomycetes; Planctomycetia; Planctomycetales; Planctomycetaceae; unclassified Planctomycetaceae	Bacteria				Planctomycetes			Planctomycetia			Planctomycetales			Planctomycetaceae
OTU_443	450	L9913_Track27185_M01995_59_000000000-AK6BU_1_2107_7477_8686_1_N_0_70__OTU_443	MG264300	Melioribacter roseus strain 4S-CH-LI7-a 16S ribosomal RNA gene, partial sequence	89,1	97,2	1134405	cellular organisms; Bacteria; FCB group; Bacteroidetes/Chlorobi group; Ignavibacteriae; Ignavibacteria; Ignavibacteriales; Melioribacteraceae; Melioribacter	Bacteria				Ignavibacteriae			Ignavibacteria			Ignavibacteriales			Melioribacteraceae				Melioribacter
OTU_444	449	L9902_Track27174_M01995_59_000000000-AK6BU_1_2102_9974_5941_1_N_0_30__OTU_444	U68669	Unidentified eubacterium from the Amazon 16S ribosomal RNA gene, partial sequence	94,1	100,0	1869227	cellular organisms; Bacteria; unclassified Bacteria; unclassified Bacteria (miscellaneous)	Bacteria
OTU_445	448	L9906_Track27178_M01995_59_000000000-AK6BU_1_2115_2849_18083_1_N_0_65__OTU_445	LN833193	Acidobacteria bacterium CB 286306 partial 16S rRNA gene, strain CB 286306	96,3	98,9	1639885	cellular organisms; Bacteria; Acidobacteria; unclassified Acidobacteria; unclassified Acidobacteria (miscellaneous)	Bacteria				Acidobacteria
OTU_446	447	L9896_Track27168_M01995_59_000000000-AK6BU_1_1110_12707_24719_1_N_0_13__OTU_446	CP012159	Chondromyces crocatus strain Cm c5, complete genome	90,1	100,0	52	cellular organisms; Bacteria; Proteobacteria; delta/epsilon subdivisions; Deltaproteobacteria; Myxococcales; Sorangiineae; Polyangiaceae; Chondromyces	Bacteria				Proteobacteria	delta/epsilon subdivisions		Deltaproteobacteria			Myxococcales	Sorangiineae		Polyangiaceae				Chondromyces
OTU_447	444	L9896_Track27168_M01995_59_000000000-AK6BU_1_1119_14322_13172_1_N_0_13__OTU_447	NR_109500	Luteolibacter luojiensis strain DR4-30 16S ribosomal RNA gene, partial sequence &gt;gi|347664808|gb|JN630810.1| Luteolibacter luojiensis strain CCTCC AB 2010415 16S ribosomal RNA gene, partial sequence	98,8	100,0	1086703	cellular organisms; Bacteria; PVC group; Verrucomicrobia; Verrucomicrobiae; Verrucomicrobiales; Verrucomicrobiaceae; Luteolibacter	Bacteria				Verrucomicrobia			Verrucomicrobiae			Verrucomicrobiales			Verrucomicrobiaceae				Luteolibacter
OTU_448	441	L9896_Track27168_M01995_59_000000000-AK6BU_1_2115_24025_2995_1_N_0_13__OTU_448	HM163278	Verrucomicrobia bacterium OR-59 16S ribosomal RNA gene, partial sequence	98,2	99,3	878538	cellular organisms; Bacteria; PVC group; Verrucomicrobia; unclassified Verrucomicrobia; unclassified Verrucomicrobia (miscellaneous)	Bacteria				Verrucomicrobia
OTU_449	441	L9897_Track27169_M01995_59_000000000-AK6BU_1_2103_23425_18039_1_N_0_136__OTU_449	KC921177	Acidobacteria bacterium WY67 16S ribosomal RNA gene, partial sequence	95,3	100,0	1391519	cellular organisms; Bacteria; Acidobacteria; unclassified Acidobacteria; unclassified Acidobacteria (miscellaneous)	Bacteria				Acidobacteria
OTU_450	440	L9907_Track27179_M01995_59_000000000-AK6BU_1_1114_24563_22820_1_N_0_115__OTU_450	KC921189	Bacterium WX65 16S ribosomal RNA gene, partial sequence	87,1	99,3	1391513	cellular organisms; Bacteria; unclassified Bacteria; unclassified Bacteria (miscellaneous)	Bacteria
OTU_451	439	L9930_Track27202_M01995_59_000000000-AK6BU_1_2102_25401_6485_1_N_0_106__OTU_451	AY960770	Bacterium Ellin507 16S ribosomal RNA gene, partial sequence	98,9	99,6	320766	cellular organisms; Bacteria; PVC group; Verrucomicrobia; Spartobacteria; unclassified Spartobacteria	Bacteria				Verrucomicrobia			Spartobacteria
OTU_452	438	L9912_Track27184_M01995_59_000000000-AK6BU_1_1105_11426_5169_1_N_0_102__OTU_452	AB127737	Bacterium PE03-7G18 gene for 16S rRNA, partial sequence	95,5	96,7	257081	cellular organisms; Bacteria; unclassified Bacteria; unclassified Bacteria (miscellaneous)	Bacteria
OTU_453	436	L9896_Track27168_M01995_59_000000000-AK6BU_1_1108_24809_23239_1_N_0_13__OTU_453	KC921197	Delta proteobacterium WX152 16S ribosomal RNA gene, partial sequence	94,1	100,0	1391542	cellular organisms; Bacteria; Proteobacteria; delta/epsilon subdivisions; Deltaproteobacteria; unclassified Deltaproteobacteria; unclassified Deltaproteobacteria (miscellaneous)	Bacteria				Proteobacteria	delta/epsilon subdivisions		Deltaproteobacteria
OTU_454	435	L9896_Track27168_M01995_59_000000000-AK6BU_1_1116_22643_4116_1_N_0_13__OTU_454	AY344423	Unidentified bacterium clone L3-35 16S ribosomal RNA gene, partial sequence	98,0	100,0	1869227	cellular organisms; Bacteria; unclassified Bacteria; unclassified Bacteria (miscellaneous)	Bacteria
OTU_455	431	L9920_Track27192_M01995_59_000000000-AK6BU_1_2117_6531_19495_1_N_0_122__OTU_455	HQ675470	Actinobacterium SCGC AAA007-J07 small subunit ribosomal RNA gene, partial sequence	93,8	100,0	939192	cellular organisms; Bacteria; Terrabacteria group; Actinobacteria; Actinobacteria; unclassified Actinobacteria (class); unclassified Actinobacteria (class) (miscellaneous)	Bacteria				Actinobacteria			Actinobacteria
OTU_456	431	L9896_Track27168_M01995_59_000000000-AK6BU_1_1111_7149_22114_1_N_0_13__OTU_456	GU187030	Acidobacteria bacterium IGE-003 16S ribosomal RNA gene, partial sequence	93,7	100,0	755186	cellular organisms; Bacteria; Acidobacteria; unclassified Acidobacteria; unclassified Acidobacteria (miscellaneous)	Bacteria				Acidobacteria
OTU_457	430	L9930_Track27202_M01995_59_000000000-AK6BU_1_2116_19771_19554_1_N_0_106__OTU_457	HM748691	Bacterium Ellin6543 16S ribosomal RNA gene, partial sequence	97,1	99,3	871808	cellular organisms; Bacteria; unclassified Bacteria; unclassified Bacteria (miscellaneous)	Bacteria
OTU_458	429	L9909_Track27181_M01995_59_000000000-AK6BU_1_1102_9643_19969_1_N_0_10__OTU_458	KJ535399	Armatimonadetes bacterium JGI 0000077-K19 16S ribosomal RNA gene, partial sequence	89,4	99,3	1104605	cellular organisms; Bacteria; Terrabacteria group; Armatimonadetes; unclassified Armatimonadetes	Bacteria				Armatimonadetes
OTU_459	429	L9919_Track27191_M01995_59_000000000-AK6BU_1_2104_10769_5620_1_N_0_123__OTU_459	NR_134825	Thermogutta hypogea strain SBP2 16S ribosomal RNA, partial sequence &gt;gi|496267165|gb|KC867695.1| Thermogutta hypogea strain SBP2 16S ribosomal RNA gene, partial sequence	88,3	99,3	1331911	cellular organisms; Bacteria; PVC group; Planctomycetes; Planctomycetia; Planctomycetales; Planctomycetaceae; Thermogutta	Bacteria				Planctomycetes			Planctomycetia			Planctomycetales			Planctomycetaceae				Thermogutta
OTU_460	429	L9904_Track27176_M01995_59_000000000-AK6BU_1_1110_12969_20883_1_N_0_75__OTU_460	HM748660	Bacterium Ellin6512 16S ribosomal RNA gene, partial sequence	96,7	98,5	871777	cellular organisms; Bacteria; unclassified Bacteria; unclassified Bacteria (miscellaneous)	Bacteria
OTU_461	429	L9927_Track27199_M01995_59_000000000-AK6BU_1_1109_23870_11131_1_N_0_7__OTU_461	KP174640	Bacterium YC-LK-LKJ27 16S ribosomal RNA gene, partial sequence	94,7	97,2	1632381	cellular organisms; Bacteria; unclassified Bacteria; unclassified Bacteria (miscellaneous)	Bacteria
OTU_462	428	L9943_Track27215_M01995_59_000000000-AK6BU_1_2116_22825_7379_1_N_0_120__OTU_462	HM748677	Bacterium Ellin6529 16S ribosomal RNA gene, partial sequence	95,5	98,5	871794	cellular organisms; Bacteria; unclassified Bacteria; unclassified Bacteria (miscellaneous)	Bacteria
OTU_463	427	L9940_Track27212_M01995_59_000000000-AK6BU_1_1111_6113_3987_1_N_0_64__OTU_463	KC251739	Gaiella sp. EBR4-RS1 16S ribosomal RNA gene, partial sequence &gt;gi|556822976|gb|KF385076.1| Uncultured Gaiella sp. clone OTUl11 16S ribosomal RNA gene, partial sequence	96,7	99,3	1282739	cellular organisms; Bacteria; Terrabacteria group; Actinobacteria; Rubrobacteria; Gaiellales; Gaiellaceae; Gaiella	Bacteria				Actinobacteria			Rubrobacteria			Gaiellales			Gaiellaceae				Gaiella
OTU_464	425	L9931_Track27203_M01995_59_000000000-AK6BU_1_2110_6707_20731_1_N_0_68__OTU_464	EF605668	Unidentified bacterium clone M2_Bulk_T7s_19 16S ribosomal RNA gene, partial sequence	95,8	83,5	1869227	cellular organisms; Bacteria; unclassified Bacteria; unclassified Bacteria (miscellaneous)	Bacteria
OTU_465	424	L9919_Track27191_M01995_59_000000000-AK6BU_1_1111_20392_17293_1_N_0_123__OTU_465	KT287072	Acidobacteria bacterium HEG_-6_39 16S ribosomal RNA gene, partial sequence	96,5	100,0	1855912	cellular organisms; Bacteria; Acidobacteria; unclassified Acidobacteria; Acidobacteria subdivision 6; Luteitalea	Bacteria				Acidobacteria													Luteitalea
OTU_466	420	L9931_Track27203_M01995_59_000000000-AK6BU_1_2118_28566_9204_1_N_0_68__OTU_466	EF605940	Unidentified bacterium clone M2_Rhizo_T7s_14 16S ribosomal RNA gene, partial sequence	98,6	77,3	1869227	cellular organisms; Bacteria; unclassified Bacteria; unclassified Bacteria (miscellaneous)	Bacteria
OTU_467	420	L9926_Track27198_M01995_59_000000000-AK6BU_1_1117_19614_6066_1_N_0_6__OTU_467	EF605740	Unidentified bacterium clone 45_C2_BULK_T7s 16S ribosomal RNA gene, partial sequence	99,6	99,2	1869227	cellular organisms; Bacteria; unclassified Bacteria; unclassified Bacteria (miscellaneous)	Bacteria
OTU_468	420	L9896_Track27168_M01995_59_000000000-AK6BU_1_1108_9816_23848_1_N_0_13__OTU_468	EF219504	Uncultured bacterium clone AI-1F_B05 16S ribosomal RNA gene, partial sequence	96,0	100,0	1869227	cellular organisms; Bacteria; unclassified Bacteria; unclassified Bacteria (miscellaneous)	Bacteria
OTU_469	419	L9927_Track27199_M01995_59_000000000-AK6BU_1_2108_23918_6322_1_N_0_7__OTU_469	MG264276	Bacterium strain 3S-PB-a 16S ribosomal RNA gene, partial sequence	87,8	100,0	1869227	cellular organisms; Bacteria; unclassified Bacteria; unclassified Bacteria (miscellaneous)	Bacteria
OTU_470	418	L9915_Track27187_M01995_59_000000000-AK6BU_1_2114_13773_1407_1_N_0_111__OTU_470	MG264276	Bacterium strain 3S-PB-a 16S ribosomal RNA gene, partial sequence	87,5	98,9	1869227	cellular organisms; Bacteria; unclassified Bacteria; unclassified Bacteria (miscellaneous)	Bacteria
OTU_471	416	L9919_Track27191_M01995_59_000000000-AK6BU_1_2112_6174_9154_1_N_0_123__OTU_471	AY771935	Delta proteobacterium EtOHpelo 16S ribosomal RNA gene, partial sequence	86,3	99,6	311399	cellular organisms; Bacteria; Proteobacteria; delta/epsilon subdivisions; Deltaproteobacteria; unclassified Deltaproteobacteria; unclassified Deltaproteobacteria (miscellaneous)	Bacteria				Proteobacteria	delta/epsilon subdivisions		Deltaproteobacteria
OTU_472	415	L9896_Track27168_M01995_59_000000000-AK6BU_1_2109_26979_10296_1_N_0_13__OTU_472	AJ131819	anaerobic ammonium-oxidizing planctomycete 16S rRNA gene, clone 14	87,5	98,0	87292	cellular organisms; Bacteria; PVC group; Planctomycetes; Planctomycetia; Planctomycetales; unclassified Planctomycetales; unclassified Planctomycetales (miscellaneous)	Bacteria				Planctomycetes			Planctomycetia			Planctomycetales
OTU_473	414	L9935_Track27207_M01995_59_000000000-AK6BU_1_2102_23089_8107_1_N_0_36__OTU_473	KM187168	Rhizobiaceae bacterium CC13P 16S ribosomal RNA gene, partial sequence	99,6	100,0	1556893	cellular organisms; Bacteria; Proteobacteria; Alphaproteobacteria; Rhizobiales; Rhizobiaceae; unclassified Rhizobiaceae	Bacteria				Proteobacteria			Alphaproteobacteria			Rhizobiales			Rhizobiaceae
OTU_474	413	L9896_Track27168_M01995_59_000000000-AK6BU_1_1114_25782_18363_1_N_0_13__OTU_474	KC921174	Holophaga sp. WY42 16S ribosomal RNA gene, partial sequence	94,1	100,0	1391502	cellular organisms; Bacteria; Acidobacteria; Holophagae; Holophagales; Holophagaceae; Holophaga	Bacteria				Acidobacteria			Holophagae			Holophagales			Holophagaceae				Holophaga
OTU_475	412	L9916_Track27188_M01995_59_000000000-AK6BU_1_2117_14681_17599_1_N_0_69__OTU_475	HQ219287	Alterierythrobacter sp. R88(2010) 16S ribosomal RNA gene, partial sequence	99,2	97,4	904264	cellular organisms; Bacteria; Proteobacteria; Alphaproteobacteria; Sphingomonadales; Erythrobacteraceae; Altererythrobacter	Bacteria				Proteobacteria			Alphaproteobacteria			Sphingomonadales			Erythrobacteraceae				Altererythrobacter
OTU_476	411	L9940_Track27212_M01995_59_000000000-AK6BU_1_1118_9795_16897_1_N_0_64__OTU_476	NR_149306	Racemicystis crocea strain MSr9521 16S ribosomal RNA, partial sequence	90,5	100,0	1707966	cellular organisms; Bacteria; Proteobacteria; delta/epsilon subdivisions; Deltaproteobacteria; Myxococcales; Sorangiineae; Polyangiaceae; Racemicystis	Bacteria				Proteobacteria	delta/epsilon subdivisions		Deltaproteobacteria			Myxococcales	Sorangiineae		Polyangiaceae				Racemicystis
OTU_477	411	L9937_Track27209_M01995_59_000000000-AK6BU_1_2102_5518_8148_1_N_0_160__OTU_477	AJ231182	planctomycete str. 292 16S rRNA gene, partial	94,5	99,6	79875	cellular organisms; Bacteria; PVC group; Planctomycetes; Planctomycetia; Planctomycetales; Planctomycetaceae; unclassified Planctomycetaceae	Bacteria				Planctomycetes			Planctomycetia			Planctomycetales			Planctomycetaceae
OTU_478	407	L9896_Track27168_M01995_59_000000000-AK6BU_1_1108_21421_15551_1_N_0_13__OTU_478	MG264276	Bacterium strain 3S-PB-a 16S ribosomal RNA gene, partial sequence	88,1	99,6	1869227	cellular organisms; Bacteria; unclassified Bacteria; unclassified Bacteria (miscellaneous)	Bacteria
OTU_479	404	L9943_Track27215_M01995_59_000000000-AK6BU_1_2113_27612_14232_1_N_0_120__OTU_479	KC921189	Bacterium WX65 16S ribosomal RNA gene, partial sequence	86,7	98,9	1391513	cellular organisms; Bacteria; unclassified Bacteria; unclassified Bacteria (miscellaneous)	Bacteria
OTU_480	404	L9930_Track27202_M01995_59_000000000-AK6BU_1_1117_26557_18888_1_N_0_106__OTU_480	KX443485	Sorangiineae bacterium MSr11462 16S ribosomal RNA gene, partial sequence	94,3	97,8	1885912	cellular organisms; Bacteria; Proteobacteria; delta/epsilon subdivisions; Deltaproteobacteria; Myxococcales; Sorangiineae; Polyangiaceae; Racemicystis	Bacteria				Proteobacteria	delta/epsilon subdivisions		Deltaproteobacteria			Myxococcales	Sorangiineae		Polyangiaceae				Racemicystis
OTU_481	404	L9940_Track27212_M01995_59_000000000-AK6BU_1_1107_19147_13201_1_N_0_64__OTU_481	KP174653	Bacterium YC-LK-LKJ25 16S ribosomal RNA gene, partial sequence	92,9	100,0	1632379	cellular organisms; Bacteria; unclassified Bacteria; unclassified Bacteria (miscellaneous)	Bacteria
OTU_482	402	L9896_Track27168_M01995_59_000000000-AK6BU_1_2105_21235_19862_1_N_0_13__OTU_482	NR_117461	Jahnella thaxteri strain Pl t4 16S ribosomal RNA, partial sequence &gt;gi|307939417|gb|GU207876.1| Jahnella thaxteri strain Pl t4 16S ribosomal RNA gene, complete sequence	88,9	99,6	889265	cellular organisms; Bacteria; Proteobacteria; delta/epsilon subdivisions; Deltaproteobacteria; Myxococcales; Sorangiineae; Polyangiaceae; Jahnella	Bacteria				Proteobacteria	delta/epsilon subdivisions		Deltaproteobacteria			Myxococcales	Sorangiineae		Polyangiaceae				Jahnella
OTU_483	401	L9896_Track27168_M01995_59_000000000-AK6BU_1_2101_2692_8751_1_N_0_13__OTU_483	GU249615	Aetherobacter sp. SBSr008 16S ribosomal RNA gene, complete sequence	90,5	99,6	888843	cellular organisms; Bacteria; Proteobacteria; delta/epsilon subdivisions; Deltaproteobacteria; Myxococcales; Sorangiineae; Polyangiaceae; Aetherobacter	Bacteria				Proteobacteria	delta/epsilon subdivisions		Deltaproteobacteria			Myxococcales	Sorangiineae		Polyangiaceae				Aetherobacter
OTU_484	401	L9896_Track27168_M01995_59_000000000-AK6BU_1_1102_9717_2414_1_N_0_13__OTU_484	EF220543	Uncultured bacterium clone Fl-1F_H03 16S ribosomal RNA gene, partial sequence	94,1	100,0	1869227	cellular organisms; Bacteria; unclassified Bacteria; unclassified Bacteria (miscellaneous)	Bacteria
OTU_485	400	L9938_Track27210_M01995_59_000000000-AK6BU_1_1116_3635_13964_1_N_0_74__OTU_485	EF220543	Uncultured bacterium clone Fl-1F_H03 16S ribosomal RNA gene, partial sequence	93,7	99,6	1869227	cellular organisms; Bacteria; unclassified Bacteria; unclassified Bacteria (miscellaneous)	Bacteria
OTU_486	400	L9896_Track27168_M01995_59_000000000-AK6BU_1_1113_10565_14219_1_N_0_13__OTU_486	AB529705	Bacterium MI-37 gene for 16S ribosomal RNA, complete sequence	100,0	100,0	685854	cellular organisms; Bacteria; unclassified Bacteria; unclassified Bacteria (miscellaneous)	Bacteria
OTU_487	400	L9896_Track27168_M01995_59_000000000-AK6BU_1_1108_27961_8505_1_N_0_13__OTU_487	EF220718	Uncultured bacterium clone FI-2M_G06 16S ribosomal RNA gene, partial sequence	83,6	94,1	1869227	cellular organisms; Bacteria; unclassified Bacteria; unclassified Bacteria (miscellaneous)	Bacteria
OTU_488	398	L9936_Track27208_M01995_59_000000000-AK6BU_1_2114_9814_9108_1_N_0_121__OTU_488	GQ889457	Pirellula sp. Br1-4 16S ribosomal RNA gene, partial sequence	90,5	100,0	886847	cellular organisms; Bacteria; PVC group; Planctomycetes; Planctomycetia; Planctomycetales; Planctomycetaceae; Pirellula	Bacteria				Planctomycetes			Planctomycetia			Planctomycetales			Planctomycetaceae				Pirellula
OTU_489	397	L9896_Track27168_M01995_59_000000000-AK6BU_1_1118_22315_13619_1_N_0_13__OTU_489	AB598278	Anaerobic bacterium MO-CFX2 gene for 16S rRNA, partial sequence	86,6	100,0	913108	cellular organisms; Bacteria; Terrabacteria group; Chloroflexi; Anaerolineae; unclassified Anaerolineae	Bacteria				Chloroflexi			Anaerolineae
OTU_490	396	L9896_Track27168_M01995_59_000000000-AK6BU_1_1110_28355_19197_1_N_0_13__OTU_490	MG980170	Paenibacillus sp. strain MMun130 16S ribosomal RNA gene, partial sequence	99,2	100,0	58172	cellular organisms; Bacteria; Terrabacteria group; Firmicutes; Bacilli; Bacillales; Paenibacillaceae; Paenibacillus	Bacteria				Firmicutes			Bacilli			Bacillales			Paenibacillaceae				Paenibacillus
OTU_491	394	L9928_Track27200_M01995_59_000000000-AK6BU_1_1114_10399_23929_1_N_0_3__OTU_491	EF605654	Unidentified bacterium clone M1_Bulk_T7s_43 16S ribosomal RNA gene, partial sequence	93,4	89,1	1869227	cellular organisms; Bacteria; unclassified Bacteria; unclassified Bacteria (miscellaneous)	Bacteria
OTU_492	392	L9897_Track27169_M01995_59_000000000-AK6BU_1_1102_4363_12835_1_N_0_136__OTU_492	KP185148	Steroidobacter sp. JC2986 16S ribosomal RNA gene, partial sequence	98,2	99,3	1634994	cellular organisms; Bacteria; Proteobacteria; Gammaproteobacteria; Nevskiales; Sinobacteraceae; Steroidobacter	Bacteria				Proteobacteria			Gammaproteobacteria			Nevskiales			Sinobacteraceae				Steroidobacter
OTU_493	392	L9896_Track27168_M01995_59_000000000-AK6BU_1_1119_7454_3865_1_N_0_13__OTU_493	EU594496	Soil bacterium T16 16S ribosomal RNA gene, partial sequence	93,3	100,0	518708	cellular organisms; Bacteria; unclassified Bacteria; unclassified Bacteria (miscellaneous)	Bacteria
OTU_494	391	L9928_Track27200_M01995_59_000000000-AK6BU_1_2101_25734_4079_1_N_0_3__OTU_494	KC921198	Hyphomicrobiaceae bacterium WX185 16S ribosomal RNA gene, partial sequence	98,9	96,7	1391522	cellular organisms; Bacteria; Proteobacteria; Alphaproteobacteria; Rhizobiales; Hyphomicrobiaceae; unclassified Hyphomicrobiaceae	Bacteria				Proteobacteria			Alphaproteobacteria			Rhizobiales			Hyphomicrobiaceae
OTU_495	389	L9896_Track27168_M01995_59_000000000-AK6BU_1_1116_9486_24835_1_N_0_13__OTU_495	LN833246	Acidobacteria bacterium CB 286367 partial 16S rRNA gene, strain CB 286367	93,7	100,0	1639887	cellular organisms; Bacteria; Acidobacteria; unclassified Acidobacteria; unclassified Acidobacteria (miscellaneous)	Bacteria				Acidobacteria
OTU_496	385	L9919_Track27191_M01995_59_000000000-AK6BU_1_2111_16289_11160_1_N_0_123__OTU_496	AB540001	Bacteroidetes bacterium N2 gene for 16S rRNA, partial sequence	95,7	100,0	708120	cellular organisms; Bacteria; FCB group; Bacteroidetes/Chlorobi group; Bacteroidetes; unclassified Bacteroidetes; unclassified Bacteroidetes (miscellaneous)	Bacteria				Bacteroidetes
OTU_497	385	L9896_Track27168_M01995_59_000000000-AK6BU_1_1107_23745_20110_1_N_0_13__OTU_497	NR_153698	Niastella hibisci strain THG-YS3.2.1 16S ribosomal RNA, partial sequence	95,7	100,0	1781166	cellular organisms; Bacteria; FCB group; Bacteroidetes/Chlorobi group; Bacteroidetes; Chitinophagia; Chitinophagales; Chitinophagaceae; Niastella	Bacteria				Bacteroidetes			Chitinophagia			Chitinophagales			Chitinophagaceae				Niastella
OTU_498	385	L9896_Track27168_M01995_59_000000000-AK6BU_1_1118_19026_8847_1_N_0_13__OTU_498	X99392	Opitutus sp. VeSm13 16S rRNA gene, strain VeSm13	98,8	100,0	134636	cellular organisms; Bacteria; PVC group; Verrucomicrobia; Opitutae; Opitutales; Opitutaceae; Opitutus	Bacteria				Verrucomicrobia			Opitutae			Opitutales			Opitutaceae				Opitutus
OTU_499	384	L9896_Track27168_M01995_59_000000000-AK6BU_1_2104_13740_14509_1_N_0_13__OTU_499	KY038374	Euzebya sp. strain DSW09 16S ribosomal RNA gene, partial sequence	90,1	100,0	1971409	cellular organisms; Bacteria; Terrabacteria group; Actinobacteria; Nitriliruptoria; Euzebyales; Euzebyaceae; Euzebya	Bacteria				Actinobacteria			Nitriliruptoria			Euzebyales			Euzebyaceae				Euzebya
OTU_500	383	L9912_Track27184_M01995_59_000000000-AK6BU_1_2111_26469_4687_1_N_0_102__OTU_500	EF414074	Unidentified bacterium clone MPCa6_G05 16S ribosomal RNA gene, partial sequence	89,4	96,7	1869227	cellular organisms; Bacteria; unclassified Bacteria; unclassified Bacteria (miscellaneous)	Bacteria
OTU_501	382	L9916_Track27188_M01995_59_000000000-AK6BU_1_1119_22071_4738_1_N_0_69__OTU_501	NR_112731	Actinocorallia longicatena strain NBRC 15961 16S ribosomal RNA gene, partial sequence &gt;gi|164455136|dbj|AB364590.1| Actinocorallia longicatena gene for 16S rRNA, partial sequence, strain: NBRC 15961	90,0	98,9	111803	cellular organisms; Bacteria; Terrabacteria group; Actinobacteria; Actinobacteria; Streptosporangiales; Thermomonosporaceae; Actinocorallia	Bacteria				Actinobacteria			Actinobacteria			Streptosporangiales			Thermomonosporaceae				Actinocorallia
OTU_502	381	L9942_Track27214_M01995_59_000000000-AK6BU_1_2106_9646_21291_1_N_0_1__OTU_502	EF599958	Lentzea sp. MS6 16S ribosomal RNA gene, partial sequence	99,6	97,1	461449	cellular organisms; Bacteria; Terrabacteria group; Actinobacteria; Actinobacteria; Pseudonocardiales; Pseudonocardiaceae; Lentzea	Bacteria				Actinobacteria			Actinobacteria			Pseudonocardiales			Pseudonocardiaceae				Lentzea
OTU_503	381	L9896_Track27168_M01995_59_000000000-AK6BU_1_1108_20971_8077_1_N_0_13__OTU_503	KT287072	Acidobacteria bacterium HEG_-6_39 16S ribosomal RNA gene, partial sequence	86,3	98,0	1855912	cellular organisms; Bacteria; Acidobacteria; unclassified Acidobacteria; Acidobacteria subdivision 6; Luteitalea	Bacteria				Acidobacteria													Luteitalea
OTU_504	380	L9896_Track27168_M01995_59_000000000-AK6BU_1_2109_5010_18948_1_N_0_13__OTU_504	KT287072	Acidobacteria bacterium HEG_-6_39 16S ribosomal RNA gene, partial sequence	87,8	96,8	1855912	cellular organisms; Bacteria; Acidobacteria; unclassified Acidobacteria; Acidobacteria subdivision 6; Luteitalea	Bacteria				Acidobacteria													Luteitalea
OTU_505	380	L9896_Track27168_M01995_59_000000000-AK6BU_1_2114_22839_1978_1_N_0_13__OTU_505	KJ544058	Bacterium AM0361 16S ribosomal RNA gene, partial sequence	87,7	99,6	1578554	cellular organisms; Bacteria; unclassified Bacteria; unclassified Bacteria (miscellaneous)	Bacteria
OTU_506	378	L9896_Track27168_M01995_59_000000000-AK6BU_1_2105_1909_11556_1_N_0_13__OTU_506	MG385113	Kribbella sp. strain 127246 16S ribosomal RNA gene, partial sequence	97,6	100,0	1871183	cellular organisms; Bacteria; Terrabacteria group; Actinobacteria; Actinobacteria; Propionibacteriales; Nocardioidaceae; Kribbella	Bacteria				Actinobacteria			Actinobacteria			Propionibacteriales			Nocardioidaceae				Kribbella
OTU_507	378	L9897_Track27169_M01995_59_000000000-AK6BU_1_1104_23454_17621_1_N_0_136__OTU_507	KC921197	Delta proteobacterium WX152 16S ribosomal RNA gene, partial sequence	88,5	99,6	1391542	cellular organisms; Bacteria; Proteobacteria; delta/epsilon subdivisions; Deltaproteobacteria; unclassified Deltaproteobacteria; unclassified Deltaproteobacteria (miscellaneous)	Bacteria				Proteobacteria	delta/epsilon subdivisions		Deltaproteobacteria
OTU_508	377	L9930_Track27202_M01995_59_000000000-AK6BU_1_1113_15885_16284_1_N_0_106__OTU_508	KC485333	Acidobacteria bacterium WSR12 16S ribosomal RNA gene, partial sequence	96,6	96,7	1346880	cellular organisms; Bacteria; Acidobacteria; unclassified Acidobacteria; unclassified Acidobacteria (miscellaneous)	Bacteria				Acidobacteria
OTU_509	377	L9896_Track27168_M01995_59_000000000-AK6BU_1_1107_18008_12153_1_N_0_13__OTU_509	HQ341784	Verrucomicrobia bacterium WD61 16S ribosomal RNA gene, partial sequence	96,0	100,0	914635	cellular organisms; Bacteria; PVC group; Verrucomicrobia; unclassified Verrucomicrobia; unclassified Verrucomicrobia (miscellaneous)	Bacteria				Verrucomicrobia
OTU_510	375	L9896_Track27168_M01995_59_000000000-AK6BU_1_1108_17062_20657_1_N_0_13__OTU_510	KJ810530	Candidatus Nitrososphaera sp. THUAOA clone 1 16S ribosomal RNA gene, partial sequence	96,4	100,0	1526932	cellular organisms; Archaea; TACK group; Thaumarchaeota; Nitrososphaeria; Nitrososphaerales; Nitrososphaeraceae; Nitrososphaera	Archaea				Thaumarchaeota			Nitrososphaeria			Nitrososphaerales			Nitrososphaeraceae				Nitrososphaera
OTU_511	374	L9916_Track27188_M01995_59_000000000-AK6BU_1_2119_9556_18807_1_N_0_69__OTU_511	KC699532	Streptomyces sp. CNT-372 16S ribosomal RNA gene, partial sequence	93,9	97,0	1310423	cellular organisms; Bacteria; Terrabacteria group; Actinobacteria; Actinobacteria; Streptomycetales; Streptomycetaceae; Streptomyces	Bacteria				Actinobacteria			Actinobacteria			Streptomycetales			Streptomycetaceae				Streptomyces
OTU_512	374	L9896_Track27168_M01995_59_000000000-AK6BU_1_2105_14699_18711_1_N_0_13__OTU_512	NR_075013	Pelobacter carbinolicus strain DSM 2380 16S ribosomal RNA, complete sequence	89,7	100,0	19	cellular organisms; Bacteria; Proteobacteria; delta/epsilon subdivisions; Deltaproteobacteria; Desulfuromonadales; Desulfuromonadaceae; Pelobacter	Bacteria				Proteobacteria	delta/epsilon subdivisions		Deltaproteobacteria			Desulfuromonadales			Desulfuromonadaceae				Pelobacter
OTU_513	372	L9938_Track27210_M01995_59_000000000-AK6BU_1_1118_6408_22713_1_N_0_74__OTU_513	AB308363	Bacterium TG161 gene for 16S ribosomal RNA, partial sequence	97,1	100,0	448117	cellular organisms; Bacteria; unclassified Bacteria; unclassified Bacteria (miscellaneous)	Bacteria
OTU_514	371	L9933_Track27205_M01995_59_000000000-AK6BU_1_2114_27729_8568_1_N_0_103__OTU_514	AJ871227	Sphaerobacter thermophilus partial 16S rRNA gene, clone 185-3	95,9	99,3	2057	cellular organisms; Bacteria; Terrabacteria group; Chloroflexi; Thermomicrobia; Sphaerobacteridae; Sphaerobacterales; Sphaerobacterineae; Sphaerobacteraceae; Sphaerobacter	Bacteria				Chloroflexi			Thermomicrobia	Sphaerobacteridae		Sphaerobacterales	Sphaerobacterineae		Sphaerobacteraceae				Sphaerobacter
OTU_515	371	L9897_Track27169_M01995_59_000000000-AK6BU_1_2116_7524_18877_1_N_0_136__OTU_515	EF605845	Unidentified bacterium clone 35_L1_BULK_T7s 16S ribosomal RNA gene, partial sequence	94,6	95,3	1869227	cellular organisms; Bacteria; unclassified Bacteria; unclassified Bacteria (miscellaneous)	Bacteria
OTU_516	370	L9896_Track27168_M01995_59_000000000-AK6BU_1_1104_20191_13279_1_N_0_13__OTU_516	HQ663419	Actinobacterium SCGC AAA043-P15 16S small subunit ribosomal RNA gene, partial sequence	94,5	100,0	938505	cellular organisms; Bacteria; Terrabacteria group; Actinobacteria; Actinobacteria; unclassified Actinobacteria (class); unclassified Actinobacteria (class) (miscellaneous)	Bacteria				Actinobacteria			Actinobacteria
OTU_517	369	L9930_Track27202_M01995_59_000000000-AK6BU_1_1113_17759_5046_1_N_0_106__OTU_517	LN876547	Micromonosporaceae bacterium URHE0070 partial 16S rRNA gene, strain URHE0070	97,7	97,1	1380349	cellular organisms; Bacteria; Terrabacteria group; Actinobacteria; Actinobacteria; Micromonosporales; Micromonosporaceae; unclassified Micromonosporaceae	Bacteria				Actinobacteria			Actinobacteria			Micromonosporales			Micromonosporaceae
OTU_518	369	L9896_Track27168_M01995_59_000000000-AK6BU_1_1105_29104_13266_1_N_0_13__OTU_518	AB308363	Bacterium TG161 gene for 16S ribosomal RNA, partial sequence	98,4	100,0	448117	cellular organisms; Bacteria; unclassified Bacteria; unclassified Bacteria (miscellaneous)	Bacteria
OTU_519	367	L9916_Track27188_M01995_59_000000000-AK6BU_1_1110_11380_21207_1_N_0_69__OTU_519	KT803371	Frigoribacterium sp. 734G116 16S ribosomal RNA gene, partial sequence	98,9	99,3	1727396	cellular organisms; Bacteria; Terrabacteria group; Actinobacteria; Actinobacteria; Micrococcales; Microbacteriaceae; Frigoribacterium	Bacteria				Actinobacteria			Actinobacteria			Micrococcales			Microbacteriaceae				Frigoribacterium
OTU_520	367	L9896_Track27168_M01995_59_000000000-AK6BU_1_1116_10418_14227_1_N_0_13__OTU_520	KU147522	Uncultured bacterium clone 3.9G_12858 16S ribosomal RNA gene, partial sequence	99,6	100,0	77133	cellular organisms; Bacteria; environmental samples	Bacteria
OTU_521	366	L9933_Track27205_M01995_59_000000000-AK6BU_1_1113_28854_16660_1_N_0_103__OTU_521	AY673312	Gemmatimonadetes bacterium Ellin7146 16S ribosomal RNA gene, partial sequence	97,4	98,9	305058	cellular organisms; Bacteria; FCB group; Gemmatimonadetes; unclassified Gemmatimonadetes	Bacteria				Gemmatimonadetes
OTU_522	366	L9896_Track27168_M01995_59_000000000-AK6BU_1_1112_11013_2759_1_N_0_13__OTU_522	HM748653	Bacterium Ellin6505 16S ribosomal RNA gene, partial sequence	92,5	100,0	871770	cellular organisms; Bacteria; unclassified Bacteria; unclassified Bacteria (miscellaneous)	Bacteria
OTU_523	364	L9896_Track27168_M01995_59_000000000-AK6BU_1_2101_21346_11887_1_N_0_13__OTU_523	MH015187	Flavobacterium sp. strain isolate200 16S ribosomal RNA gene, partial sequence	100,0	100,0	239	cellular organisms; Bacteria; FCB group; Bacteroidetes/Chlorobi group; Bacteroidetes; Flavobacteriia; Flavobacteriales; Flavobacteriaceae; Flavobacterium	Bacteria				Bacteroidetes			Flavobacteriia			Flavobacteriales			Flavobacteriaceae				Flavobacterium
OTU_524	363	L9900_Track27172_M01995_59_000000000-AK6BU_1_2116_25153_2856_1_N_0_66__OTU_524	CP019169	Betaproteobacteria bacterium GR16-43, complete genome	98,9	98,9	1904640	cellular organisms; Bacteria; Proteobacteria; Betaproteobacteria; unclassified Betaproteobacteria; unclassified Betaproteobacteria (miscellaneous)	Bacteria				Proteobacteria			Betaproteobacteria
OTU_525	363	L9922_Track27194_M01995_59_000000000-AK6BU_1_2116_3258_7146_1_N_0_62__OTU_525	AB246770	Myxobacterium AT3-03 gene for 16S rRNA, partial sequence	93,2	97,1	366541	cellular organisms; Bacteria; Proteobacteria; delta/epsilon subdivisions; Deltaproteobacteria; Myxococcales; unclassified Myxococcales; unclassified Myxococcales (miscellaneous)	Bacteria				Proteobacteria	delta/epsilon subdivisions		Deltaproteobacteria			Myxococcales
OTU_526	363	L9896_Track27168_M01995_59_000000000-AK6BU_1_1111_20383_2222_1_N_0_13__OTU_526	HF912446	Alteromonas sp. Gp-4-13.1 partial 16S rRNA gene, isolate Gp-4-13.1 &gt;gi|507418364|emb|HF912738.1| Uncultured bacterium partial 16S rRNA gene, clone Klon-I-60-voll	92,1	100,0	1303824	cellular organisms; Bacteria; Proteobacteria; Gammaproteobacteria; Alteromonadales; Alteromonadaceae; Alteromonas	Bacteria				Proteobacteria			Gammaproteobacteria			Alteromonadales			Alteromonadaceae				Alteromonas
OTU_527	360	L9935_Track27207_M01995_59_000000000-AK6BU_1_1109_7538_20855_1_N_0_36__OTU_527	EF606037	Unidentified bacterium clone 35_H_RHIZO_H1_T7s 16S ribosomal RNA gene, partial sequence	96,2	83,9	1869227	cellular organisms; Bacteria; unclassified Bacteria; unclassified Bacteria (miscellaneous)	Bacteria
OTU_528	359	L9896_Track27168_M01995_59_000000000-AK6BU_1_1110_12201_21853_1_N_0_13__OTU_528	AB897514	Gamma proteobacterium GRS-1 gene for 16S ribosomal RNA, partial sequence	92,5	100,0	1436960	cellular organisms; Bacteria; Proteobacteria; Gammaproteobacteria; unclassified Gammaproteobacteria; unclassified Gammaproteobacteria (miscellaneous)	Bacteria				Proteobacteria			Gammaproteobacteria
OTU_529	359	L9896_Track27168_M01995_59_000000000-AK6BU_1_1118_7624_23885_1_N_0_13__OTU_529	U68681	Unidentified eubacterium from the Amazon 16S ribosomal RNA gene, partial sequence	94,1	100,0	1869227	cellular organisms; Bacteria; unclassified Bacteria; unclassified Bacteria (miscellaneous)	Bacteria
OTU_530	358	L9902_Track27174_M01995_59_000000000-AK6BU_1_2105_7153_22326_1_N_0_30__OTU_530	KT287072	Acidobacteria bacterium HEG_-6_39 16S ribosomal RNA gene, partial sequence	87,2	97,4	1855912	cellular organisms; Bacteria; Acidobacteria; unclassified Acidobacteria; Acidobacteria subdivision 6; Luteitalea	Bacteria				Acidobacteria													Luteitalea
OTU_531	358	L9935_Track27207_M01995_59_000000000-AK6BU_1_1107_28708_9899_1_N_0_36__OTU_531	EF220543	Uncultured bacterium clone Fl-1F_H03 16S ribosomal RNA gene, partial sequence	92,5	97,1	1869227	cellular organisms; Bacteria; unclassified Bacteria; unclassified Bacteria (miscellaneous)	Bacteria
OTU_532	358	L9896_Track27168_M01995_59_000000000-AK6BU_1_1105_21316_6121_1_N_0_13__OTU_532	GU187030	Acidobacteria bacterium IGE-003 16S ribosomal RNA gene, partial sequence	94,9	100,0	755186	cellular organisms; Bacteria; Acidobacteria; unclassified Acidobacteria; unclassified Acidobacteria (miscellaneous)	Bacteria				Acidobacteria
OTU_533	357	L9929_Track27201_M01995_59_000000000-AK6BU_1_1117_24933_3969_1_N_0_93__OTU_533	EF220543	Uncultured bacterium clone Fl-1F_H03 16S ribosomal RNA gene, partial sequence	94,1	100,0	1869227	cellular organisms; Bacteria; unclassified Bacteria; unclassified Bacteria (miscellaneous)	Bacteria
OTU_534	356	L9919_Track27191_M01995_59_000000000-AK6BU_1_1118_9204_10618_1_N_0_123__OTU_534	NR_108743	Chitinivorax tropicus strain KL-9 16S ribosomal RNA gene, partial sequence &gt;gi|284821870|gb|GU362099.1| Chitinivorax tropicus strain KL-9 16S ribosomal RNA gene, partial sequence	95,0	96,3	714531	cellular organisms; Bacteria; Proteobacteria; Betaproteobacteria; unclassified Betaproteobacteria; Chitinivorax	Bacteria				Proteobacteria			Betaproteobacteria										Chitinivorax
OTU_535	356	L9896_Track27168_M01995_59_000000000-AK6BU_1_1108_23287_21278_1_N_0_13__OTU_535	KC921197	Delta proteobacterium WX152 16S ribosomal RNA gene, partial sequence	97,6	100,0	1391542	cellular organisms; Bacteria; Proteobacteria; delta/epsilon subdivisions; Deltaproteobacteria; unclassified Deltaproteobacteria; unclassified Deltaproteobacteria (miscellaneous)	Bacteria				Proteobacteria	delta/epsilon subdivisions		Deltaproteobacteria
OTU_536	356	L9896_Track27168_M01995_59_000000000-AK6BU_1_1106_11975_12649_1_N_0_13__OTU_536	LN827540	Methanomassiliicoccus sp. P27 partial 16S rRNA gene, strain P27	94,1	100,0	1622078	cellular organisms; Archaea; Euryarchaeota; Thermoplasmata; Methanomassiliicoccales; Methanomassiliicoccaceae; Methanomassiliicoccus	Archaea				Euryarchaeota			Thermoplasmata			Methanomassiliicoccales			Methanomassiliicoccaceae				Methanomassiliicoccus
OTU_537	355	L9896_Track27168_M01995_59_000000000-AK6BU_1_1118_16925_4645_1_N_0_13__OTU_537	JF488353	Planctomycetes bacterium SCGC AAA166-J20 16S ribosomal RNA gene, partial sequence	89,3	99,6	1010412	cellular organisms; Bacteria; PVC group; Planctomycetes; unclassified Planctomycetes	Bacteria				Planctomycetes
OTU_538	355	L9897_Track27169_M01995_59_000000000-AK6BU_1_2109_8045_14415_1_N_0_136__OTU_538	HQ675555	Chloroflexi bacterium SCGC AAA240-C09 small subunit ribosomal RNA gene, partial sequence	86,4	98,8	939411	cellular organisms; Bacteria; Terrabacteria group; Chloroflexi; unclassified Chloroflexi; unclassified Chloroflexi (miscellaneous)	Bacteria				Chloroflexi
OTU_539	354	L9896_Track27168_M01995_59_000000000-AK6BU_1_1110_15057_22090_1_N_0_13__OTU_539	GU249614	Jahnella thaxteri strain SBSr007 16S ribosomal RNA gene, partial sequence	91,3	99,6	889265	cellular organisms; Bacteria; Proteobacteria; delta/epsilon subdivisions; Deltaproteobacteria; Myxococcales; Sorangiineae; Polyangiaceae; Jahnella	Bacteria				Proteobacteria	delta/epsilon subdivisions		Deltaproteobacteria			Myxococcales	Sorangiineae		Polyangiaceae				Jahnella
OTU_540	354	L9896_Track27168_M01995_59_000000000-AK6BU_1_1112_3143_18161_1_N_0_13__OTU_540	KY445711	Rhodanobacter sp. strain TM-B160 16S ribosomal RNA gene, partial sequence	87,7	100,0	1883446	cellular organisms; Bacteria; Proteobacteria; Gammaproteobacteria; Xanthomonadales; Rhodanobacteraceae; Rhodanobacter	Bacteria				Proteobacteria			Gammaproteobacteria			Xanthomonadales			Rhodanobacteraceae				Rhodanobacter
OTU_541	352	L9919_Track27191_M01995_59_000000000-AK6BU_1_2113_14105_21846_1_N_0_123__OTU_541	KC921163	Planctomycete LX80 16S ribosomal RNA gene, partial sequence	94,5	99,6	1391546	cellular organisms; Bacteria; PVC group; Planctomycetes; Planctomycetia; Planctomycetales; Planctomycetaceae; unclassified Planctomycetaceae	Bacteria				Planctomycetes			Planctomycetia			Planctomycetales			Planctomycetaceae
OTU_542	352	L9928_Track27200_M01995_59_000000000-AK6BU_1_2107_13101_7734_1_N_0_3__OTU_542	U68669	Unidentified eubacterium from the Amazon 16S ribosomal RNA gene, partial sequence	92,9	100,0	1869227	cellular organisms; Bacteria; unclassified Bacteria; unclassified Bacteria (miscellaneous)	Bacteria
OTU_543	351	L9931_Track27203_M01995_59_000000000-AK6BU_1_1101_8910_20802_1_N_0_68__OTU_543	NR_109442	Arenimonas daechungensis strain CH15-1 16S ribosomal RNA gene, partial sequence &gt;gi|339646637|gb|JN033774.1| Arenimonas daechungensis strain CH15-1 16S ribosomal RNA gene, partial sequence	97,0	97,1	1052258	cellular organisms; Bacteria; Proteobacteria; Gammaproteobacteria; Xanthomonadales; Xanthomonadaceae; Arenimonas	Bacteria				Proteobacteria			Gammaproteobacteria			Xanthomonadales			Xanthomonadaceae				Arenimonas
OTU_544	351	L9896_Track27168_M01995_59_000000000-AK6BU_1_2101_7723_11748_1_N_0_13__OTU_544	KP174640	Bacterium YC-LK-LKJ27 16S ribosomal RNA gene, partial sequence	88,5	100,0	1632381	cellular organisms; Bacteria; unclassified Bacteria; unclassified Bacteria (miscellaneous)	Bacteria
OTU_545	349	L9896_Track27168_M01995_59_000000000-AK6BU_1_2119_25750_8677_1_N_0_13__OTU_545	HQ675488	Gemmatimonadetes bacterium SCGC AAA007-O06 small subunit ribosomal RNA gene, partial sequence	96,9	100,0	939711	cellular organisms; Bacteria; FCB group; Gemmatimonadetes; unclassified Gemmatimonadetes	Bacteria				Gemmatimonadetes
OTU_546	349	L9896_Track27168_M01995_59_000000000-AK6BU_1_1102_11081_3407_1_N_0_13__OTU_546	X99392	Opitutus sp. VeSm13 16S rRNA gene, strain VeSm13	97,2	100,0	134636	cellular organisms; Bacteria; PVC group; Verrucomicrobia; Opitutae; Opitutales; Opitutaceae; Opitutus	Bacteria				Verrucomicrobia			Opitutae			Opitutales			Opitutaceae				Opitutus
OTU_547	348	L9896_Track27168_M01995_59_000000000-AK6BU_1_1107_8038_21894_1_N_0_13__OTU_547	AF009987	Unidentified eubacterium 16S ribosomal RNA gene, complete sequence	94,2	82,1	1869227	cellular organisms; Bacteria; unclassified Bacteria; unclassified Bacteria (miscellaneous)	Bacteria
OTU_548	346	L9896_Track27168_M01995_59_000000000-AK6BU_1_1110_8600_19729_1_N_0_13__OTU_548	KC921177	Acidobacteria bacterium WY67 16S ribosomal RNA gene, partial sequence	96,4	100,0	1391519	cellular organisms; Bacteria; Acidobacteria; unclassified Acidobacteria; unclassified Acidobacteria (miscellaneous)	Bacteria				Acidobacteria
OTU_549	343	L9896_Track27168_M01995_59_000000000-AK6BU_1_1110_18328_21084_1_N_0_13__OTU_549	KC921193	Delta proteobacterium WX81 16S ribosomal RNA gene, partial sequence	96,4	100,0	1391543	cellular organisms; Bacteria; Proteobacteria; delta/epsilon subdivisions; Deltaproteobacteria; unclassified Deltaproteobacteria; unclassified Deltaproteobacteria (miscellaneous)	Bacteria				Proteobacteria	delta/epsilon subdivisions		Deltaproteobacteria
OTU_550	342	L9899_Track27171_M01995_59_000000000-AK6BU_1_2114_23332_4265_1_N_0_29__OTU_550	EF220436	Uncultured bacterium clone FI-2F_F07 16S ribosomal RNA gene, partial sequence	97,7	97,1	1869227	cellular organisms; Bacteria; unclassified Bacteria; unclassified Bacteria (miscellaneous)	Bacteria
OTU_551	341	L9902_Track27174_M01995_59_000000000-AK6BU_1_1109_8674_14251_1_N_0_30__OTU_551	HF912445	Alteromonas sp. Gp-3-7.1 partial 16S rRNA gene, isolate Gp-3-7.1 &gt;gi|507418363|emb|HF912737.1| Uncultured bacterium partial 16S rRNA gene, clone Klon-II-616V-7-voll	93,6	96,7	1303823	cellular organisms; Bacteria; Proteobacteria; Gammaproteobacteria; Alteromonadales; Alteromonadaceae; Alteromonas	Bacteria				Proteobacteria			Gammaproteobacteria			Alteromonadales			Alteromonadaceae				Alteromonas
OTU_552	339	L9916_Track27188_M01995_59_000000000-AK6BU_1_2110_22095_24203_1_N_0_69__OTU_552	AB246771	Myxobacterium AT1-01 gene for 16S rRNA, partial sequence	90,8	99,6	366542	cellular organisms; Bacteria; Proteobacteria; delta/epsilon subdivisions; Deltaproteobacteria; Myxococcales; unclassified Myxococcales; unclassified Myxococcales (miscellaneous)	Bacteria				Proteobacteria	delta/epsilon subdivisions		Deltaproteobacteria			Myxococcales
OTU_553	339	L9896_Track27168_M01995_59_000000000-AK6BU_1_1106_8424_24872_1_N_0_13__OTU_553	AY960777	Uncultured Verrucomicrobia bacterium gene for 16S ribosomal RNA, partial sequence, clone: B76 &gt;gi|62005140|gb|AY960777.1| Bacterium Ellin514 16S ribosomal RNA gene, partial sequence	96,4	100,0	320771	cellular organisms; Bacteria; PVC group; Verrucomicrobia; Verrucomicrobiae; Verrucomicrobiales; Verrucomicrobia subdivision 3; Pedosphaera; Pedosphaera parvula	Bacteria				Verrucomicrobia			Verrucomicrobiae			Verrucomicrobiales			Verrucomicrobia subdivision 3				Pedosphaera		Pedosphaera parvula
OTU_554	338	L9930_Track27202_M01995_59_000000000-AK6BU_1_1110_19764_21304_1_N_0_106__OTU_554	GU187033	Acidobacteria bacterium IGE-005 16S ribosomal RNA gene, partial sequence	96,2	98,5	755189	cellular organisms; Bacteria; Acidobacteria; unclassified Acidobacteria; unclassified Acidobacteria (miscellaneous)	Bacteria				Acidobacteria
OTU_555	338	L9896_Track27168_M01995_59_000000000-AK6BU_1_2109_22963_18946_1_N_0_13__OTU_555	HM748658	Bacterium Ellin6510 16S ribosomal RNA gene, partial sequence	95,7	100,0	871775	cellular organisms; Bacteria; unclassified Bacteria; unclassified Bacteria (miscellaneous)	Bacteria
OTU_556	338	L9896_Track27168_M01995_59_000000000-AK6BU_1_1113_15895_9531_1_N_0_13__OTU_556	EF605725	Unidentified bacterium clone 37_C1_BULK_T7s 16S ribosomal RNA gene, partial sequence	98,1	81,4	1869227	cellular organisms; Bacteria; unclassified Bacteria; unclassified Bacteria (miscellaneous)	Bacteria
OTU_557	337	L9896_Track27168_M01995_59_000000000-AK6BU_1_2105_22481_19384_1_N_0_13__OTU_557	CP011971	Steroidobacter denitrificans strain DSM 18526, complete genome	95,1	96,4	465721	cellular organisms; Bacteria; Proteobacteria; Gammaproteobacteria; Nevskiales; Sinobacteraceae; Steroidobacter	Bacteria				Proteobacteria			Gammaproteobacteria			Nevskiales			Sinobacteraceae				Steroidobacter
OTU_558	337	L9904_Track27176_M01995_59_000000000-AK6BU_1_1111_13107_8475_1_N_0_75__OTU_558	NR_112620	Thioprofundum hispidum strain gps61 16S ribosomal RNA gene, partial sequence &gt;gi|300068295|dbj|AB266389.1| Thioprofundum hispidum gene for 16S rRNA, partial sequence	96,6	96,7	394805	cellular organisms; Bacteria; Proteobacteria; Gammaproteobacteria; Chromatiales; Thioprofundaceae; Thioprofundum	Bacteria				Proteobacteria			Gammaproteobacteria			Chromatiales			Thioprofundaceae				Thioprofundum
OTU_559	336	L9896_Track27168_M01995_59_000000000-AK6BU_1_1118_23634_17081_1_N_0_13__OTU_559	GU249614	Jahnella thaxteri strain SBSr007 16S ribosomal RNA gene, partial sequence	91,7	99,6	889265	cellular organisms; Bacteria; Proteobacteria; delta/epsilon subdivisions; Deltaproteobacteria; Myxococcales; Sorangiineae; Polyangiaceae; Jahnella	Bacteria				Proteobacteria	delta/epsilon subdivisions		Deltaproteobacteria			Myxococcales	Sorangiineae		Polyangiaceae				Jahnella
OTU_560	335	L9896_Track27168_M01995_59_000000000-AK6BU_1_1108_26123_17962_1_N_0_13__OTU_560	NR_109544	Ornatilinea apprima strain P3M-1 16S ribosomal RNA gene, partial sequence &gt;gi|372863930|gb|JQ292916.1| Ornatilinea apprima strain P3M-1 16S ribosomal RNA gene, partial sequence	89,3	100,0	1134406	cellular organisms; Bacteria; Terrabacteria group; Chloroflexi; Anaerolineae; Anaerolineales; Anaerolineaceae; Ornatilinea	Bacteria				Chloroflexi			Anaerolineae			Anaerolineales			Anaerolineaceae				Ornatilinea
OTU_561	335	L9896_Track27168_M01995_59_000000000-AK6BU_1_1107_11249_23381_1_N_0_13__OTU_561	KX443485	Sorangiineae bacterium MSr11462 16S ribosomal RNA gene, partial sequence	92,9	100,0	1885912	cellular organisms; Bacteria; Proteobacteria; delta/epsilon subdivisions; Deltaproteobacteria; Myxococcales; Sorangiineae; Polyangiaceae; Racemicystis	Bacteria				Proteobacteria	delta/epsilon subdivisions		Deltaproteobacteria			Myxococcales	Sorangiineae		Polyangiaceae				Racemicystis
OTU_562	334	L9908_Track27180_M01995_59_000000000-AK6BU_1_2108_18316_13044_1_N_0_95__OTU_562	KY441442	Rubrobacter sp. HPK2-2 16S ribosomal RNA gene, partial sequence	95,3	100,0	1933902	cellular organisms; Bacteria; Terrabacteria group; Actinobacteria; Rubrobacteria; Rubrobacterales; Rubrobacteraceae; Rubrobacter	Bacteria				Actinobacteria			Rubrobacteria			Rubrobacterales			Rubrobacteraceae				Rubrobacter
OTU_563	334	L9896_Track27168_M01995_59_000000000-AK6BU_1_1110_13859_24539_1_N_0_13__OTU_563	AY960781	Bacterium Ellin518 16S ribosomal RNA gene, partial sequence	96,4	98,8	320775	cellular organisms; Bacteria; PVC group; Verrucomicrobia; Verrucomicrobiae; Verrucomicrobiales; Verrucomicrobia subdivision 3; unclassified Verrucomicrobia subdivision 3	Bacteria				Verrucomicrobia			Verrucomicrobiae			Verrucomicrobiales			Verrucomicrobia subdivision 3
OTU_564	333	L9896_Track27168_M01995_59_000000000-AK6BU_1_2101_10716_14390_1_N_0_13__OTU_564	JN627988	Rhodomicrobium sp. L-6-160 16S ribosomal RNA gene, partial sequence	100,0	100,0	1136099	cellular organisms; Bacteria; Proteobacteria; Alphaproteobacteria; Rhizobiales; Hyphomicrobiaceae; Rhodomicrobium	Bacteria				Proteobacteria			Alphaproteobacteria			Rhizobiales			Hyphomicrobiaceae				Rhodomicrobium
OTU_565	333	L9896_Track27168_M01995_59_000000000-AK6BU_1_1118_8509_24279_1_N_0_13__OTU_565	HQ675422	Gemmatimonadetes bacterium SCGC AAA003-K10 small subunit ribosomal RNA gene, partial sequence	90,5	99,6	939720	cellular organisms; Bacteria; unclassified Bacteria; unclassified Bacteria (miscellaneous)	Bacteria
OTU_566	332	L9896_Track27168_M01995_59_000000000-AK6BU_1_2101_29446_14353_1_N_0_13__OTU_566	KX783564	Blastopirellula sp. CAU 1293 16S ribosomal RNA gene, partial sequence	92,9	99,6	1902440	cellular organisms; Bacteria; PVC group; Planctomycetes; Planctomycetia; Planctomycetales; Planctomycetaceae; Blastopirellula	Bacteria				Planctomycetes			Planctomycetia			Planctomycetales			Planctomycetaceae				Blastopirellula
OTU_567	332	L9896_Track27168_M01995_59_000000000-AK6BU_1_2113_22263_21004_1_N_0_13__OTU_567	NR_137248	Limibacillus halophilus strain CAU 1121 16S ribosomal RNA, partial sequence	84,8	98,8	1579333	cellular organisms; Bacteria; Proteobacteria; Alphaproteobacteria; Rhodospirillales; Rhodospirillaceae; Limibacillus	Bacteria				Proteobacteria			Alphaproteobacteria			Rhodospirillales			Rhodospirillaceae				Limibacillus
OTU_568	331	L9896_Track27168_M01995_59_000000000-AK6BU_1_1114_16392_1206_1_N_0_13__OTU_568	FJ711222	Catellatospora sp. KC-EP-S6 16S ribosomal RNA gene, partial sequence	100,0	100,0	619781	cellular organisms; Bacteria; Terrabacteria group; Actinobacteria; Actinobacteria; Micromonosporales; Micromonosporaceae; Catellatospora	Bacteria				Actinobacteria			Actinobacteria			Micromonosporales			Micromonosporaceae				Catellatospora
OTU_569	330	L9914_Track27186_M01995_59_000000000-AK6BU_1_2109_20393_20679_1_N_0_128__OTU_569	KX028760	Aeromicrobium sp. strain A2.46 16S ribosomal RNA gene, partial sequence	99,6	98,9	1871063	cellular organisms; Bacteria; Terrabacteria group; Actinobacteria; Actinobacteria; Propionibacteriales; Nocardioidaceae; Aeromicrobium	Bacteria				Actinobacteria			Actinobacteria			Propionibacteriales			Nocardioidaceae				Aeromicrobium
OTU_570	330	L9896_Track27168_M01995_59_000000000-AK6BU_1_1115_14703_20676_1_N_0_13__OTU_570	KP017530	Bacteroidetes bacterium S129 16S ribosomal RNA gene, partial sequence	96,8	100,0	1610871	cellular organisms; Bacteria; FCB group; Bacteroidetes/Chlorobi group; Bacteroidetes; unclassified Bacteroidetes; unclassified Bacteroidetes (miscellaneous)	Bacteria				Bacteroidetes
OTU_571	330	L9896_Track27168_M01995_59_000000000-AK6BU_1_1105_21908_18374_1_N_0_13__OTU_571	MF033384	Panacibacter sp. strain 17mud1-8 16S ribosomal RNA gene, partial sequence	95,3	100,0	1874622	cellular organisms; Bacteria; FCB group; Bacteroidetes/Chlorobi group; Bacteroidetes; Chitinophagia; Chitinophagales; Chitinophagaceae; Panacibacter	Bacteria				Bacteroidetes			Chitinophagia			Chitinophagales			Chitinophagaceae				Panacibacter
OTU_572	328	L9898_Track27170_M01995_59_000000000-AK6BU_1_2111_23789_13143_1_N_0_43__OTU_572	JX485818	Uncultured Methylotenera sp. clone sh-xj122 16S ribosomal RNA gene, partial sequence &gt;gi|407080073|gb|JX485818.1| Methylotenera sp. SMs12 16S ribosomal RNA gene, partial sequence	99,3	98,5	1234741	cellular organisms; Bacteria; Proteobacteria; Betaproteobacteria; Nitrosomonadales; Methylophilaceae; Methylotenera	Bacteria				Proteobacteria			Betaproteobacteria			Nitrosomonadales			Methylophilaceae				Methylotenera
OTU_573	328	L9913_Track27185_M01995_59_000000000-AK6BU_1_2110_9829_7660_1_N_0_70__OTU_573	EF605787	Unidentified bacterium clone 44_H2__BULK_T7s 16S ribosomal RNA gene, partial sequence	98,5	71,4	1869227	cellular organisms; Bacteria; unclassified Bacteria; unclassified Bacteria (miscellaneous)	Bacteria
OTU_574	328	L9896_Track27168_M01995_59_000000000-AK6BU_1_1108_3440_7617_1_N_0_13__OTU_574	NR_104491	Amorphus orientalis strain YIM D10 16S ribosomal RNA gene, partial sequence &gt;gi|238801318|gb|FJ998414.1| Amorphus orientalis strain YIM D10 16S ribosomal RNA gene, partial sequence	96,8	100,0	649198	cellular organisms; Bacteria; Proteobacteria; Alphaproteobacteria; Rhizobiales; Rhodobiaceae; Amorphus	Bacteria				Proteobacteria			Alphaproteobacteria			Rhizobiales			Rhodobiaceae				Amorphus
OTU_575	328	L9896_Track27168_M01995_59_000000000-AK6BU_1_1102_15686_13462_1_N_0_13__OTU_575	KF228166	Gemmatimonas aurantiaca clone H9-0AF4E_11038 16S ribosomal RNA gene, partial sequence	92,9	100,0	173480	cellular organisms; Bacteria; FCB group; Gemmatimonadetes; Gemmatimonadetes; Gemmatimonadales; Gemmatimonadaceae; Gemmatimonas	Bacteria				Gemmatimonadetes			Gemmatimonadetes			Gemmatimonadales			Gemmatimonadaceae				Gemmatimonas
OTU_576	326	L9932_Track27204_M01995_59_000000000-AK6BU_1_2112_11977_7095_1_N_0_39__OTU_576	CP005587	Hyphomicrobium denitrificans 1NES1, complete genome	97,0	97,8	670307	cellular organisms; Bacteria; Proteobacteria; Alphaproteobacteria; Rhizobiales; Hyphomicrobiaceae; Hyphomicrobium; Hyphomicrobium denitrificans	Bacteria				Proteobacteria			Alphaproteobacteria			Rhizobiales			Hyphomicrobiaceae				Hyphomicrobium		Hyphomicrobium denitrificans
OTU_577	325	L9943_Track27215_M01995_59_000000000-AK6BU_1_1117_23085_5310_1_N_0_120__OTU_577	CP011454	Gemmatimonas phototrophica strain AP64, complete genome	91,5	98,9	1379270	cellular organisms; Bacteria; FCB group; Gemmatimonadetes; Gemmatimonadetes; Gemmatimonadales; Gemmatimonadaceae; Gemmatimonas	Bacteria				Gemmatimonadetes			Gemmatimonadetes			Gemmatimonadales			Gemmatimonadaceae				Gemmatimonas
OTU_578	324	L9896_Track27168_M01995_59_000000000-AK6BU_1_2110_20057_3598_1_N_0_13__OTU_578	NR_117865	Thermanaerothrix daxensis strain GNS-1 16S ribosomal RNA gene, partial sequence &gt;gi|302025200|gb|HM596746.1| Thermanaerothrix daxensis strain GNS-1 16S ribosomal RNA gene, partial sequence	88,1	100,0	869279	cellular organisms; Bacteria; Terrabacteria group; Chloroflexi; Anaerolineae; Anaerolineales; Anaerolineaceae; Thermanaerothrix	Bacteria				Chloroflexi			Anaerolineae			Anaerolineales			Anaerolineaceae				Thermanaerothrix
OTU_579	323	L9917_Track27189_M01995_59_000000000-AK6BU_1_2101_6857_22815_1_N_0_58__OTU_579	KJ611197	Polyangium sp. E-8-3 16S ribosomal RNA gene, partial sequence	97,3	97,1	1506422	cellular organisms; Bacteria; Proteobacteria; delta/epsilon subdivisions; Deltaproteobacteria; Myxococcales; Sorangiineae; Polyangiaceae; Polyangium	Bacteria				Proteobacteria	delta/epsilon subdivisions		Deltaproteobacteria			Myxococcales	Sorangiineae		Polyangiaceae				Polyangium
OTU_580	322	L9896_Track27168_M01995_59_000000000-AK6BU_1_1108_7719_6599_1_N_0_13__OTU_580	AB491168	Bacterium Kaz4 gene for 16S rRNA, partial sequence	83,0	100,0	626323	cellular organisms; Bacteria; unclassified Bacteria; unclassified Bacteria (miscellaneous)	Bacteria
OTU_581	321	L9940_Track27212_M01995_59_000000000-AK6BU_1_1112_24493_18758_1_N_0_64__OTU_581	GU187031	Acidobacteria bacterium IGE-010 16S ribosomal RNA gene, partial sequence	95,9	99,6	755187	cellular organisms; Bacteria; Acidobacteria; unclassified Acidobacteria; unclassified Acidobacteria (miscellaneous)	Bacteria				Acidobacteria
OTU_582	320	L9923_Track27195_M01995_59_000000000-AK6BU_1_1105_27638_9555_1_N_0_156__OTU_582	NR_148580	Acidicapsa acidisoli strain SK-11 16S ribosomal RNA, partial sequence &gt;gi|757813185|dbj|LC027464.1| Acidobacteriaceae bacterium SK-11 gene for 16S ribosomal RNA, partial sequence	89,7	96,3	1615681	cellular organisms; Bacteria; Acidobacteria; Acidobacteriia; Acidobacteriales; Acidobacteriaceae; Acidicapsa	Bacteria				Acidobacteria			Acidobacteriia			Acidobacteriales			Acidobacteriaceae				Acidicapsa
OTU_583	317	L9897_Track27169_M01995_59_000000000-AK6BU_1_1110_13711_19052_1_N_0_136__OTU_583	HQ675492	Gamma proteobacterium SCGC AAA007-P21 small subunit ribosomal RNA gene, partial sequence	96,0	100,0	939652	cellular organisms; Bacteria; Proteobacteria; Gammaproteobacteria; unclassified Gammaproteobacteria; unclassified Gammaproteobacteria (miscellaneous)	Bacteria				Proteobacteria			Gammaproteobacteria
OTU_584	315	L9935_Track27207_M01995_59_000000000-AK6BU_1_2110_13319_3203_1_N_0_36__OTU_584	U68669	Unidentified eubacterium from the Amazon 16S ribosomal RNA gene, partial sequence	93,2	97,1	1869227	cellular organisms; Bacteria; unclassified Bacteria; unclassified Bacteria (miscellaneous)	Bacteria
OTU_585	314	L9896_Track27168_M01995_59_000000000-AK6BU_1_1105_27622_8381_1_N_0_13__OTU_585	JX125583	Chloroflexi bacterium JEA33 16S ribosomal RNA gene, partial sequence	87,4	100,0	1215912	cellular organisms; Bacteria; Terrabacteria group; Chloroflexi; unclassified Chloroflexi; unclassified Chloroflexi (miscellaneous)	Bacteria				Chloroflexi
OTU_586	313	L9896_Track27168_M01995_59_000000000-AK6BU_1_1104_24744_19742_1_N_0_13__OTU_586	KX261405	Leptolinea tardivitalis isolate HIT2 16S ribosomal RNA gene, partial sequence	90,0	99,2	229920	cellular organisms; Bacteria; Terrabacteria group; Chloroflexi; Anaerolineae; Anaerolineales; Anaerolineaceae; Leptolinea	Bacteria				Chloroflexi			Anaerolineae			Anaerolineales			Anaerolineaceae				Leptolinea
OTU_587	313	L9896_Track27168_M01995_59_000000000-AK6BU_1_1112_15866_19891_1_N_0_13__OTU_587	HM600465	Uncultured bacterium clone 8816g 16S ribosomal RNA gene, partial sequence	98,3	92,9	1869227	cellular organisms; Bacteria; unclassified Bacteria; unclassified Bacteria (miscellaneous)	Bacteria
OTU_588	311	L9896_Track27168_M01995_59_000000000-AK6BU_1_1101_20747_1871_1_N_0_13__OTU_588	NR_043709	Geoalkalibacter ferrihydriticus strain Z-0531 16S ribosomal RNA gene, partial sequence &gt;gi|83595213|gb|DQ309326.1| Geoalkalibacter ferrihydriticus strain Z-0531 16S ribosomal RNA gene, partial sequence	81,3	99,6	392333	cellular organisms; Bacteria; Proteobacteria; delta/epsilon subdivisions; Deltaproteobacteria; Desulfuromonadales; Geobacteraceae; Geoalkalibacter	Bacteria				Proteobacteria	delta/epsilon subdivisions		Deltaproteobacteria			Desulfuromonadales			Geobacteraceae				Geoalkalibacter
OTU_589	311	L9896_Track27168_M01995_59_000000000-AK6BU_1_2104_17460_4272_1_N_0_13__OTU_589	GU187030	Acidobacteria bacterium IGE-003 16S ribosomal RNA gene, partial sequence	94,8	98,8	755186	cellular organisms; Bacteria; Acidobacteria; unclassified Acidobacteria; unclassified Acidobacteria (miscellaneous)	Bacteria				Acidobacteria
OTU_590	311	L9896_Track27168_M01995_59_000000000-AK6BU_1_2111_19401_19726_1_N_0_13__OTU_590	AY960777	Uncultured Verrucomicrobia bacterium gene for 16S ribosomal RNA, partial sequence, clone: B76 &gt;gi|62005140|gb|AY960777.1| Bacterium Ellin514 16S ribosomal RNA gene, partial sequence	94,4	99,6	320771	cellular organisms; Bacteria; PVC group; Verrucomicrobia; Verrucomicrobiae; Verrucomicrobiales; Verrucomicrobia subdivision 3; Pedosphaera; Pedosphaera parvula	Bacteria				Verrucomicrobia			Verrucomicrobiae			Verrucomicrobiales			Verrucomicrobia subdivision 3				Pedosphaera		Pedosphaera parvula
OTU_591	309	L9896_Track27168_M01995_59_000000000-AK6BU_1_1108_12247_9774_1_N_0_13__OTU_591	KJ611227	Polyangium sp. 14-1 16S ribosomal RNA gene, partial sequence	96,4	100,0	1506420	cellular organisms; Bacteria; Proteobacteria; delta/epsilon subdivisions; Deltaproteobacteria; Myxococcales; Sorangiineae; Polyangiaceae; Polyangium	Bacteria				Proteobacteria	delta/epsilon subdivisions		Deltaproteobacteria			Myxococcales	Sorangiineae		Polyangiaceae				Polyangium
OTU_592	308	L9922_Track27194_M01995_59_000000000-AK6BU_1_1101_25677_18586_1_N_0_62__OTU_592	LC341990	Alphaproteobacteria bacterium YG19 gene for 16S ribosomal RNA, partial sequence	98,9	98,5	1913988	cellular organisms; Bacteria; Proteobacteria; Alphaproteobacteria; unclassified Alphaproteobacteria; unclassified Alphaproteobacteria (miscellaneous)	Bacteria				Proteobacteria			Alphaproteobacteria
OTU_593	308	L9896_Track27168_M01995_59_000000000-AK6BU_1_2109_7526_23850_1_N_0_13__OTU_593	JF443761	Planctomycete DDSe3021 16S ribosomal RNA gene, partial sequence	94,8	99,6	1027578	cellular organisms; Bacteria; PVC group; Planctomycetes; Planctomycetia; Planctomycetales; Planctomycetaceae; unclassified Planctomycetaceae	Bacteria				Planctomycetes			Planctomycetia			Planctomycetales			Planctomycetaceae
OTU_594	307	L9896_Track27168_M01995_59_000000000-AK6BU_1_1118_5309_9186_1_N_0_13__OTU_594	JF488353	Planctomycetes bacterium SCGC AAA166-J20 16S ribosomal RNA gene, partial sequence	86,9	99,6	1010412	cellular organisms; Bacteria; PVC group; Planctomycetes; unclassified Planctomycetes	Bacteria				Planctomycetes
OTU_595	306	L9904_Track27176_M01995_59_000000000-AK6BU_1_1101_10841_6412_1_N_0_75__OTU_595	HQ675555	Chloroflexi bacterium SCGC AAA240-C09 small subunit ribosomal RNA gene, partial sequence	88,3	99,6	939411	cellular organisms; Bacteria; Terrabacteria group; Chloroflexi; unclassified Chloroflexi; unclassified Chloroflexi (miscellaneous)	Bacteria				Chloroflexi
OTU_596	305	L9896_Track27168_M01995_59_000000000-AK6BU_1_2108_7451_18551_1_N_0_13__OTU_596	AJ871243	Flexibacter flexilis partial 16S rRNA gene, clone 153-1	96,4	100,0	998	cellular organisms; Bacteria; FCB group; Bacteroidetes/Chlorobi group; Bacteroidetes; Cytophagia; Cytophagales; Cytophagaceae; Flexibacter	Bacteria				Bacteroidetes			Cytophagia			Cytophagales			Cytophagaceae				Flexibacter
OTU_597	304	L9905_Track27177_M01995_59_000000000-AK6BU_1_1114_22642_13734_1_N_0_47__OTU_597	EF220541	Uncultured bacterium clone Fl-1F_H01 16S ribosomal RNA gene, partial sequence	95,3	100,0	1869227	cellular organisms; Bacteria; unclassified Bacteria; unclassified Bacteria (miscellaneous)	Bacteria
OTU_598	301	L9914_Track27186_M01995_59_000000000-AK6BU_1_1111_9394_1229_1_N_0_128__OTU_598	AY344412	Unidentified bacterium clone K2-30-19 16S ribosomal RNA gene, partial sequence	90,9	93,7	1869227	cellular organisms; Bacteria; unclassified Bacteria; unclassified Bacteria (miscellaneous)	Bacteria
OTU_599	300	L9921_Track27193_M01995_59_000000000-AK6BU_1_1104_22076_1738_1_N_0_132__OTU_599	U68621	Unidentified eubacterium from the Amazon 16S ribosomal RNA gene, partial sequence	87,5	99,6	1869227	cellular organisms; Bacteria; unclassified Bacteria; unclassified Bacteria (miscellaneous)	Bacteria
OTU_600	300	L9912_Track27184_M01995_59_000000000-AK6BU_1_2106_5042_12909_1_N_0_102__OTU_600	KC921197	Delta proteobacterium WX152 16S ribosomal RNA gene, partial sequence	95,5	98,5	1391542	cellular organisms; Bacteria; Proteobacteria; delta/epsilon subdivisions; Deltaproteobacteria; unclassified Deltaproteobacteria; unclassified Deltaproteobacteria (miscellaneous)	Bacteria				Proteobacteria	delta/epsilon subdivisions		Deltaproteobacteria
OTU_601	300	L9896_Track27168_M01995_59_000000000-AK6BU_1_2105_3858_19266_1_N_0_13__OTU_601	JF443758	Planctomycete DDSW3022 16S ribosomal RNA gene, partial sequence	90,1	99,6	1027575	cellular organisms; Bacteria; PVC group; Planctomycetes; Planctomycetia; Planctomycetales; Planctomycetaceae; unclassified Planctomycetaceae	Bacteria				Planctomycetes			Planctomycetia			Planctomycetales			Planctomycetaceae
OTU_602	300	L9896_Track27168_M01995_59_000000000-AK6BU_1_2102_4195_8861_1_N_0_13__OTU_602	KX443485	Sorangiineae bacterium MSr11462 16S ribosomal RNA gene, partial sequence	90,6	96,8	1885912	cellular organisms; Bacteria; Proteobacteria; delta/epsilon subdivisions; Deltaproteobacteria; Myxococcales; Sorangiineae; Polyangiaceae; Racemicystis	Bacteria				Proteobacteria	delta/epsilon subdivisions		Deltaproteobacteria			Myxococcales	Sorangiineae		Polyangiaceae				Racemicystis
OTU_603	299	L9897_Track27169_M01995_59_000000000-AK6BU_1_2117_20969_17098_1_N_0_136__OTU_603	NR_074379	Sphaerobacter thermophilus strain DSM 20745 16S ribosomal RNA, partial sequence	87,0	99,6	2057	cellular organisms; Bacteria; Terrabacteria group; Chloroflexi; Thermomicrobia; Sphaerobacteridae; Sphaerobacterales; Sphaerobacterineae; Sphaerobacteraceae; Sphaerobacter	Bacteria				Chloroflexi			Thermomicrobia	Sphaerobacteridae		Sphaerobacterales	Sphaerobacterineae		Sphaerobacteraceae				Sphaerobacter
OTU_604	298	L9901_Track27173_M01995_59_000000000-AK6BU_1_1112_27903_7029_1_N_0_155__OTU_604	NR_149285	Pedobacter humi strain THG S15-2 16S ribosomal RNA, partial sequence	99,2	96,7	1517591	cellular organisms; Bacteria; FCB group; Bacteroidetes/Chlorobi group; Bacteroidetes; Sphingobacteriia; Sphingobacteriales; Sphingobacteriaceae; Pedobacter	Bacteria				Bacteroidetes			Sphingobacteriia			Sphingobacteriales			Sphingobacteriaceae				Pedobacter
OTU_605	297	L9933_Track27205_M01995_59_000000000-AK6BU_1_1106_18744_18554_1_N_0_103__OTU_605	KJ634465	Parasegetibacter terrae strain SGM2-10 16S ribosomal RNA gene, partial sequence	96,7	100,0	1503749	cellular organisms; Bacteria; FCB group; Bacteroidetes/Chlorobi group; Bacteroidetes; Chitinophagia; Chitinophagales; Chitinophagaceae; Parasegetibacter	Bacteria				Bacteroidetes			Chitinophagia			Chitinophagales			Chitinophagaceae				Parasegetibacter
OTU_606	296	L9896_Track27168_M01995_59_000000000-AK6BU_1_1101_4191_13639_1_N_0_13__OTU_606	AY345494	Unidentified bacterium clone W4-B52 16S ribosomal RNA gene, partial sequence	89,3	100,0	1869227	cellular organisms; Bacteria; unclassified Bacteria; unclassified Bacteria (miscellaneous)	Bacteria
OTU_607	294	L9896_Track27168_M01995_59_000000000-AK6BU_1_2110_18651_20528_1_N_0_13__OTU_607	KX443485	Sorangiineae bacterium MSr11462 16S ribosomal RNA gene, partial sequence	92,9	100,0	1885912	cellular organisms; Bacteria; Proteobacteria; delta/epsilon subdivisions; Deltaproteobacteria; Myxococcales; Sorangiineae; Polyangiaceae; Racemicystis	Bacteria				Proteobacteria	delta/epsilon subdivisions		Deltaproteobacteria			Myxococcales	Sorangiineae		Polyangiaceae				Racemicystis
OTU_608	294	L9896_Track27168_M01995_59_000000000-AK6BU_1_2108_17014_24706_1_N_0_13__OTU_608	AB545627	Azospirillum sp. TSO28-1 gene for 16S ribosomal RNA, partial sequence	92,1	100,0	716769	cellular organisms; Bacteria; Proteobacteria; Alphaproteobacteria; Rhodospirillales; Rhodospirillaceae; Azospirillum	Bacteria				Proteobacteria			Alphaproteobacteria			Rhodospirillales			Rhodospirillaceae				Azospirillum
OTU_609	293	L9896_Track27168_M01995_59_000000000-AK6BU_1_1107_18513_17251_1_N_0_13__OTU_609	KF228166	Gemmatimonas aurantiaca clone H9-0AF4E_11038 16S ribosomal RNA gene, partial sequence	89,3	100,0	173480	cellular organisms; Bacteria; FCB group; Gemmatimonadetes; Gemmatimonadetes; Gemmatimonadales; Gemmatimonadaceae; Gemmatimonas	Bacteria				Gemmatimonadetes			Gemmatimonadetes			Gemmatimonadales			Gemmatimonadaceae				Gemmatimonas
OTU_610	292	L9896_Track27168_M01995_59_000000000-AK6BU_1_2111_17388_20414_1_N_0_13__OTU_610	MG264276	Bacterium strain 3S-PB-a 16S ribosomal RNA gene, partial sequence	88,5	100,0	1869227	cellular organisms; Bacteria; unclassified Bacteria; unclassified Bacteria (miscellaneous)	Bacteria
OTU_611	291	L9898_Track27170_M01995_59_000000000-AK6BU_1_2114_15046_9387_1_N_0_43__OTU_611	KY122007	Bacterium strain B820 16S ribosomal RNA gene, partial sequence	93,9	98,5	1869227	cellular organisms; Bacteria; unclassified Bacteria; unclassified Bacteria (miscellaneous)	Bacteria
OTU_612	291	L9896_Track27168_M01995_59_000000000-AK6BU_1_1107_22139_23123_1_N_0_13__OTU_612	GU473140	Unidentified bacterium clone BfP63 16S ribosomal RNA gene, partial sequence	93,3	100,0	1869227	cellular organisms; Bacteria; unclassified Bacteria; unclassified Bacteria (miscellaneous)	Bacteria
OTU_613	290	L9926_Track27198_M01995_59_000000000-AK6BU_1_2111_16400_11785_1_N_0_6__OTU_613	DQ491070	Chondromyces pediculatus strain BICC 8609 16S ribosomal RNA gene, partial sequence &gt;gi|110555005|gb|DQ491072.1| Chondromyces apiculatus strain BICC 8620 16S ribosomal RNA gene, partial sequence	94,0	100,0	83447	cellular organisms; Bacteria; Proteobacteria; delta/epsilon subdivisions; Deltaproteobacteria; Myxococcales; Sorangiineae; Polyangiaceae; Chondromyces	Bacteria				Proteobacteria	delta/epsilon subdivisions		Deltaproteobacteria			Myxococcales	Sorangiineae		Polyangiaceae				Chondromyces
OTU_614	289	L9926_Track27198_M01995_59_000000000-AK6BU_1_1119_14340_15880_1_N_0_6__OTU_614	EF220540	Uncultured bacterium clone Fl-1F_G12 16S ribosomal RNA gene, partial sequence	96,3	90,1	1869227	cellular organisms; Bacteria; unclassified Bacteria; unclassified Bacteria (miscellaneous)	Bacteria
OTU_615	289	L9896_Track27168_M01995_59_000000000-AK6BU_1_1119_23013_10696_1_N_0_13__OTU_615	JX162171	Bacterium CanalPD192-3 16S ribosomal RNA gene, partial sequence	87,4	100,0	1198349	cellular organisms; Bacteria; unclassified Bacteria; unclassified Bacteria (miscellaneous)	Bacteria
OTU_616	288	L9901_Track27173_M01995_59_000000000-AK6BU_1_2107_27121_18066_1_N_0_155__OTU_616	HQ290510	Bacterium SCGC AAA018-N22 small subunit ribosomal RNA gene, partial sequence	94,0	98,5	890097	cellular organisms; Bacteria; unclassified Bacteria; unclassified Bacteria (miscellaneous)	Bacteria
OTU_617	287	L9927_Track27199_M01995_59_000000000-AK6BU_1_1115_20652_10619_1_N_0_7__OTU_617	GU187035	Acidobacteria bacterium IGE-016 16S ribosomal RNA gene, partial sequence	93,4	99,6	755191	cellular organisms; Bacteria; Acidobacteria; unclassified Acidobacteria; unclassified Acidobacteria (miscellaneous)	Bacteria				Acidobacteria
OTU_618	287	L9896_Track27168_M01995_59_000000000-AK6BU_1_2117_10729_8173_1_N_0_13__OTU_618	KF193202	Bacterium endosymbiont of Onthophagus Taurus clone 3L1_IN1_006 16S ribosomal RNA gene, partial sequence	96,0	100,0	1399952	cellular organisms; Bacteria; unclassified Bacteria; unclassified Bacteria (miscellaneous)	Bacteria
OTU_619	286	L9909_Track27181_M01995_59_000000000-AK6BU_1_2117_12168_8702_1_N_0_10__OTU_619	MG770666	Pseudonocardia sp. strain KC510 16S ribosomal RNA gene, partial sequence	99,6	97,4	60912	cellular organisms; Bacteria; Terrabacteria group; Actinobacteria; Actinobacteria; Pseudonocardiales; Pseudonocardiaceae; Pseudonocardia	Bacteria				Actinobacteria			Actinobacteria			Pseudonocardiales			Pseudonocardiaceae				Pseudonocardia
OTU_620	286	L9898_Track27170_M01995_59_000000000-AK6BU_1_2115_6217_6525_1_N_0_43__OTU_620	JX125583	Chloroflexi bacterium JEA33 16S ribosomal RNA gene, partial sequence	85,0	97,2	1215912	cellular organisms; Bacteria; Terrabacteria group; Chloroflexi; unclassified Chloroflexi; unclassified Chloroflexi (miscellaneous)	Bacteria				Chloroflexi
OTU_621	285	L9936_Track27208_M01995_59_000000000-AK6BU_1_2117_24952_3570_1_N_0_121__OTU_621	KM020014	Microcystis sp. SAG 43.90 16S ribosomal RNA gene, partial sequence	89,4	99,6	1521519	cellular organisms; Bacteria; Terrabacteria group; Cyanobacteria/Melainabacteria group; Cyanobacteria; Oscillatoriophycideae; Chroococcales; Microcystaceae; Microcystis	Bacteria				Cyanobacteria				Oscillatoriophycideae		Chroococcales			Microcystaceae				Microcystis
OTU_622	285	L9911_Track27183_M01995_59_000000000-AK6BU_1_2104_19251_16023_1_N_0_46__OTU_622	KC466493	Bacterium PosPoac1 16S ribosomal RNA gene, partial sequence	81,2	93,4	1398134	cellular organisms; Bacteria; unclassified Bacteria; unclassified Bacteria (miscellaneous)	Bacteria
OTU_623	285	L9924_Track27196_M01995_59_000000000-AK6BU_1_1109_26786_10520_1_N_0_35__OTU_623	FR691435	Pseudoxanthomonas sp. R-37036 partial 16S rRNA gene, strain R-37036	98,9	97,1	885461	cellular organisms; Bacteria; Proteobacteria; Gammaproteobacteria; Xanthomonadales; Xanthomonadaceae; Pseudoxanthomonas	Bacteria				Proteobacteria			Gammaproteobacteria			Xanthomonadales			Xanthomonadaceae				Pseudoxanthomonas
OTU_624	285	L9896_Track27168_M01995_59_000000000-AK6BU_1_1113_18566_15312_1_N_0_13__OTU_624	KU258200	Actinomadura scrupuli strain AL3 16S ribosomal RNA gene, partial sequence	95,7	100,0	559629	cellular organisms; Bacteria; Terrabacteria group; Actinobacteria; Actinobacteria; Streptosporangiales; Thermomonosporaceae; Actinomadura	Bacteria				Actinobacteria			Actinobacteria			Streptosporangiales			Thermomonosporaceae				Actinomadura
OTU_625	284	L9896_Track27168_M01995_59_000000000-AK6BU_1_1115_11387_24706_1_N_0_13__OTU_625	AF142626	Entotheonella palauensis 16S ribosomal RNA gene, partial sequence	90,5	100,0	93172	cellular organisms; Bacteria; Nitrospinae/Tectomicrobia group; Candidatus Tectomicrobia; Candidatus Entotheonella	Bacteria				Candidatus Tectomicrobia													Candidatus Entotheonella
OTU_626	284	L9896_Track27168_M01995_59_000000000-AK6BU_1_1114_10675_19873_1_N_0_13__OTU_626	AB127858	Bacterium DR2A-7G19 gene for 16S rRNA, partial sequence	91,3	100,0	257202	cellular organisms; Bacteria; unclassified Bacteria; unclassified Bacteria (miscellaneous)	Bacteria
OTU_627	284	L9897_Track27169_M01995_59_000000000-AK6BU_1_1116_3215_17389_1_N_0_136__OTU_627	KP174573	Bacterium YC-ZSS-LKJ159 16S ribosomal RNA gene, partial sequence	92,9	100,0	1632554	cellular organisms; Bacteria; unclassified Bacteria; unclassified Bacteria (miscellaneous)	Bacteria
OTU_628	283	L9904_Track27176_M01995_59_000000000-AK6BU_1_2104_12334_24666_1_N_0_75__OTU_628	AY960779	Bacterium Ellin516 16S ribosomal RNA gene, partial sequence	93,0	98,5	320773	cellular organisms; Bacteria; PVC group; Verrucomicrobia; Verrucomicrobiae; Verrucomicrobiales; Verrucomicrobia subdivision 3; unclassified Verrucomicrobia subdivision 3	Bacteria				Verrucomicrobia			Verrucomicrobiae			Verrucomicrobiales			Verrucomicrobia subdivision 3
OTU_629	282	L9896_Track27168_M01995_59_000000000-AK6BU_1_1113_20138_9105_1_N_0_13__OTU_629	KP174552	Bacterium YC-ZSS-LKJ108 16S ribosomal RNA gene, partial sequence	97,6	100,0	1632500	cellular organisms; Bacteria; unclassified Bacteria; unclassified Bacteria (miscellaneous)	Bacteria
OTU_630	278	L9926_Track27198_M01995_59_000000000-AK6BU_1_2116_12212_6291_1_N_0_6__OTU_630	AB546248	Desulfobulbus rhabdoformis gene for 16S rRNA, partial sequence, strain: Mic5c02	86,7	96,4	34032	cellular organisms; Bacteria; Proteobacteria; delta/epsilon subdivisions; Deltaproteobacteria; Desulfobacterales; Desulfobulbaceae; Desulfobulbus	Bacteria				Proteobacteria	delta/epsilon subdivisions		Deltaproteobacteria			Desulfobacterales			Desulfobulbaceae				Desulfobulbus
OTU_631	278	L9896_Track27168_M01995_59_000000000-AK6BU_1_1111_10834_22420_1_N_0_13__OTU_631	NR_042465	Zavarzinella formosa strain A10 16S ribosomal RNA gene, partial sequence &gt;gi|89253773|emb|AM162406.1| Zavarzinella formosa partial 16S rRNA gene, type strain A10T	90,9	100,0	360055	cellular organisms; Bacteria; PVC group; Planctomycetes; Planctomycetia; Planctomycetales; Gemmataceae; Zavarzinella	Bacteria				Planctomycetes			Planctomycetia			Planctomycetales			Gemmataceae				Zavarzinella
OTU_632	278	L9896_Track27168_M01995_59_000000000-AK6BU_1_2101_5007_13635_1_N_0_13__OTU_632	HQ663372	Bacteroidetes bacterium SCGC AAA041-P16 16S small subunit ribosomal RNA gene, partial sequence	85,8	100,0	938719	cellular organisms; Bacteria; FCB group; Bacteroidetes/Chlorobi group; Bacteroidetes; unclassified Bacteroidetes; unclassified Bacteroidetes (miscellaneous)	Bacteria				Bacteroidetes
OTU_633	278	L9896_Track27168_M01995_59_000000000-AK6BU_1_1117_11789_1450_1_N_0_13__OTU_633	GQ287529	Candidatus Solibacter usitatus clone P1s-370 16S ribosomal RNA gene, partial sequence	96,0	100,0	332163	cellular organisms; Bacteria; Acidobacteria; Solibacteres; Solibacterales; Solibacteraceae; Candidatus Solibacter	Bacteria				Acidobacteria			Solibacteres			Solibacterales			Solibacteraceae				Candidatus Solibacter
OTU_634	276	L9942_Track27214_M01995_59_000000000-AK6BU_1_2106_29103_9956_1_N_0_1__OTU_634	CP000769	Anaeromyxobacter sp. Fw109-5, complete genome	88,3	99,3	404589	cellular organisms; Bacteria; Proteobacteria; delta/epsilon subdivisions; Deltaproteobacteria; Myxococcales; Cystobacterineae; Anaeromyxobacteraceae; Anaeromyxobacter	Bacteria				Proteobacteria	delta/epsilon subdivisions		Deltaproteobacteria			Myxococcales	Cystobacterineae		Anaeromyxobacteraceae				Anaeromyxobacter
OTU_635	276	L9928_Track27200_M01995_59_000000000-AK6BU_1_2101_19343_15771_1_N_0_3__OTU_635	HQ290510	Bacterium SCGC AAA018-N22 small subunit ribosomal RNA gene, partial sequence	95,4	96,3	890097	cellular organisms; Bacteria; unclassified Bacteria; unclassified Bacteria (miscellaneous)	Bacteria
OTU_636	276	L9902_Track27174_M01995_59_000000000-AK6BU_1_1110_11885_15673_1_N_0_30__OTU_636	MF101711	Phenylobacterium sp. strain U342 16S ribosomal RNA gene, partial sequence	99,6	97,4	1871053	cellular organisms; Bacteria; Proteobacteria; Alphaproteobacteria; Caulobacterales; Caulobacteraceae; Phenylobacterium	Bacteria				Proteobacteria			Alphaproteobacteria			Caulobacterales			Caulobacteraceae				Phenylobacterium
OTU_637	276	L9896_Track27168_M01995_59_000000000-AK6BU_1_1116_15908_5019_1_N_0_13__OTU_637	HQ341675	Alpha proteobacterium WD571 16S ribosomal RNA gene, partial sequence	100,0	100,0	914529	cellular organisms; Bacteria; Proteobacteria; Alphaproteobacteria; unclassified Alphaproteobacteria; unclassified Alphaproteobacteria (miscellaneous)	Bacteria				Proteobacteria			Alphaproteobacteria
OTU_638	276	L9896_Track27168_M01995_59_000000000-AK6BU_1_2109_18361_6478_1_N_0_13__OTU_638	NR_126172	Povalibacter uvarum strain Zumi 37 16S ribosomal RNA gene, partial sequence &gt;gi|290349756|dbj|AB548216.1| Povalibacter uvarum gene for 16S rRNA, partial sequence	94,1	100,0	732238	cellular organisms; Bacteria; Proteobacteria; Gammaproteobacteria; Nevskiales; Sinobacteraceae; Povalibacter	Bacteria				Proteobacteria			Gammaproteobacteria			Nevskiales			Sinobacteraceae				Povalibacter
OTU_639	275	L9896_Track27168_M01995_59_000000000-AK6BU_1_1101_12097_21685_1_N_0_13__OTU_639	KC921193	Delta proteobacterium WX81 16S ribosomal RNA gene, partial sequence	98,8	98,8	1391543	cellular organisms; Bacteria; Proteobacteria; delta/epsilon subdivisions; Deltaproteobacteria; unclassified Deltaproteobacteria; unclassified Deltaproteobacteria (miscellaneous)	Bacteria				Proteobacteria	delta/epsilon subdivisions		Deltaproteobacteria
OTU_640	274	L9927_Track27199_M01995_59_000000000-AK6BU_1_1103_4592_18849_1_N_0_7__OTU_640	EU594496	Soil bacterium T16 16S ribosomal RNA gene, partial sequence	90,5	97,4	518708	cellular organisms; Bacteria; unclassified Bacteria; unclassified Bacteria (miscellaneous)	Bacteria
OTU_641	274	L9909_Track27181_M01995_59_000000000-AK6BU_1_2110_22292_7722_1_N_0_10__OTU_641	LC068853	Enhygromyxa sp. SMK-5-2 gene for 16S ribosomal RNA, partial sequence	97,6	98,8	1691995	cellular organisms; Bacteria; Proteobacteria; delta/epsilon subdivisions; Deltaproteobacteria; Myxococcales; unclassified Myxococcales; Enhygromyxa	Bacteria				Proteobacteria	delta/epsilon subdivisions		Deltaproteobacteria			Myxococcales							Enhygromyxa
OTU_642	273	L9920_Track27192_M01995_59_000000000-AK6BU_1_2111_17497_6861_1_N_0_122__OTU_642	LC106253	Bacteroidetes bacterium SJ-41G gene for 16S ribosomal RNA, partial sequence	97,0	98,5	1785893	cellular organisms; Bacteria; FCB group; Bacteroidetes/Chlorobi group; Bacteroidetes; unclassified Bacteroidetes; unclassified Bacteroidetes (miscellaneous)	Bacteria				Bacteroidetes
OTU_643	273	L9896_Track27168_M01995_59_000000000-AK6BU_1_1108_8549_8024_1_N_0_13__OTU_643	EF605681	Unidentified bacterium clone M2_Bulk_T7s_9 16S ribosomal RNA gene, partial sequence	98,8	99,6	1869227	cellular organisms; Bacteria; unclassified Bacteria; unclassified Bacteria (miscellaneous)	Bacteria
OTU_644	273	L9896_Track27168_M01995_59_000000000-AK6BU_1_1116_22440_17895_1_N_0_13__OTU_644	JF488353	Planctomycetes bacterium SCGC AAA166-J20 16S ribosomal RNA gene, partial sequence	88,9	99,6	1010412	cellular organisms; Bacteria; PVC group; Planctomycetes; unclassified Planctomycetes	Bacteria				Planctomycetes
OTU_645	272	L9934_Track27206_M01995_59_000000000-AK6BU_1_2111_21342_21407_1_N_0_72__OTU_645	AF239693	Gemmata-like str. CJuql4 16S ribosomal RNA gene, partial sequence &gt;gi|332002241|gb|HQ440054.1| Uncultured bacterium clone OD-24 16S ribosomal RNA gene, partial sequence &gt;gi|332002248|gb|HQ440061.1| Uncultured bacterium clone OD-30 16S ribosomal RNA gene, partial sequence	95,5	97,4	121115	cellular organisms; Bacteria; PVC group; Planctomycetes; Planctomycetia; Planctomycetales; Planctomycetaceae; unclassified Planctomycetaceae	Bacteria				Planctomycetes			Planctomycetia			Planctomycetales			Planctomycetaceae
OTU_646	272	L9905_Track27177_M01995_59_000000000-AK6BU_1_2118_21093_20236_1_N_0_47__OTU_646	CP011998	Ralstonia solanacearum strain YC45 plasmid, complete sequence	94,5	100,0	305	cellular organisms; Bacteria; Proteobacteria; Betaproteobacteria; Burkholderiales; Burkholderiaceae; Ralstonia	Bacteria				Proteobacteria			Betaproteobacteria			Burkholderiales			Burkholderiaceae				Ralstonia
OTU_647	272	L9896_Track27168_M01995_59_000000000-AK6BU_1_2109_10683_15045_1_N_0_13__OTU_647	KC921181	Actinobacterium WWH12 16S ribosomal RNA gene, partial sequence	90,1	100,0	1391540	cellular organisms; Bacteria; Terrabacteria group; Actinobacteria; Actinobacteria; unclassified Actinobacteria (class); unclassified Actinobacteria (class) (miscellaneous)	Bacteria				Actinobacteria			Actinobacteria
OTU_648	271	L9897_Track27169_M01995_59_000000000-AK6BU_1_2107_18588_14860_1_N_0_136__OTU_648	KF228166	Gemmatimonas aurantiaca clone H9-0AF4E_11038 16S ribosomal RNA gene, partial sequence	88,3	100,0	173480	cellular organisms; Bacteria; FCB group; Gemmatimonadetes; Gemmatimonadetes; Gemmatimonadales; Gemmatimonadaceae; Gemmatimonas	Bacteria				Gemmatimonadetes			Gemmatimonadetes			Gemmatimonadales			Gemmatimonadaceae				Gemmatimonas
OTU_649	271	L9896_Track27168_M01995_59_000000000-AK6BU_1_1119_10081_1788_1_N_0_13__OTU_649	MF370623	Dyella sp. strain L4-6 16S ribosomal RNA gene, partial sequence	98,4	100,0	1869338	cellular organisms; Bacteria; Proteobacteria; Gammaproteobacteria; Xanthomonadales; Rhodanobacteraceae; Dyella	Bacteria				Proteobacteria			Gammaproteobacteria			Xanthomonadales			Rhodanobacteraceae				Dyella
OTU_650	269	L9912_Track27184_M01995_59_000000000-AK6BU_1_2107_15818_6016_1_N_0_102__OTU_650	KY445678	Nocardioides sp. strain MS79 16S ribosomal RNA gene, partial sequence	99,6	98,9	35761	cellular organisms; Bacteria; Terrabacteria group; Actinobacteria; Actinobacteria; Propionibacteriales; Nocardioidaceae; Nocardioides	Bacteria				Actinobacteria			Actinobacteria			Propionibacteriales			Nocardioidaceae				Nocardioides
OTU_651	269	L9896_Track27168_M01995_59_000000000-AK6BU_1_1119_28307_8700_1_N_0_13__OTU_651	AB127858	Bacterium DR2A-7G19 gene for 16S rRNA, partial sequence	91,2	94,1	257202	cellular organisms; Bacteria; unclassified Bacteria; unclassified Bacteria (miscellaneous)	Bacteria
OTU_652	269	L9896_Track27168_M01995_59_000000000-AK6BU_1_1106_23855_16774_1_N_0_13__OTU_652	AY673312	Gemmatimonadetes bacterium Ellin7146 16S ribosomal RNA gene, partial sequence	92,1	100,0	305058	cellular organisms; Bacteria; FCB group; Gemmatimonadetes; unclassified Gemmatimonadetes	Bacteria				Gemmatimonadetes
OTU_653	268	L9896_Track27168_M01995_59_000000000-AK6BU_1_1118_18090_6433_1_N_0_13__OTU_653	KC921150	Acidobacteria bacterium LWQ117 16S ribosomal RNA gene, partial sequence	97,2	100,0	1391516	cellular organisms; Bacteria; Acidobacteria; unclassified Acidobacteria; unclassified Acidobacteria (miscellaneous)	Bacteria				Acidobacteria
OTU_654	267	L9908_Track27180_M01995_59_000000000-AK6BU_1_2108_16405_23196_1_N_0_95__OTU_654	KX776191	Bacillus sp. strain TRJB_18 16S ribosomal RNA gene, partial sequence	98,9	99,6	1409	cellular organisms; Bacteria; Terrabacteria group; Firmicutes; Bacilli; Bacillales; Bacillaceae; Bacillus	Bacteria				Firmicutes			Bacilli			Bacillales			Bacillaceae				Bacillus
OTU_655	266	L9896_Track27168_M01995_59_000000000-AK6BU_1_1110_17231_17699_1_N_0_13__OTU_655	EF414090	Unidentified bacterium clone MPCa6_D04 16S ribosomal RNA gene, partial sequence	90,5	99,2	1869227	cellular organisms; Bacteria; unclassified Bacteria; unclassified Bacteria (miscellaneous)	Bacteria
OTU_656	266	L9896_Track27168_M01995_59_000000000-AK6BU_1_1118_13678_5930_1_N_0_13__OTU_656	AB682668	Novosphingobium lentum gene for 16S rRNA, partial sequence, strain: NBRC 107847	98,8	100,0	1219033	cellular organisms; Bacteria; Proteobacteria; Alphaproteobacteria; Sphingomonadales; Sphingomonadaceae; Novosphingobium; Novosphingobium lentum	Bacteria				Proteobacteria			Alphaproteobacteria			Sphingomonadales			Sphingomonadaceae				Novosphingobium		Novosphingobium lentum
OTU_657	265	L9896_Track27168_M01995_59_000000000-AK6BU_1_2102_14415_13215_1_N_0_13__OTU_657	KP174631	Bacterium YC-LK-LKJ19 16S ribosomal RNA gene, partial sequence	96,1	100,0	1632372	cellular organisms; Bacteria; unclassified Bacteria; unclassified Bacteria (miscellaneous)	Bacteria
OTU_658	265	L9896_Track27168_M01995_59_000000000-AK6BU_1_1115_9250_7524_1_N_0_13__OTU_658	HM748653	Bacterium Ellin6505 16S ribosomal RNA gene, partial sequence	95,7	100,0	871770	cellular organisms; Bacteria; unclassified Bacteria; unclassified Bacteria (miscellaneous)	Bacteria
OTU_659	263	L9896_Track27168_M01995_59_000000000-AK6BU_1_1112_23134_3980_1_N_0_13__OTU_659	AB127858	Bacterium DR2A-7G19 gene for 16S rRNA, partial sequence	92,5	100,0	257202	cellular organisms; Bacteria; unclassified Bacteria; unclassified Bacteria (miscellaneous)	Bacteria
OTU_660	262	L9941_Track27213_M01995_59_000000000-AK6BU_1_2108_10577_11571_1_N_0_38__OTU_660	NR_118138	Gaiella occulta strain F2-233 16S ribosomal RNA gene, partial sequence &gt;gi|327388334|gb|JF423906.1| Gaiella occulta strain F2-233 16S ribosomal RNA gene, partial sequence &gt;gi|972975340|gb|KT905485.1| Uncultured bacterium clone BS-49 16S ribosomal RNA gene, partial sequence	90,5	96,4	1002870	cellular organisms; Bacteria; Terrabacteria group; Actinobacteria; Rubrobacteria; Gaiellales; Gaiellaceae; Gaiella	Bacteria				Actinobacteria			Rubrobacteria			Gaiellales			Gaiellaceae				Gaiella
OTU_661	262	L9896_Track27168_M01995_59_000000000-AK6BU_1_2116_19853_24223_1_N_0_13__OTU_661	AF009987	Unidentified eubacterium 16S ribosomal RNA gene, complete sequence	96,9	82,1	1869227	cellular organisms; Bacteria; unclassified Bacteria; unclassified Bacteria (miscellaneous)	Bacteria
OTU_662	262	L9928_Track27200_M01995_59_000000000-AK6BU_1_2101_7231_15986_1_N_0_3__OTU_662	AF142626	Entotheonella palauensis 16S ribosomal RNA gene, partial sequence	89,4	100,0	93172	cellular organisms; Bacteria; Nitrospinae/Tectomicrobia group; Candidatus Tectomicrobia; Candidatus Entotheonella	Bacteria				Candidatus Tectomicrobia													Candidatus Entotheonella
OTU_663	262	L9896_Track27168_M01995_59_000000000-AK6BU_1_1111_12313_22714_1_N_0_13__OTU_663	NR_118138	Gaiella occulta strain F2-233 16S ribosomal RNA gene, partial sequence &gt;gi|327388334|gb|JF423906.1| Gaiella occulta strain F2-233 16S ribosomal RNA gene, partial sequence &gt;gi|972975340|gb|KT905485.1| Uncultured bacterium clone BS-49 16S ribosomal RNA gene, partial sequence	93,3	100,0	1002870	cellular organisms; Bacteria; Terrabacteria group; Actinobacteria; Rubrobacteria; Gaiellales; Gaiellaceae; Gaiella	Bacteria				Actinobacteria			Rubrobacteria			Gaiellales			Gaiellaceae				Gaiella
OTU_664	262	L9896_Track27168_M01995_59_000000000-AK6BU_1_1118_21416_22727_1_N_0_13__OTU_664	GU249613	Sorangiineae bacterium SBSr006 16S ribosomal RNA gene, complete sequence	92,1	100,0	888848	cellular organisms; Bacteria; Proteobacteria; delta/epsilon subdivisions; Deltaproteobacteria; Myxococcales; Sorangiineae; unclassified Sorangiineae; unclassified Sorangiineae (miscellaneous)	Bacteria				Proteobacteria	delta/epsilon subdivisions		Deltaproteobacteria			Myxococcales	Sorangiineae
OTU_665	261	L9923_Track27195_M01995_59_000000000-AK6BU_1_2110_20678_22872_1_N_0_156__OTU_665	KC921177	Acidobacteria bacterium WY67 16S ribosomal RNA gene, partial sequence	97,1	99,6	1391519	cellular organisms; Bacteria; Acidobacteria; unclassified Acidobacteria; unclassified Acidobacteria (miscellaneous)	Bacteria				Acidobacteria
OTU_666	261	L9926_Track27198_M01995_59_000000000-AK6BU_1_2114_15594_11877_1_N_0_6__OTU_666	KC921181	Actinobacterium WWH12 16S ribosomal RNA gene, partial sequence	93,4	100,0	1391540	cellular organisms; Bacteria; Terrabacteria group; Actinobacteria; Actinobacteria; unclassified Actinobacteria (class); unclassified Actinobacteria (class) (miscellaneous)	Bacteria				Actinobacteria			Actinobacteria
OTU_667	261	L9896_Track27168_M01995_59_000000000-AK6BU_1_2110_22157_3728_1_N_0_13__OTU_667	AF009987	Unidentified eubacterium 16S ribosomal RNA gene, complete sequence	94,4	79,4	1869227	cellular organisms; Bacteria; unclassified Bacteria; unclassified Bacteria (miscellaneous)	Bacteria
OTU_668	261	L9896_Track27168_M01995_59_000000000-AK6BU_1_1113_12510_15867_1_N_0_13__OTU_668	EF220543	Uncultured bacterium clone Fl-1F_H03 16S ribosomal RNA gene, partial sequence	92,1	100,0	1869227	cellular organisms; Bacteria; unclassified Bacteria; unclassified Bacteria (miscellaneous)	Bacteria
OTU_669	260	L9926_Track27198_M01995_59_000000000-AK6BU_1_2119_24426_15566_1_N_0_6__OTU_669	GQ889457	Pirellula sp. Br1-4 16S ribosomal RNA gene, partial sequence	92,4	96,0	886847	cellular organisms; Bacteria; PVC group; Planctomycetes; Planctomycetia; Planctomycetales; Planctomycetaceae; Pirellula	Bacteria				Planctomycetes			Planctomycetia			Planctomycetales			Planctomycetaceae				Pirellula
OTU_670	260	L9921_Track27193_M01995_59_000000000-AK6BU_1_1102_6278_14536_1_N_0_132__OTU_670	U68644	Unidentified eubacterium from the Amazon 16S ribosomal RNA gene, partial sequence	96,9	100,0	1869227	cellular organisms; Bacteria; unclassified Bacteria; unclassified Bacteria (miscellaneous)	Bacteria
OTU_671	260	L9942_Track27214_M01995_59_000000000-AK6BU_1_1115_25409_19254_1_N_0_1__OTU_671	KY742769	Aeromonas hydrophila strain 265.12.3 16S ribosomal RNA gene, partial sequence	99,6	100,0	644	cellular organisms; Bacteria; Proteobacteria; Gammaproteobacteria; Aeromonadales; Aeromonadaceae; Aeromonas	Bacteria				Proteobacteria			Gammaproteobacteria			Aeromonadales			Aeromonadaceae				Aeromonas
OTU_672	260	L9896_Track27168_M01995_59_000000000-AK6BU_1_1108_20825_24324_1_N_0_13__OTU_672	HQ663372	Bacteroidetes bacterium SCGC AAA041-P16 16S small subunit ribosomal RNA gene, partial sequence	92,5	100,0	938719	cellular organisms; Bacteria; FCB group; Bacteroidetes/Chlorobi group; Bacteroidetes; unclassified Bacteroidetes; unclassified Bacteroidetes (miscellaneous)	Bacteria				Bacteroidetes
OTU_673	258	L9906_Track27178_M01995_59_000000000-AK6BU_1_1102_28963_15590_1_N_0_65__OTU_673	NR_114524	Nitrosococcus watsonii strain C-113 16S ribosomal RNA gene, partial sequence &gt;gi|6117981|gb|AF153343.1| Nitrosococcus sp. C-113 strain C-113 16S ribosomal RNA gene, partial sequence	90,0	98,9	473531	cellular organisms; Bacteria; Proteobacteria; Gammaproteobacteria; Chromatiales; Chromatiaceae; Nitrosococcus	Bacteria				Proteobacteria			Gammaproteobacteria			Chromatiales			Chromatiaceae				Nitrosococcus
OTU_674	258	L9898_Track27170_M01995_59_000000000-AK6BU_1_1115_11829_8318_1_N_0_43__OTU_674	KY441442	Rubrobacter sp. HPK2-2 16S ribosomal RNA gene, partial sequence	96,8	99,2	1933902	cellular organisms; Bacteria; Terrabacteria group; Actinobacteria; Rubrobacteria; Rubrobacterales; Rubrobacteraceae; Rubrobacter	Bacteria				Actinobacteria			Rubrobacteria			Rubrobacterales			Rubrobacteraceae				Rubrobacter
OTU_675	257	L9897_Track27169_M01995_59_000000000-AK6BU_1_2103_24587_19722_1_N_0_136__OTU_675	NR_108590	Pseudobacter ginsenosidimutans strain Gsoil 221 16S ribosomal RNA, partial sequence	94,9	100,0	661488	cellular organisms; Bacteria; FCB group; Bacteroidetes/Chlorobi group; Bacteroidetes; Chitinophagia; Chitinophagales; Chitinophagaceae; Pseudobacter	Bacteria				Bacteroidetes			Chitinophagia			Chitinophagales			Chitinophagaceae				Pseudobacter
OTU_676	256	L9913_Track27185_M01995_59_000000000-AK6BU_1_1118_13409_11451_1_N_0_70__OTU_676	EF220388	Uncultured bacterium clone FI-2F_B04 16S ribosomal RNA gene, partial sequence	95,2	99,3	1869227	cellular organisms; Bacteria; unclassified Bacteria; unclassified Bacteria (miscellaneous)	Bacteria
OTU_677	256	L9929_Track27201_M01995_59_000000000-AK6BU_1_1107_13625_2579_1_N_0_93__OTU_677	KF228166	Gemmatimonas aurantiaca clone H9-0AF4E_11038 16S ribosomal RNA gene, partial sequence	89,8	97,4	173480	cellular organisms; Bacteria; FCB group; Gemmatimonadetes; Gemmatimonadetes; Gemmatimonadales; Gemmatimonadaceae; Gemmatimonas	Bacteria				Gemmatimonadetes			Gemmatimonadetes			Gemmatimonadales			Gemmatimonadaceae				Gemmatimonas
OTU_678	256	L9897_Track27169_M01995_59_000000000-AK6BU_1_2106_22494_23959_1_N_0_136__OTU_678	U68644	Unidentified eubacterium from the Amazon 16S ribosomal RNA gene, partial sequence	92,9	100,0	1869227	cellular organisms; Bacteria; unclassified Bacteria; unclassified Bacteria (miscellaneous)	Bacteria
OTU_679	254	L9904_Track27176_M01995_59_000000000-AK6BU_1_1112_17287_13069_1_N_0_75__OTU_679	KJ638710	Syntrophaceae bacterium JGI 0000059-J07 16S ribosomal RNA gene, partial sequence	87,4	98,5	1510980	cellular organisms; Bacteria; Proteobacteria; delta/epsilon subdivisions; Deltaproteobacteria; Syntrophobacterales; Syntrophaceae; unclassified Syntrophaceae	Bacteria				Proteobacteria	delta/epsilon subdivisions		Deltaproteobacteria			Syntrophobacterales			Syntrophaceae
OTU_680	254	L9897_Track27169_M01995_59_000000000-AK6BU_1_2117_12499_19090_1_N_0_136__OTU_680	KT183423	Longilinea arvoryzae clone HQ9 16S ribosomal RNA gene, partial sequence	84,6	100,0	360412	cellular organisms; Bacteria; Terrabacteria group; Chloroflexi; Anaerolineae; Anaerolineales; Anaerolineaceae; Longilinea	Bacteria				Chloroflexi			Anaerolineae			Anaerolineales			Anaerolineaceae				Longilinea
OTU_681	253	L9931_Track27203_M01995_59_000000000-AK6BU_1_1106_22726_15740_1_N_0_68__OTU_681	HQ675477	Actinobacterium SCGC AAA007-L10 small subunit ribosomal RNA gene, partial sequence	84,3	99,3	939193	cellular organisms; Bacteria; Terrabacteria group; Actinobacteria; Actinobacteria; unclassified Actinobacteria (class); unclassified Actinobacteria (class) (miscellaneous)	Bacteria				Actinobacteria			Actinobacteria
OTU_682	253	L9915_Track27187_M01995_59_000000000-AK6BU_1_1110_4509_15490_1_N_0_111__OTU_682	CP011998	Ralstonia solanacearum strain YC45 plasmid, complete sequence	96,0	99,6	305	cellular organisms; Bacteria; Proteobacteria; Betaproteobacteria; Burkholderiales; Burkholderiaceae; Ralstonia	Bacteria				Proteobacteria			Betaproteobacteria			Burkholderiales			Burkholderiaceae				Ralstonia
OTU_683	253	L9896_Track27168_M01995_59_000000000-AK6BU_1_1110_17787_17167_1_N_0_13__OTU_683	HM748674	Bacterium Ellin6526 16S ribosomal RNA gene, partial sequence	98,0	100,0	871791	cellular organisms; Bacteria; unclassified Bacteria; unclassified Bacteria (miscellaneous)	Bacteria
OTU_684	253	L9896_Track27168_M01995_59_000000000-AK6BU_1_1108_16613_14139_1_N_0_13__OTU_684	LN833246	Acidobacteria bacterium CB 286367 partial 16S rRNA gene, strain CB 286367	94,4	98,8	1639887	cellular organisms; Bacteria; Acidobacteria; unclassified Acidobacteria; unclassified Acidobacteria (miscellaneous)	Bacteria				Acidobacteria
OTU_685	251	L9896_Track27168_M01995_59_000000000-AK6BU_1_1110_14279_23790_1_N_0_13__OTU_685	HQ675470	Actinobacterium SCGC AAA007-J07 small subunit ribosomal RNA gene, partial sequence	94,1	99,6	939192	cellular organisms; Bacteria; Terrabacteria group; Actinobacteria; Actinobacteria; unclassified Actinobacteria (class); unclassified Actinobacteria (class) (miscellaneous)	Bacteria				Actinobacteria			Actinobacteria
OTU_686	251	L9896_Track27168_M01995_59_000000000-AK6BU_1_2111_21559_19417_1_N_0_13__OTU_686	KF056993	Hirschia sp. DRW22-8 16S ribosomal RNA gene, partial sequence	97,6	100,0	1348470	cellular organisms; Bacteria; Proteobacteria; Alphaproteobacteria; Rhodobacterales; Hyphomonadaceae; Asprobacter	Bacteria				Proteobacteria			Alphaproteobacteria			Rhodobacterales			Hyphomonadaceae				Asprobacter
OTU_687	250	L9896_Track27168_M01995_59_000000000-AK6BU_1_2106_10230_15269_1_N_0_13__OTU_687	NR_074442	Nakamurella multipartita strain DSM 44233 16S ribosomal RNA, partial sequence	99,6	97,1	53461	cellular organisms; Bacteria; Terrabacteria group; Actinobacteria; Actinobacteria; Nakamurellales; Nakamurellaceae; Nakamurella	Bacteria				Actinobacteria			Actinobacteria			Nakamurellales			Nakamurellaceae				Nakamurella
OTU_688	250	L9930_Track27202_M01995_59_000000000-AK6BU_1_2101_21935_18857_1_N_0_106__OTU_688	AM934683	Flavobacterium sp. BF134 partial 16S rRNA gene, strain BF134	99,3	99,3	498316	cellular organisms; Bacteria; FCB group; Bacteroidetes/Chlorobi group; Bacteroidetes; Flavobacteriia; Flavobacteriales; Flavobacteriaceae; Flavobacterium	Bacteria				Bacteroidetes			Flavobacteriia			Flavobacteriales			Flavobacteriaceae				Flavobacterium
OTU_689	250	L9896_Track27168_M01995_59_000000000-AK6BU_1_2101_21902_9512_1_N_0_13__OTU_689	NR_108511	Chryseolinea serpens strain RYG 16S ribosomal RNA gene, partial sequence &gt;gi|319918392|emb|FR774778.1| Chryseolinea serpens partial 16S rRNA gene, type strain RYGT	98,0	100,0	947013	cellular organisms; Bacteria; FCB group; Bacteroidetes/Chlorobi group; Bacteroidetes; Cytophagia; Cytophagales; unclassified Cytophagales; Chryseolinea	Bacteria				Bacteroidetes			Cytophagia			Cytophagales							Chryseolinea
OTU_690	250	L9896_Track27168_M01995_59_000000000-AK6BU_1_2109_6234_19234_1_N_0_13__OTU_690	FJ405890	Planctomycetacia bacterium WSF3-27 16S ribosomal RNA gene, partial sequence	91,7	100,0	573134	cellular organisms; Bacteria; PVC group; Planctomycetes; Planctomycetia; unclassified Planctomycetia	Bacteria				Planctomycetes			Planctomycetia
OTU_691	250	L9896_Track27168_M01995_59_000000000-AK6BU_1_1112_16356_21015_1_N_0_13__OTU_691	EF221309	Uncultured bacterium clone SI-1F_F12 16S ribosomal RNA gene, partial sequence	87,7	100,0	1869227	cellular organisms; Bacteria; unclassified Bacteria; unclassified Bacteria (miscellaneous)	Bacteria
OTU_692	248	L9896_Track27168_M01995_59_000000000-AK6BU_1_1118_12867_17006_1_N_0_13__OTU_692	GU187030	Acidobacteria bacterium IGE-003 16S ribosomal RNA gene, partial sequence	94,9	100,0	755186	cellular organisms; Bacteria; Acidobacteria; unclassified Acidobacteria; unclassified Acidobacteria (miscellaneous)	Bacteria				Acidobacteria
OTU_693	248	L9896_Track27168_M01995_59_000000000-AK6BU_1_2109_29200_10263_1_N_0_13__OTU_693	KC921197	Delta proteobacterium WX152 16S ribosomal RNA gene, partial sequence	90,5	99,6	1391542	cellular organisms; Bacteria; Proteobacteria; delta/epsilon subdivisions; Deltaproteobacteria; unclassified Deltaproteobacteria; unclassified Deltaproteobacteria (miscellaneous)	Bacteria				Proteobacteria	delta/epsilon subdivisions		Deltaproteobacteria
OTU_694	247	L9933_Track27205_M01995_59_000000000-AK6BU_1_2117_11069_10189_1_N_0_103__OTU_694	MF521436	Streptomyces sp. strain XKBD2.4 16S ribosomal RNA gene, partial sequence	99,6	100,0	1931	cellular organisms; Bacteria; Terrabacteria group; Actinobacteria; Actinobacteria; Streptomycetales; Streptomycetaceae; Streptomyces	Bacteria				Actinobacteria			Actinobacteria			Streptomycetales			Streptomycetaceae				Streptomyces
OTU_695	247	L9930_Track27202_M01995_59_000000000-AK6BU_1_2105_6861_23792_1_N_0_106__OTU_695	AY960774	Bacterium Ellin511 16S ribosomal RNA gene, partial sequence	92,1	100,0	320776	cellular organisms; Bacteria; PVC group; Verrucomicrobia; Spartobacteria; unclassified Spartobacteria	Bacteria				Verrucomicrobia			Spartobacteria
OTU_696	247	L9896_Track27168_M01995_59_000000000-AK6BU_1_1116_15823_22029_1_N_0_13__OTU_696	HM748714	Bacterium Ellin7504 16S ribosomal RNA gene, partial sequence	94,9	100,0	871831	cellular organisms; Bacteria; unclassified Bacteria; unclassified Bacteria (miscellaneous)	Bacteria
OTU_697	247	L9896_Track27168_M01995_59_000000000-AK6BU_1_1111_2215_16010_1_N_0_13__OTU_697	CP011454	Gemmatimonas phototrophica strain AP64, complete genome	91,3	100,0	1379270	cellular organisms; Bacteria; FCB group; Gemmatimonadetes; Gemmatimonadetes; Gemmatimonadales; Gemmatimonadaceae; Gemmatimonas	Bacteria				Gemmatimonadetes			Gemmatimonadetes			Gemmatimonadales			Gemmatimonadaceae				Gemmatimonas
OTU_698	246	L9902_Track27174_M01995_59_000000000-AK6BU_1_1116_13005_13660_1_N_0_30__OTU_698	NR_148598	Thermostilla marina strain SVX8 16S ribosomal RNA, partial sequence &gt;gi|941507631|gb|KR872395.1| Thermostilla marina strain SVX8 16S ribosomal RNA gene, partial sequence	94,9	99,3	1742923	cellular organisms; Bacteria; PVC group; Planctomycetes; Planctomycetia; Planctomycetales; Planctomycetaceae; Thermostilla	Bacteria				Planctomycetes			Planctomycetia			Planctomycetales			Planctomycetaceae				Thermostilla
OTU_699	246	L9896_Track27168_M01995_59_000000000-AK6BU_1_1113_6439_15760_1_N_0_13__OTU_699	GU249615	Aetherobacter sp. SBSr008 16S ribosomal RNA gene, complete sequence	92,9	100,0	888843	cellular organisms; Bacteria; Proteobacteria; delta/epsilon subdivisions; Deltaproteobacteria; Myxococcales; Sorangiineae; Polyangiaceae; Aetherobacter	Bacteria				Proteobacteria	delta/epsilon subdivisions		Deltaproteobacteria			Myxococcales	Sorangiineae		Polyangiaceae				Aetherobacter
OTU_700	245	L9896_Track27168_M01995_59_000000000-AK6BU_1_1118_16831_24217_1_N_0_13__OTU_700	MG757745	Nonomuraea sp. strain 10-20 SHSu 16S ribosomal RNA gene, partial sequence	90,5	100,0	1883105	cellular organisms; Bacteria; Terrabacteria group; Actinobacteria; Actinobacteria; Streptosporangiales; Streptosporangiaceae; Nonomuraea	Bacteria				Actinobacteria			Actinobacteria			Streptosporangiales			Streptosporangiaceae				Nonomuraea
OTU_701	245	L9897_Track27169_M01995_59_000000000-AK6BU_1_1109_20275_11839_1_N_0_136__OTU_701	GQ287504	Endosymbiont of Ridgeia piscesae clone P1s-297 16S ribosomal RNA gene, partial sequence	97,2	100,0	54398	cellular organisms; Bacteria; Proteobacteria; Gammaproteobacteria; unclassified Gammaproteobacteria; sulfur-oxidizing symbionts	Bacteria				Proteobacteria			Gammaproteobacteria
OTU_702	244	L9916_Track27188_M01995_59_000000000-AK6BU_1_1119_9147_16323_1_N_0_69__OTU_702	MF631004	Ramlibacter sp. strain 18x22-1 16S ribosomal RNA gene, partial sequence	100,0	100,0	1917967	cellular organisms; Bacteria; Proteobacteria; Betaproteobacteria; Burkholderiales; Comamonadaceae; Ramlibacter	Bacteria				Proteobacteria			Betaproteobacteria			Burkholderiales			Comamonadaceae				Ramlibacter
OTU_703	244	L9896_Track27168_M01995_59_000000000-AK6BU_1_1102_28228_12653_1_N_0_13__OTU_703	EF605782	Unidentified bacterium clone 3_H3__BULK_T7s 16S ribosomal RNA gene, partial sequence	96,1	71,1	1869227	cellular organisms; Bacteria; unclassified Bacteria; unclassified Bacteria (miscellaneous)	Bacteria
OTU_704	243	L9896_Track27168_M01995_59_000000000-AK6BU_1_1108_12917_4042_1_N_0_13__OTU_704	DQ812550	Chloroflexi bacterium Ver9Iso2 16S ribosomal RNA gene, partial sequence	89,7	99,6	398407	cellular organisms; Bacteria; Terrabacteria group; Chloroflexi; unclassified Chloroflexi; unclassified Chloroflexi (miscellaneous)	Bacteria				Chloroflexi
OTU_705	242	L9896_Track27168_M01995_59_000000000-AK6BU_1_2109_16675_17986_1_N_0_13__OTU_705	CP012159	Chondromyces crocatus strain Cm c5, complete genome	92,5	100,0	52	cellular organisms; Bacteria; Proteobacteria; delta/epsilon subdivisions; Deltaproteobacteria; Myxococcales; Sorangiineae; Polyangiaceae; Chondromyces	Bacteria				Proteobacteria	delta/epsilon subdivisions		Deltaproteobacteria			Myxococcales	Sorangiineae		Polyangiaceae				Chondromyces
OTU_706	240	L9900_Track27172_M01995_59_000000000-AK6BU_1_2106_15208_5509_1_N_0_66__OTU_706	AF236012	Beta proteobacterium A0837 16S ribosomal RNA gene, partial sequence	97,7	96,0	122607	cellular organisms; Bacteria; Proteobacteria; Betaproteobacteria; unclassified Betaproteobacteria; unclassified Betaproteobacteria (miscellaneous)	Bacteria				Proteobacteria			Betaproteobacteria
OTU_707	240	L9938_Track27210_M01995_59_000000000-AK6BU_1_2114_16422_23912_1_N_0_74__OTU_707	NR_134171	Salinithrix halophila strain R4S8 16S ribosomal RNA, partial sequence &gt;gi|612149985|gb|KJ206288.1| Salinithrix halophila strain R4S8 16S ribosomal RNA gene, complete sequence	84,2	99,6	1485204	cellular organisms; Bacteria; Terrabacteria group; Firmicutes; Bacilli; Bacillales; Thermoactinomycetaceae; Salinithrix	Bacteria				Firmicutes			Bacilli			Bacillales			Thermoactinomycetaceae				Salinithrix
OTU_708	240	L9907_Track27179_M01995_59_000000000-AK6BU_1_2117_13176_12597_1_N_0_115__OTU_708	KY176964	Bacterium strain S705 16S ribosomal RNA gene, partial sequence	93,9	96,7	1869227	cellular organisms; Bacteria; unclassified Bacteria; unclassified Bacteria (miscellaneous)	Bacteria
OTU_709	240	L9896_Track27168_M01995_59_000000000-AK6BU_1_1108_8221_17894_1_N_0_13__OTU_709	AJ622888	Bacteroidetes bacterium Mo-0.2plat-K3 partial 16S rRNA gene, isolate Mo-0.2plat-K3	97,6	100,0	262073	cellular organisms; Bacteria; FCB group; Bacteroidetes/Chlorobi group; Bacteroidetes; unclassified Bacteroidetes; unclassified Bacteroidetes (miscellaneous)	Bacteria				Bacteroidetes
OTU_710	240	L9896_Track27168_M01995_59_000000000-AK6BU_1_1113_27309_8082_1_N_0_13__OTU_710	KX128909	Micromonosporaceae bacterium CPCC 204380 16S ribosomal RNA gene, partial sequence	98,4	100,0	1872709	cellular organisms; Bacteria; Terrabacteria group; Actinobacteria; Actinobacteria; Micromonosporales; Micromonosporaceae; unclassified Micromonosporaceae	Bacteria				Actinobacteria			Actinobacteria			Micromonosporales			Micromonosporaceae
OTU_711	239	L9896_Track27168_M01995_59_000000000-AK6BU_1_1105_25927_15751_1_N_0_13__OTU_711	AM411962	Sphingobacterium sp. P-38 partial 16S rRNA gene, strain P-38 &gt;gi|157170609|emb|AM411963.1| Sphingobacterium sp. P-17 partial 16S rRNA gene, strain P-17	96,8	100,0	413393	cellular organisms; Bacteria; FCB group; Bacteroidetes/Chlorobi group; Bacteroidetes; Sphingobacteriia; Sphingobacteriales; Sphingobacteriaceae; Sphingobacterium	Bacteria				Bacteroidetes			Sphingobacteriia			Sphingobacteriales			Sphingobacteriaceae				Sphingobacterium
OTU_712	238	L9896_Track27168_M01995_59_000000000-AK6BU_1_2101_14724_10147_1_N_0_13__OTU_712	HQ663419	Actinobacterium SCGC AAA043-P15 16S small subunit ribosomal RNA gene, partial sequence	93,3	99,6	938505	cellular organisms; Bacteria; Terrabacteria group; Actinobacteria; Actinobacteria; unclassified Actinobacteria (class); unclassified Actinobacteria (class) (miscellaneous)	Bacteria				Actinobacteria			Actinobacteria
OTU_713	238	L9896_Track27168_M01995_59_000000000-AK6BU_1_1116_25239_3610_1_N_0_13__OTU_713	GU187040	Acidobacteria bacterium IGE-002 16S ribosomal RNA gene, partial sequence	100,0	100,0	755196	cellular organisms; Bacteria; Acidobacteria; unclassified Acidobacteria; unclassified Acidobacteria (miscellaneous)	Bacteria				Acidobacteria
OTU_714	238	L9896_Track27168_M01995_59_000000000-AK6BU_1_2118_13725_7617_1_N_0_13__OTU_714	LN833246	Acidobacteria bacterium CB 286367 partial 16S rRNA gene, strain CB 286367	94,9	100,0	1639887	cellular organisms; Bacteria; Acidobacteria; unclassified Acidobacteria; unclassified Acidobacteria (miscellaneous)	Bacteria				Acidobacteria
OTU_715	238	L9897_Track27169_M01995_59_000000000-AK6BU_1_1111_29396_10449_1_N_0_136__OTU_715	JF443758	Planctomycete DDSW3022 16S ribosomal RNA gene, partial sequence	89,3	99,6	1027575	cellular organisms; Bacteria; PVC group; Planctomycetes; Planctomycetia; Planctomycetales; Planctomycetaceae; unclassified Planctomycetaceae	Bacteria				Planctomycetes			Planctomycetia			Planctomycetales			Planctomycetaceae
OTU_716	237	L9896_Track27168_M01995_59_000000000-AK6BU_1_2110_14742_4403_1_N_0_13__OTU_716	NR_044600	Bauldia consociata strain 11 16S ribosomal RNA gene, partial sequence &gt;gi|224712107|gb|FJ560750.1| Bauldia consociata strain 11 16S ribosomal RNA gene, partial sequence	98,8	100,0	616952	cellular organisms; Bacteria; Proteobacteria; Alphaproteobacteria; Rhizobiales; unclassified Rhizobiales; Bauldia	Bacteria				Proteobacteria			Alphaproteobacteria			Rhizobiales							Bauldia
OTU_717	237	L9896_Track27168_M01995_59_000000000-AK6BU_1_1108_16635_19661_1_N_0_13__OTU_717	LT837803	Sterolibacterium denitrificans strain Chol genome assembly, chromosome: SDENCHOL	94,5	100,0	157592	cellular organisms; Bacteria; Proteobacteria; Betaproteobacteria; Nitrosomonadales; Sterolibacteriaceae; Sterolibacterium	Bacteria				Proteobacteria			Betaproteobacteria			Nitrosomonadales			Sterolibacteriaceae				Sterolibacterium
OTU_718	236	L9898_Track27170_M01995_59_000000000-AK6BU_1_1115_22800_23401_1_N_0_43__OTU_718	HM748691	Bacterium Ellin6543 16S ribosomal RNA gene, partial sequence	89,0	100,0	871808	cellular organisms; Bacteria; unclassified Bacteria; unclassified Bacteria (miscellaneous)	Bacteria
OTU_719	236	L9896_Track27168_M01995_59_000000000-AK6BU_1_1108_24504_22380_1_N_0_13__OTU_719	AJ431246	Dehalococcoides sp. BHI80-15 16S rRNA gene, strain BHI80-15	87,0	97,6	187074	cellular organisms; Bacteria; Terrabacteria group; Chloroflexi; Dehalococcoidia; Dehalococcoidales; Dehalococcoidaceae; Dehalococcoides	Bacteria				Chloroflexi			Dehalococcoidia			Dehalococcoidales			Dehalococcoidaceae				Dehalococcoides
OTU_720	235	L9897_Track27169_M01995_59_000000000-AK6BU_1_1104_5641_17847_1_N_0_136__OTU_720	KT287072	Acidobacteria bacterium HEG_-6_39 16S ribosomal RNA gene, partial sequence	95,3	100,0	1855912	cellular organisms; Bacteria; Acidobacteria; unclassified Acidobacteria; Acidobacteria subdivision 6; Luteitalea	Bacteria				Acidobacteria													Luteitalea
OTU_721	234	L9938_Track27210_M01995_59_000000000-AK6BU_1_2110_2614_15539_1_N_0_74__OTU_721	CP011454	Gemmatimonas phototrophica strain AP64, complete genome	92,5	78,7	1379270	cellular organisms; Bacteria; FCB group; Gemmatimonadetes; Gemmatimonadetes; Gemmatimonadales; Gemmatimonadaceae; Gemmatimonas	Bacteria				Gemmatimonadetes			Gemmatimonadetes			Gemmatimonadales			Gemmatimonadaceae				Gemmatimonas
OTU_722	234	L9896_Track27168_M01995_59_000000000-AK6BU_1_1118_14080_7448_1_N_0_13__OTU_722	EF220553	Uncultured bacterium clone FI-1M_A02 16S ribosomal RNA gene, partial sequence	93,3	100,0	1869227	cellular organisms; Bacteria; unclassified Bacteria; unclassified Bacteria (miscellaneous)	Bacteria
OTU_723	234	L9897_Track27169_M01995_59_000000000-AK6BU_1_1114_11214_20325_1_N_0_136__OTU_723	AB127858	Bacterium DR2A-7G19 gene for 16S rRNA, partial sequence	90,9	95,7	257202	cellular organisms; Bacteria; unclassified Bacteria; unclassified Bacteria (miscellaneous)	Bacteria
OTU_724	233	L9936_Track27208_M01995_59_000000000-AK6BU_1_2116_18741_14966_1_N_0_121__OTU_724	EU594496	Soil bacterium T16 16S ribosomal RNA gene, partial sequence	94,0	98,9	518708	cellular organisms; Bacteria; unclassified Bacteria; unclassified Bacteria (miscellaneous)	Bacteria
OTU_725	233	L9896_Track27168_M01995_59_000000000-AK6BU_1_1110_12541_24343_1_N_0_13__OTU_725	KU984672	Roseimicrobium gellanilyticum strain GS1-01 16S ribosomal RNA gene, partial sequence	89,7	100,0	748857	cellular organisms; Bacteria; PVC group; Verrucomicrobia; Verrucomicrobiae; Verrucomicrobiales; Verrucomicrobiaceae; Roseimicrobium	Bacteria				Verrucomicrobia			Verrucomicrobiae			Verrucomicrobiales			Verrucomicrobiaceae				Roseimicrobium
OTU_726	232	L9896_Track27168_M01995_59_000000000-AK6BU_1_1106_8768_11755_1_N_0_13__OTU_726	NR_125704	Rubrobacter naiadicus strain RG-3 16S ribosomal RNA gene, partial sequence &gt;gi|536674345|gb|KF494339.1| Rubrobacter naiadicus strain RG-3 16S ribosomal RNA gene, partial sequence	83,2	98,4	1392641	cellular organisms; Bacteria; Terrabacteria group; Actinobacteria; Rubrobacteria; Rubrobacterales; Rubrobacteraceae; Rubrobacter	Bacteria				Actinobacteria			Rubrobacteria			Rubrobacterales			Rubrobacteraceae				Rubrobacter
OTU_727	232	L9896_Track27168_M01995_59_000000000-AK6BU_1_1112_17960_12371_1_N_0_13__OTU_727	LN876415	Rhizobiales bacterium URHC0029 partial 16S rRNA gene, strain URHC0029	99,6	98,8	1703028	cellular organisms; Bacteria; Proteobacteria; Alphaproteobacteria; Rhizobiales; unclassified Rhizobiales; unclassified Rhizobiales (miscellaneous)	Bacteria				Proteobacteria			Alphaproteobacteria			Rhizobiales
OTU_728	232	L9896_Track27168_M01995_59_000000000-AK6BU_1_2102_11620_9956_1_N_0_13__OTU_728	FJ662587	Unidentified bacterium clone panc1-8 16S ribosomal RNA gene, partial sequence	87,0	100,0	1869227	cellular organisms; Bacteria; unclassified Bacteria; unclassified Bacteria (miscellaneous)	Bacteria
OTU_729	231	L9932_Track27204_M01995_59_000000000-AK6BU_1_2117_11842_2264_1_N_0_39__OTU_729	NR_134097	Nitrososphaera viennensis strain EN76 16S ribosomal RNA, complete sequence	94,9	100,0	1034015	cellular organisms; Archaea; TACK group; Thaumarchaeota; Nitrososphaeria; Nitrososphaerales; Nitrososphaeraceae; Nitrososphaera	Archaea				Thaumarchaeota			Nitrososphaeria			Nitrososphaerales			Nitrososphaeraceae				Nitrososphaera
OTU_730	230	L9899_Track27171_M01995_59_000000000-AK6BU_1_2102_28859_10352_1_N_0_29__OTU_730	NR_148598	Thermostilla marina strain SVX8 16S ribosomal RNA, partial sequence &gt;gi|941507631|gb|KR872395.1| Thermostilla marina strain SVX8 16S ribosomal RNA gene, partial sequence	87,8	100,0	1742923	cellular organisms; Bacteria; PVC group; Planctomycetes; Planctomycetia; Planctomycetales; Planctomycetaceae; Thermostilla	Bacteria				Planctomycetes			Planctomycetia			Planctomycetales			Planctomycetaceae				Thermostilla
OTU_731	230	L9896_Track27168_M01995_59_000000000-AK6BU_1_1108_21316_22207_1_N_0_13__OTU_731	AJ431246	Dehalococcoides sp. BHI80-15 16S rRNA gene, strain BHI80-15	87,4	97,6	187074	cellular organisms; Bacteria; Terrabacteria group; Chloroflexi; Dehalococcoidia; Dehalococcoidales; Dehalococcoidaceae; Dehalococcoides	Bacteria				Chloroflexi			Dehalococcoidia			Dehalococcoidales			Dehalococcoidaceae				Dehalococcoides
OTU_732	230	L9896_Track27168_M01995_59_000000000-AK6BU_1_1119_22014_20667_1_N_0_13__OTU_732	LC106211	Betaproteobacteria bacterium IPR-18G gene for 16S ribosomal RNA, partial sequence	93,3	100,0	1785810	cellular organisms; Bacteria; Proteobacteria; Betaproteobacteria; unclassified Betaproteobacteria; unclassified Betaproteobacteria (miscellaneous)	Bacteria				Proteobacteria			Betaproteobacteria
OTU_733	229	L9919_Track27191_M01995_59_000000000-AK6BU_1_2112_20984_6559_1_N_0_123__OTU_733	GQ889476	Gemmata sp. SD2-6 16S ribosomal RNA gene, partial sequence	90,9	96,4	886825	cellular organisms; Bacteria; PVC group; Planctomycetes; Planctomycetia; Planctomycetales; Gemmataceae; Gemmata	Bacteria				Planctomycetes			Planctomycetia			Planctomycetales			Gemmataceae				Gemmata
OTU_734	229	L9931_Track27203_M01995_59_000000000-AK6BU_1_2109_25278_18259_1_N_0_68__OTU_734	U68644	Unidentified eubacterium from the Amazon 16S ribosomal RNA gene, partial sequence	96,5	100,0	1869227	cellular organisms; Bacteria; unclassified Bacteria; unclassified Bacteria (miscellaneous)	Bacteria
OTU_735	229	L9896_Track27168_M01995_59_000000000-AK6BU_1_1119_19837_14384_1_N_0_13__OTU_735	MF034046	Alteromonadaceae bacterium M11-4 16S ribosomal RNA gene, partial sequence	91,3	100,0	1982043	cellular organisms; Bacteria; Proteobacteria; Gammaproteobacteria; Alteromonadales; Alteromonadaceae; Mangrovitalea	Bacteria				Proteobacteria			Gammaproteobacteria			Alteromonadales			Alteromonadaceae				Mangrovitalea
OTU_736	228	L9897_Track27169_M01995_59_000000000-AK6BU_1_1111_16945_8022_1_N_0_136__OTU_736	FJ662587	Unidentified bacterium clone panc1-8 16S ribosomal RNA gene, partial sequence	93,7	100,0	1869227	cellular organisms; Bacteria; unclassified Bacteria; unclassified Bacteria (miscellaneous)	Bacteria
OTU_737	228	L9897_Track27169_M01995_59_000000000-AK6BU_1_1106_17146_3567_1_N_0_136__OTU_737	CP011454	Gemmatimonas phototrophica strain AP64, complete genome	91,3	100,0	1379270	cellular organisms; Bacteria; FCB group; Gemmatimonadetes; Gemmatimonadetes; Gemmatimonadales; Gemmatimonadaceae; Gemmatimonas	Bacteria				Gemmatimonadetes			Gemmatimonadetes			Gemmatimonadales			Gemmatimonadaceae				Gemmatimonas
OTU_738	227	L9916_Track27188_M01995_59_000000000-AK6BU_1_2115_19168_3487_1_N_0_69__OTU_738	MF433044	Aeluropus littoralis small subunit ribosomal RNA gene, partial sequence; mitochondrial	98,4	96,1	110874	cellular organisms; Eukaryota; Viridiplantae; Streptophyta; Streptophytina; Embryophyta; Tracheophyta; Euphyllophyta; Spermatophyta; Magnoliophyta; Mesangiospermae; Liliopsida; Petrosaviidae; commelinids; Poales; Poaceae; PACMAD clade; Chloridoideae; Cynodonteae; Aeluropodinae; Aeluropus	Eukaryota	Viridiplantae			Streptophyta	Streptophytina		Liliopsida	Petrosaviidae		Poales			Poaceae	Chloridoideae	Cynodonteae	Aeluropodinae	Aeluropus
OTU_739	227	L9897_Track27169_M01995_59_000000000-AK6BU_1_1104_20050_16112_1_N_0_136__OTU_739	KY234097	Candidatus Kuenenia stuttgartiensis clone S0-S-40 16S ribosomal RNA gene, partial sequence	88,1	100,0	174633	cellular organisms; Bacteria; PVC group; Planctomycetes; Planctomycetia; Candidatus Brocadiales; Candidatus Brocadiaceae; Candidatus Kuenenia	Bacteria				Planctomycetes			Planctomycetia			Candidatus Brocadiales			Candidatus Brocadiaceae				Candidatus Kuenenia
OTU_740	227	L9897_Track27169_M01995_59_000000000-AK6BU_1_1114_16169_25082_1_N_0_136__OTU_740	EF220454	Uncultured bacterium clone FI-2F_H03 16S ribosomal RNA gene, partial sequence	93,2	98,8	1869227	cellular organisms; Bacteria; unclassified Bacteria; unclassified Bacteria (miscellaneous)	Bacteria
OTU_741	226	L9896_Track27168_M01995_59_000000000-AK6BU_1_1118_25754_21215_1_N_0_13__OTU_741	EF219553	Uncultured bacterium clone AI-1F_F08 16S ribosomal RNA gene, partial sequence	94,1	100,0	1869227	cellular organisms; Bacteria; unclassified Bacteria; unclassified Bacteria (miscellaneous)	Bacteria
OTU_742	226	L9896_Track27168_M01995_59_000000000-AK6BU_1_1108_8377_12164_1_N_0_13__OTU_742	HM748717	Bacterium Ellin7507 16S ribosomal RNA gene, partial sequence	94,1	100,0	871834	cellular organisms; Bacteria; unclassified Bacteria; unclassified Bacteria (miscellaneous)	Bacteria
OTU_743	226	L9896_Track27168_M01995_59_000000000-AK6BU_1_1104_24970_8243_1_N_0_13__OTU_743	KC921166	Verrucomicrobia bacterium LX191 16S ribosomal RNA gene, partial sequence	94,9	100,0	1391538	cellular organisms; Bacteria; PVC group; Verrucomicrobia; unclassified Verrucomicrobia; unclassified Verrucomicrobia (miscellaneous)	Bacteria				Verrucomicrobia
OTU_744	225	L9896_Track27168_M01995_59_000000000-AK6BU_1_1116_22978_1229_1_N_0_13__OTU_744	NR_109544	Ornatilinea apprima strain P3M-1 16S ribosomal RNA gene, partial sequence &gt;gi|372863930|gb|JQ292916.1| Ornatilinea apprima strain P3M-1 16S ribosomal RNA gene, partial sequence	82,6	100,0	1134406	cellular organisms; Bacteria; Terrabacteria group; Chloroflexi; Anaerolineae; Anaerolineales; Anaerolineaceae; Ornatilinea	Bacteria				Chloroflexi			Anaerolineae			Anaerolineales			Anaerolineaceae				Ornatilinea
OTU_745	225	L9896_Track27168_M01995_59_000000000-AK6BU_1_1112_2407_11220_1_N_0_13__OTU_745	EU594496	Soil bacterium T16 16S ribosomal RNA gene, partial sequence	94,5	100,0	518708	cellular organisms; Bacteria; unclassified Bacteria; unclassified Bacteria (miscellaneous)	Bacteria
OTU_746	225	L9896_Track27168_M01995_59_000000000-AK6BU_1_2106_20246_10264_1_N_0_13__OTU_746	X81947	Pirellula sp. partial 16S rRNA gene (Schlesner 678)	97,6	99,6	117	cellular organisms; Bacteria; PVC group; Planctomycetes; Planctomycetia; Planctomycetales; Planctomycetaceae; Pirellula	Bacteria				Planctomycetes			Planctomycetia			Planctomycetales			Planctomycetaceae				Pirellula
OTU_747	224	L9896_Track27168_M01995_59_000000000-AK6BU_1_1110_24624_19096_1_N_0_13__OTU_747	HQ675632	Gemmatimonadetes bacterium SCGC AAA240-N17 small subunit ribosomal RNA gene, partial sequence	90,9	99,6	939722	cellular organisms; Bacteria; FCB group; Gemmatimonadetes; unclassified Gemmatimonadetes	Bacteria				Gemmatimonadetes
OTU_748	224	L9898_Track27170_M01995_59_000000000-AK6BU_1_1116_29534_15147_1_N_0_43__OTU_748	KX502947	Mycobacterium sp. strain YIM 130991 16S ribosomal RNA gene, partial sequence	98,4	100,0	1785	cellular organisms; Bacteria; Terrabacteria group; Actinobacteria; Actinobacteria; Corynebacteriales; Mycobacteriaceae; Mycobacterium	Bacteria				Actinobacteria			Actinobacteria			Corynebacteriales			Mycobacteriaceae				Mycobacterium
OTU_749	223	L9897_Track27169_M01995_59_000000000-AK6BU_1_1105_14439_18341_1_N_0_136__OTU_749	KY465670	Buttiauxella gaviniae strain PF4 16S ribosomal RNA gene, partial sequence	100,0	100,0	82990	cellular organisms; Bacteria; Proteobacteria; Gammaproteobacteria; Enterobacterales; Enterobacteriaceae; Buttiauxella	Bacteria				Proteobacteria			Gammaproteobacteria			Enterobacterales			Enterobacteriaceae				Buttiauxella
OTU_750	223	L9900_Track27172_M01995_59_000000000-AK6BU_1_1103_8481_23092_1_N_0_66__OTU_750	KX350156	Pontibacter sp. BAB-5374 16S ribosomal RNA gene, partial sequence	98,4	100,0	1864797	cellular organisms; Bacteria; FCB group; Bacteroidetes/Chlorobi group; Bacteroidetes; Cytophagia; Cytophagales; Hymenobacteraceae; Pontibacter	Bacteria				Bacteroidetes			Cytophagia			Cytophagales			Hymenobacteraceae				Pontibacter
OTU_751	222	L9903_Track27175_M01995_59_000000000-AK6BU_1_1112_10196_18679_1_N_0_77__OTU_751	GU473140	Unidentified bacterium clone BfP63 16S ribosomal RNA gene, partial sequence	96,6	97,1	1869227	cellular organisms; Bacteria; unclassified Bacteria; unclassified Bacteria (miscellaneous)	Bacteria
OTU_752	222	L9896_Track27168_M01995_59_000000000-AK6BU_1_1107_15923_3130_1_N_0_13__OTU_752	MG818316	Gemmatimonas sp. strain UTW1-4 16S ribosomal RNA gene, partial sequence	92,1	100,0	1962908	cellular organisms; Bacteria; FCB group; Gemmatimonadetes; Gemmatimonadetes; Gemmatimonadales; Gemmatimonadaceae; Gemmatimonas	Bacteria				Gemmatimonadetes			Gemmatimonadetes			Gemmatimonadales			Gemmatimonadaceae				Gemmatimonas
OTU_753	221	L9931_Track27203_M01995_59_000000000-AK6BU_1_1115_27299_11789_1_N_0_68__OTU_753	KY558733	Microbispora sp. strain RB64 16S ribosomal RNA gene, partial sequence	99,6	96,7	1898321	cellular organisms; Bacteria; Terrabacteria group; Actinobacteria; Actinobacteria; Streptosporangiales; Streptosporangiaceae; Microbispora	Bacteria				Actinobacteria			Actinobacteria			Streptosporangiales			Streptosporangiaceae				Microbispora
OTU_754	221	L9896_Track27168_M01995_59_000000000-AK6BU_1_1106_4176_6809_1_N_0_13__OTU_754	HF912445	Alteromonas sp. Gp-3-7.1 partial 16S rRNA gene, isolate Gp-3-7.1 &gt;gi|507418363|emb|HF912737.1| Uncultured bacterium partial 16S rRNA gene, clone Klon-II-616V-7-voll	93,7	100,0	1303823	cellular organisms; Bacteria; Proteobacteria; Gammaproteobacteria; Alteromonadales; Alteromonadaceae; Alteromonas	Bacteria				Proteobacteria			Gammaproteobacteria			Alteromonadales			Alteromonadaceae				Alteromonas
OTU_755	221	L9896_Track27168_M01995_59_000000000-AK6BU_1_1106_29412_12938_1_N_0_13__OTU_755	HF912445	Alteromonas sp. Gp-3-7.1 partial 16S rRNA gene, isolate Gp-3-7.1 &gt;gi|507418363|emb|HF912737.1| Uncultured bacterium partial 16S rRNA gene, clone Klon-II-616V-7-voll	92,0	98,8	1303823	cellular organisms; Bacteria; Proteobacteria; Gammaproteobacteria; Alteromonadales; Alteromonadaceae; Alteromonas	Bacteria				Proteobacteria			Gammaproteobacteria			Alteromonadales			Alteromonadaceae				Alteromonas
OTU_756	221	L9897_Track27169_M01995_59_000000000-AK6BU_1_1104_15229_15243_1_N_0_136__OTU_756	AM884346	Gamma proteobacterium SCSA5 partial 16S rRNA gene, strain SCSA5	92,9	100,0	470070	cellular organisms; Bacteria; Proteobacteria; Gammaproteobacteria; unclassified Gammaproteobacteria; unclassified Gammaproteobacteria (miscellaneous)	Bacteria				Proteobacteria			Gammaproteobacteria
OTU_757	220	L9896_Track27168_M01995_59_000000000-AK6BU_1_2110_27640_9121_1_N_0_13__OTU_757	AM411962	Sphingobacterium sp. P-38 partial 16S rRNA gene, strain P-38 &gt;gi|157170609|emb|AM411963.1| Sphingobacterium sp. P-17 partial 16S rRNA gene, strain P-17	100,0	100,0	413393	cellular organisms; Bacteria; FCB group; Bacteroidetes/Chlorobi group; Bacteroidetes; Sphingobacteriia; Sphingobacteriales; Sphingobacteriaceae; Sphingobacterium	Bacteria				Bacteroidetes			Sphingobacteriia			Sphingobacteriales			Sphingobacteriaceae				Sphingobacterium
OTU_758	220	L9896_Track27168_M01995_59_000000000-AK6BU_1_1104_24183_22003_1_N_0_13__OTU_758	MG722008	Rhodospirillales bacterium strain SYSU D60014 16S ribosomal RNA gene, partial sequence	93,7	100,0	2026786	cellular organisms; Bacteria; Proteobacteria; Alphaproteobacteria; Rhodospirillales; unclassified Rhodospirillales; unclassified Rhodospirillales (miscellaneous)	Bacteria				Proteobacteria			Alphaproteobacteria			Rhodospirillales
OTU_759	220	L9896_Track27168_M01995_59_000000000-AK6BU_1_2106_6750_4010_1_N_0_13__OTU_759	KC921163	Planctomycete LX80 16S ribosomal RNA gene, partial sequence	96,8	100,0	1391546	cellular organisms; Bacteria; PVC group; Planctomycetes; Planctomycetia; Planctomycetales; Planctomycetaceae; unclassified Planctomycetaceae	Bacteria				Planctomycetes			Planctomycetia			Planctomycetales			Planctomycetaceae
OTU_760	220	L9896_Track27168_M01995_59_000000000-AK6BU_1_2102_9040_20896_1_N_0_13__OTU_760	NR_074856	Halorhodospira halophila strain SL1 16S ribosomal RNA, partial sequence	86,2	100,0	1053	cellular organisms; Bacteria; Proteobacteria; Gammaproteobacteria; Chromatiales; Ectothiorhodospiraceae; Halorhodospira	Bacteria				Proteobacteria			Gammaproteobacteria			Chromatiales			Ectothiorhodospiraceae				Halorhodospira
OTU_761	219	L9896_Track27168_M01995_59_000000000-AK6BU_1_1117_18472_4001_1_N_0_13__OTU_761	AJ871227	Sphaerobacter thermophilus partial 16S rRNA gene, clone 185-3	92,5	100,0	2057	cellular organisms; Bacteria; Terrabacteria group; Chloroflexi; Thermomicrobia; Sphaerobacteridae; Sphaerobacterales; Sphaerobacterineae; Sphaerobacteraceae; Sphaerobacter	Bacteria				Chloroflexi			Thermomicrobia	Sphaerobacteridae		Sphaerobacterales	Sphaerobacterineae		Sphaerobacteraceae				Sphaerobacter
OTU_762	219	L9896_Track27168_M01995_59_000000000-AK6BU_1_1111_10967_19102_1_N_0_13__OTU_762	KP174640	Bacterium YC-LK-LKJ27 16S ribosomal RNA gene, partial sequence	93,7	100,0	1632381	cellular organisms; Bacteria; unclassified Bacteria; unclassified Bacteria (miscellaneous)	Bacteria
OTU_763	219	L9897_Track27169_M01995_59_000000000-AK6BU_1_2105_22474_15461_1_N_0_136__OTU_763	KY060007	Terrimonas sp. strain C3-5 16S ribosomal RNA gene, partial sequence	96,4	100,0	1914338	cellular organisms; Bacteria; FCB group; Bacteroidetes/Chlorobi group; Bacteroidetes; Chitinophagia; Chitinophagales; Chitinophagaceae; Terrimonas	Bacteria				Bacteroidetes			Chitinophagia			Chitinophagales			Chitinophagaceae				Terrimonas
OTU_764	218	L9919_Track27191_M01995_59_000000000-AK6BU_1_1105_2214_12206_1_N_0_123__OTU_764	EF220687	Uncultured bacterium clone FI-2M_D11 16S ribosomal RNA gene, partial sequence	94,9	100,0	1869227	cellular organisms; Bacteria; unclassified Bacteria; unclassified Bacteria (miscellaneous)	Bacteria
OTU_765	218	L9941_Track27213_M01995_59_000000000-AK6BU_1_2106_10649_3035_1_N_0_38__OTU_765	KC921198	Hyphomicrobiaceae bacterium WX185 16S ribosomal RNA gene, partial sequence	96,6	97,4	1391522	cellular organisms; Bacteria; Proteobacteria; Alphaproteobacteria; Rhizobiales; Hyphomicrobiaceae; unclassified Hyphomicrobiaceae	Bacteria				Proteobacteria			Alphaproteobacteria			Rhizobiales			Hyphomicrobiaceae
OTU_766	218	L9905_Track27177_M01995_59_000000000-AK6BU_1_2118_6293_5800_1_N_0_47__OTU_766	AY795686	Beta proteobacterium Schreyahn_AOB_SSU_Aster_2 16S ribosomal RNA gene, partial sequence	94,3	96,7	302221	cellular organisms; Bacteria; Proteobacteria; Betaproteobacteria; unclassified Betaproteobacteria; unclassified Betaproteobacteria (miscellaneous)	Bacteria				Proteobacteria			Betaproteobacteria
OTU_767	218	L9942_Track27214_M01995_59_000000000-AK6BU_1_2116_26360_20953_1_N_0_1__OTU_767	KP185153	Flavisolibacter sp. TX0651 16S ribosomal RNA gene, partial sequence	98,1	97,0	1634986	cellular organisms; Bacteria; FCB group; Bacteroidetes/Chlorobi group; Bacteroidetes; Chitinophagia; Chitinophagales; Chitinophagaceae; Flavisolibacter	Bacteria				Bacteroidetes			Chitinophagia			Chitinophagales			Chitinophagaceae				Flavisolibacter
OTU_768	217	L9896_Track27168_M01995_59_000000000-AK6BU_1_1110_16969_23455_1_N_0_13__OTU_768	AB491168	Bacterium Kaz4 gene for 16S rRNA, partial sequence	83,0	100,0	626323	cellular organisms; Bacteria; unclassified Bacteria; unclassified Bacteria (miscellaneous)	Bacteria
OTU_769	217	L9896_Track27168_M01995_59_000000000-AK6BU_1_1117_14519_5574_1_N_0_13__OTU_769	AY344414	Unidentified bacterium clone K2-S-7 16S ribosomal RNA gene, partial sequence	88,5	100,0	1869227	cellular organisms; Bacteria; unclassified Bacteria; unclassified Bacteria (miscellaneous)	Bacteria
OTU_770	217	L9899_Track27171_M01995_59_000000000-AK6BU_1_1117_4375_5048_1_N_0_29__OTU_770	EF220543	Uncultured bacterium clone Fl-1F_H03 16S ribosomal RNA gene, partial sequence	94,1	100,0	1869227	cellular organisms; Bacteria; unclassified Bacteria; unclassified Bacteria (miscellaneous)	Bacteria
OTU_771	216	L9896_Track27168_M01995_59_000000000-AK6BU_1_1111_14874_22609_1_N_0_13__OTU_771	AY960781	Bacterium Ellin518 16S ribosomal RNA gene, partial sequence	93,3	100,0	320775	cellular organisms; Bacteria; PVC group; Verrucomicrobia; Verrucomicrobiae; Verrucomicrobiales; Verrucomicrobia subdivision 3; unclassified Verrucomicrobia subdivision 3	Bacteria				Verrucomicrobia			Verrucomicrobiae			Verrucomicrobiales			Verrucomicrobia subdivision 3
OTU_772	215	L9912_Track27184_M01995_59_000000000-AK6BU_1_2117_11410_2726_1_N_0_102__OTU_772	FJ711203	Alpha proteobacterium KC-IT-H4 16S ribosomal RNA gene, partial sequence	99,2	97,4	619797	cellular organisms; Bacteria; Proteobacteria; Alphaproteobacteria; unclassified Alphaproteobacteria; unclassified Alphaproteobacteria (miscellaneous)	Bacteria				Proteobacteria			Alphaproteobacteria
OTU_773	215	L9896_Track27168_M01995_59_000000000-AK6BU_1_1116_26750_5014_1_N_0_13__OTU_773	U68670	Unidentified eubacterium from the Amazon 16S ribosomal RNA gene, partial sequence	96,8	100,0	1869227	cellular organisms; Bacteria; unclassified Bacteria; unclassified Bacteria (miscellaneous)	Bacteria
OTU_774	215	L9896_Track27168_M01995_59_000000000-AK6BU_1_1113_28359_11581_1_N_0_13__OTU_774	FJ808611	Clostridium sp. 6-31 16S ribosomal RNA gene, partial sequence	99,6	100,0	692062	cellular organisms; Bacteria; Terrabacteria group; Firmicutes; Clostridia; Clostridiales; Clostridiaceae; Clostridium	Bacteria				Firmicutes			Clostridia			Clostridiales			Clostridiaceae				Clostridium
OTU_775	214	L9896_Track27168_M01995_59_000000000-AK6BU_1_1118_3817_15382_1_N_0_13__OTU_775	NR_125673	Methyloversatilis thermotolerans strain 3t 16S ribosomal RNA gene, partial sequence &gt;gi|512392107|gb|KC782839.1| Methyloversatilis thermotolerans strain 3t 16S ribosomal RNA gene, partial sequence	92,9	100,0	1346290	cellular organisms; Bacteria; Proteobacteria; Betaproteobacteria; Nitrosomonadales; Sterolibacteriaceae; Methyloversatilis	Bacteria				Proteobacteria			Betaproteobacteria			Nitrosomonadales			Sterolibacteriaceae				Methyloversatilis
OTU_776	214	L9896_Track27168_M01995_59_000000000-AK6BU_1_1116_19650_5664_1_N_0_13__OTU_776	MG797670	Streptomyces sp. strain 3AS4 16S ribosomal RNA gene, partial sequence	94,1	100,0	1931	cellular organisms; Bacteria; Terrabacteria group; Actinobacteria; Actinobacteria; Streptomycetales; Streptomycetaceae; Streptomyces	Bacteria				Actinobacteria			Actinobacteria			Streptomycetales			Streptomycetaceae				Streptomyces
OTU_777	214	L9896_Track27168_M01995_59_000000000-AK6BU_1_2109_11615_12851_1_N_0_13__OTU_777	KC921177	Acidobacteria bacterium WY67 16S ribosomal RNA gene, partial sequence	96,8	100,0	1391519	cellular organisms; Bacteria; Acidobacteria; unclassified Acidobacteria; unclassified Acidobacteria (miscellaneous)	Bacteria				Acidobacteria
OTU_778	214	L9896_Track27168_M01995_59_000000000-AK6BU_1_1107_24809_11392_1_N_0_13__OTU_778	EF219683	Uncultured bacterium clone AI-1M_D09 16S ribosomal RNA gene, partial sequence	93,7	100,0	1869227	cellular organisms; Bacteria; unclassified Bacteria; unclassified Bacteria (miscellaneous)	Bacteria
OTU_779	214	L9896_Track27168_M01995_59_000000000-AK6BU_1_1104_13558_1169_1_N_0_13__OTU_779	EU594496	Soil bacterium T16 16S ribosomal RNA gene, partial sequence	93,7	99,6	518708	cellular organisms; Bacteria; unclassified Bacteria; unclassified Bacteria (miscellaneous)	Bacteria
OTU_780	213	L9937_Track27209_M01995_59_000000000-AK6BU_1_2116_18859_5210_1_N_0_160__OTU_780	NR_149189	Planomonospora algeriensis strain PM3 16S ribosomal RNA, partial sequence	90,9	100,0	1846211	cellular organisms; Bacteria; Terrabacteria group; Actinobacteria; Actinobacteria; Streptosporangiales; Streptosporangiaceae; Planomonospora	Bacteria				Actinobacteria			Actinobacteria			Streptosporangiales			Streptosporangiaceae				Planomonospora
OTU_781	213	L9915_Track27187_M01995_59_000000000-AK6BU_1_1102_24639_13537_1_N_0_111__OTU_781	AY344412	Unidentified bacterium clone K2-30-19 16S ribosomal RNA gene, partial sequence	87,6	95,2	1869227	cellular organisms; Bacteria; unclassified Bacteria; unclassified Bacteria (miscellaneous)	Bacteria
OTU_782	213	L9896_Track27168_M01995_59_000000000-AK6BU_1_2112_19750_12696_1_N_0_13__OTU_782	KC921181	Actinobacterium WWH12 16S ribosomal RNA gene, partial sequence	92,1	100,0	1391540	cellular organisms; Bacteria; Terrabacteria group; Actinobacteria; Actinobacteria; unclassified Actinobacteria (class); unclassified Actinobacteria (class) (miscellaneous)	Bacteria				Actinobacteria			Actinobacteria
OTU_783	213	L9897_Track27169_M01995_59_000000000-AK6BU_1_1102_25577_10978_1_N_0_136__OTU_783	LN827541	Methanomassiliicoccus sp. 138 partial 16S rRNA gene, strain 138	98,4	100,0	1622079	cellular organisms; Archaea; Euryarchaeota; Thermoplasmata; Methanomassiliicoccales; Methanomassiliicoccaceae; Methanomassiliicoccus	Archaea				Euryarchaeota			Thermoplasmata			Methanomassiliicoccales			Methanomassiliicoccaceae				Methanomassiliicoccus
OTU_784	212	L9896_Track27168_M01995_59_000000000-AK6BU_1_1113_19127_12712_1_N_0_13__OTU_784	U68681	Unidentified eubacterium from the Amazon 16S ribosomal RNA gene, partial sequence	95,7	100,0	1869227	cellular organisms; Bacteria; unclassified Bacteria; unclassified Bacteria (miscellaneous)	Bacteria
OTU_785	211	L9896_Track27168_M01995_59_000000000-AK6BU_1_2111_14075_19381_1_N_0_13__OTU_785	NR_025970	Thermodesulforhabdus norvegica strain A8444 16S ribosomal RNA gene, partial sequence &gt;gi|1314249|gb|U25627.1|DAU25627 Thermodesulforhabdus norvegicus 16S ribosomal RNA gene, partial sequence &gt;gi|556823113|gb|KF385150.1| Uncultured Thermodesulforhabdus sp. clone OTUrs56 16S ribosomal RNA gene, partial sequence	87,7	100,0	39841	cellular organisms; Bacteria; Proteobacteria; delta/epsilon subdivisions; Deltaproteobacteria; Syntrophobacterales; Syntrophobacteraceae; Thermodesulforhabdus	Bacteria				Proteobacteria	delta/epsilon subdivisions		Deltaproteobacteria			Syntrophobacterales			Syntrophobacteraceae				Thermodesulforhabdus
OTU_786	211	L9896_Track27168_M01995_59_000000000-AK6BU_1_2111_25374_20600_1_N_0_13__OTU_786	AY234519	Bacterium Ellin5102 16S ribosomal RNA gene, partial sequence	99,2	100,0	234625	cellular organisms; Bacteria; PVC group; Verrucomicrobia; Verrucomicrobiae; Verrucomicrobiales; Verrucomicrobia subdivision 3; unclassified Verrucomicrobia subdivision 3	Bacteria				Verrucomicrobia			Verrucomicrobiae			Verrucomicrobiales			Verrucomicrobia subdivision 3
OTU_787	210	L9896_Track27168_M01995_59_000000000-AK6BU_1_1114_23382_6039_1_N_0_13__OTU_787	LN876485	Gemmatimonas sp. URHD0086 partial 16S rRNA gene, strain URHD0086	98,6	79,6	1703090	cellular organisms; Bacteria; FCB group; Gemmatimonadetes; Gemmatimonadetes; Gemmatimonadales; Gemmatimonadaceae; Gemmatimonas	Bacteria				Gemmatimonadetes			Gemmatimonadetes			Gemmatimonadales			Gemmatimonadaceae				Gemmatimonas
OTU_788	210	L9897_Track27169_M01995_59_000000000-AK6BU_1_1103_9671_13437_1_N_0_136__OTU_788	EF220543	Uncultured bacterium clone Fl-1F_H03 16S ribosomal RNA gene, partial sequence	94,9	100,0	1869227	cellular organisms; Bacteria; unclassified Bacteria; unclassified Bacteria (miscellaneous)	Bacteria
OTU_789	209	L9897_Track27169_M01995_59_000000000-AK6BU_1_1110_28135_14957_1_N_0_136__OTU_789	NR_146022	Stenotrophobacter roseus strain Ac_15_C4 16S ribosomal RNA, partial sequence	96,0	100,0	1603869	cellular organisms; Bacteria; Acidobacteria; Blastocatellia; Blastocatellales; Blastocatellaceae; Stenotrophobacter	Bacteria				Acidobacteria			Blastocatellia										Stenotrophobacter
OTU_790	208	L9901_Track27173_M01995_59_000000000-AK6BU_1_1109_9971_2860_1_N_0_155__OTU_790	NR_042465	Zavarzinella formosa strain A10 16S ribosomal RNA gene, partial sequence &gt;gi|89253773|emb|AM162406.1| Zavarzinella formosa partial 16S rRNA gene, type strain A10T	91,7	97,1	360055	cellular organisms; Bacteria; PVC group; Planctomycetes; Planctomycetia; Planctomycetales; Gemmataceae; Zavarzinella	Bacteria				Planctomycetes			Planctomycetia			Planctomycetales			Gemmataceae				Zavarzinella
OTU_791	208	L9900_Track27172_M01995_59_000000000-AK6BU_1_1101_13988_6996_1_N_0_66__OTU_791	AB529691	Bacterium MI-10 gene for 16S ribosomal RNA, partial sequence	95,3	100,0	685840	cellular organisms; Bacteria; unclassified Bacteria; unclassified Bacteria (miscellaneous)	Bacteria
OTU_792	208	L9896_Track27168_M01995_59_000000000-AK6BU_1_1109_23735_1856_1_N_0_13__OTU_792	AB127737	Bacterium PE03-7G18 gene for 16S rRNA, partial sequence	97,6	100,0	257081	cellular organisms; Bacteria; unclassified Bacteria; unclassified Bacteria (miscellaneous)	Bacteria
OTU_793	208	L9896_Track27168_M01995_59_000000000-AK6BU_1_1118_19492_5760_1_N_0_13__OTU_793	LN885086	Nitrospira sp. ENR4 genome assembly NiCh1, chromosome : 1	93,7	100,0	1715989	cellular organisms; Bacteria; Nitrospirae; Nitrospira; Nitrospirales; Nitrospiraceae; Nitrospira	Bacteria				Nitrospirae			Nitrospira			Nitrospirales			Nitrospiraceae				Nitrospira
OTU_794	208	L9896_Track27168_M01995_59_000000000-AK6BU_1_2106_5785_7027_1_N_0_13__OTU_794	KC921154	Planctomycetia bacterium LP82 16S ribosomal RNA gene, partial sequence	95,3	100,0	1391531	cellular organisms; Bacteria; PVC group; Planctomycetes; Planctomycetia; unclassified Planctomycetia	Bacteria				Planctomycetes			Planctomycetia
OTU_795	207	L9896_Track27168_M01995_59_000000000-AK6BU_1_1101_9485_7302_1_N_0_13__OTU_795	KY176965	Sporichthya sp. strain S708 16S ribosomal RNA gene, partial sequence	99,6	100,0	65475	cellular organisms; Bacteria; Terrabacteria group; Actinobacteria; Actinobacteria; Frankiales; Sporichthyaceae; Sporichthya	Bacteria				Actinobacteria			Actinobacteria			Frankiales			Sporichthyaceae				Sporichthya
OTU_796	207	L9896_Track27168_M01995_59_000000000-AK6BU_1_1106_7183_21878_1_N_0_13__OTU_796	NR_117435	Ohtaekwangia koreensis strain 3B-2 16S ribosomal RNA gene, partial sequence &gt;gi|264668699|gb|GU117702.1| Ohtaekwangia koreensis strain 3B-2 16S ribosomal RNA gene, partial sequence	97,2	100,0	688867	cellular organisms; Bacteria; FCB group; Bacteroidetes/Chlorobi group; Bacteroidetes; Cytophagia; Cytophagales; Cytophagaceae; Ohtaekwangia	Bacteria				Bacteroidetes			Cytophagia			Cytophagales			Cytophagaceae				Ohtaekwangia
OTU_797	206	L9941_Track27213_M01995_59_000000000-AK6BU_1_2108_11527_15171_1_N_0_38__OTU_797	CP007128	Gemmatirosa kalamazoonesis strain KBS708, complete genome	92,0	78,6	861299	cellular organisms; Bacteria; FCB group; Gemmatimonadetes; Gemmatimonadetes; Gemmatimonadales; Gemmatimonadaceae; Gemmatirosa	Bacteria				Gemmatimonadetes			Gemmatimonadetes			Gemmatimonadales			Gemmatimonadaceae				Gemmatirosa
OTU_798	205	L9933_Track27205_M01995_59_000000000-AK6BU_1_2109_27219_19525_1_N_0_103__OTU_798	HQ675631	Chloroflexi bacterium SCGC AAA240-N16 small subunit ribosomal RNA gene, partial sequence	91,2	99,6	939417	cellular organisms; Bacteria; Terrabacteria group; Chloroflexi; unclassified Chloroflexi; unclassified Chloroflexi (miscellaneous)	Bacteria				Chloroflexi
OTU_799	205	L9905_Track27177_M01995_59_000000000-AK6BU_1_1117_21874_1737_1_N_0_47__OTU_799	AY669116	Unidentified bacterium clone 32a 16S ribosomal RNA gene, partial sequence	97,3	97,1	1869227	cellular organisms; Bacteria; unclassified Bacteria; unclassified Bacteria (miscellaneous)	Bacteria
OTU_800	205	L9896_Track27168_M01995_59_000000000-AK6BU_1_1104_24868_14035_1_N_0_13__OTU_800	GQ889425	Gemmata sp. Br1-1 16S ribosomal RNA gene, partial sequence	98,8	100,0	886797	cellular organisms; Bacteria; PVC group; Planctomycetes; Planctomycetia; Planctomycetales; Gemmataceae; Gemmata	Bacteria				Planctomycetes			Planctomycetia			Planctomycetales			Gemmataceae				Gemmata
OTU_801	204	L9914_Track27186_M01995_59_000000000-AK6BU_1_1101_25177_2985_1_N_0_128__OTU_801	HQ663419	Actinobacterium SCGC AAA043-P15 16S small subunit ribosomal RNA gene, partial sequence	91,5	99,3	938505	cellular organisms; Bacteria; Terrabacteria group; Actinobacteria; Actinobacteria; unclassified Actinobacteria (class); unclassified Actinobacteria (class) (miscellaneous)	Bacteria				Actinobacteria			Actinobacteria
OTU_802	204	L9917_Track27189_M01995_59_000000000-AK6BU_1_2118_16601_11685_1_N_0_58__OTU_802	NR_146023	Stenotrophobacter terrae strain Ac_28_D10 16S ribosomal RNA, partial sequence	97,6	100,0	1458337	cellular organisms; Bacteria; Acidobacteria; Blastocatellia; Blastocatellales; Blastocatellaceae; Stenotrophobacter	Bacteria				Acidobacteria			Blastocatellia										Stenotrophobacter
OTU_803	204	L9896_Track27168_M01995_59_000000000-AK6BU_1_2105_19114_19427_1_N_0_13__OTU_803	NR_146026	Tellurimicrobium multivorans strain Ac_18_E7 16S ribosomal RNA, partial sequence	87,4	100,0	1592105	cellular organisms; Bacteria; Acidobacteria; Blastocatellia; Blastocatellales; Blastocatellaceae; Tellurimicrobium	Bacteria				Acidobacteria			Blastocatellia										Tellurimicrobium
OTU_804	203	L9896_Track27168_M01995_59_000000000-AK6BU_1_2110_17667_7848_1_N_0_13__OTU_804	KT287072	Acidobacteria bacterium HEG_-6_39 16S ribosomal RNA gene, partial sequence	99,2	100,0	1855912	cellular organisms; Bacteria; Acidobacteria; unclassified Acidobacteria; Acidobacteria subdivision 6; Luteitalea	Bacteria				Acidobacteria													Luteitalea
OTU_805	203	L9897_Track27169_M01995_59_000000000-AK6BU_1_1109_13025_4086_1_N_0_136__OTU_805	LC199478	Methylophilus sp. La2-4 HL-2016 gene for 16S ribosomal RNA, partial sequence, strain: La2-4	97,6	100,0	1924267	cellular organisms; Bacteria; Proteobacteria; Betaproteobacteria; Nitrosomonadales; Methylophilaceae; Novimethylophilus	Bacteria				Proteobacteria			Betaproteobacteria			Nitrosomonadales			Methylophilaceae				Novimethylophilus
OTU_806	202	L9908_Track27180_M01995_59_000000000-AK6BU_1_2103_5457_12613_1_N_0_95__OTU_806	KC921150	Acidobacteria bacterium LWQ117 16S ribosomal RNA gene, partial sequence	96,9	100,0	1391516	cellular organisms; Bacteria; Acidobacteria; unclassified Acidobacteria; unclassified Acidobacteria (miscellaneous)	Bacteria				Acidobacteria
OTU_807	202	L9896_Track27168_M01995_59_000000000-AK6BU_1_2110_9021_6872_1_N_0_13__OTU_807	KF981557	Methylosinus sporium strain 11620968 16S ribosomal RNA gene, partial sequence	96,5	100,0	428	cellular organisms; Bacteria; Proteobacteria; Alphaproteobacteria; Rhizobiales; Methylocystaceae; Methylosinus	Bacteria				Proteobacteria			Alphaproteobacteria			Rhizobiales			Methylocystaceae				Methylosinus
OTU_808	202	L9896_Track27168_M01995_59_000000000-AK6BU_1_1101_7094_23724_1_N_0_13__OTU_808	AF530989	Bacteroidetes bacterium wo31 16S ribosomal RNA gene, partial sequence	98,4	100,0	210459	cellular organisms; Bacteria; FCB group; Bacteroidetes/Chlorobi group; Bacteroidetes; unclassified Bacteroidetes; unclassified Bacteroidetes (miscellaneous)	Bacteria				Bacteroidetes
OTU_809	202	L9896_Track27168_M01995_59_000000000-AK6BU_1_1102_27757_6669_1_N_0_13__OTU_809	EF605740	Unidentified bacterium clone 45_C2_BULK_T7s 16S ribosomal RNA gene, partial sequence	95,5	97,2	1869227	cellular organisms; Bacteria; unclassified Bacteria; unclassified Bacteria (miscellaneous)	Bacteria
OTU_810	202	L9896_Track27168_M01995_59_000000000-AK6BU_1_1118_6805_13722_1_N_0_13__OTU_810	KP174468	Bacterium YC-ZSS-LKJ79 16S ribosomal RNA gene, partial sequence	96,4	100,0	1632661	cellular organisms; Bacteria; unclassified Bacteria; unclassified Bacteria (miscellaneous)	Bacteria
OTU_811	201	L9900_Track27172_M01995_59_000000000-AK6BU_1_1106_21016_11088_1_N_0_66__OTU_811	U68606	Unidentified eubacterium from the Amazon 16S ribosomal RNA gene, partial sequence	94,0	99,2	1869227	cellular organisms; Bacteria; unclassified Bacteria; unclassified Bacteria (miscellaneous)	Bacteria
OTU_812	201	L9896_Track27168_M01995_59_000000000-AK6BU_1_1110_4960_20976_1_N_0_13__OTU_812	NR_132293	Thermomarinilinea lacunifontana strain SW7 16S ribosomal RNA, partial sequence &gt;gi|407969115|dbj|AB669272.1| Thermomarinilinea lacunifontana gene for 16S rRNA, partial sequence	87,7	99,6	1081799	cellular organisms; Bacteria; Terrabacteria group; Chloroflexi; Anaerolineae; Anaerolineales; Anaerolineaceae; Thermomarinilinea	Bacteria				Chloroflexi			Anaerolineae			Anaerolineales			Anaerolineaceae				Thermomarinilinea
OTU_813	201	L9896_Track27168_M01995_59_000000000-AK6BU_1_1117_5453_11316_1_N_0_13__OTU_813	NR_025005	Thermoflavimicrobium dichotomicum strain KCTC 3667 16S ribosomal RNA gene, partial sequence &gt;gi|6707913|gb|AF138733.1|AF138733 Thermoactinomyces dichotomicus KCTC 3667 16S ribosomal RNA gene, complete sequence	96,4	100,0	46223	cellular organisms; Bacteria; Terrabacteria group; Firmicutes; Bacilli; Bacillales; Thermoactinomycetaceae; Thermoflavimicrobium	Bacteria				Firmicutes			Bacilli			Bacillales			Thermoactinomycetaceae				Thermoflavimicrobium
OTU_814	200	L9896_Track27168_M01995_59_000000000-AK6BU_1_1116_18636_3963_1_N_0_13__OTU_814	KP174573	Bacterium YC-ZSS-LKJ159 16S ribosomal RNA gene, partial sequence	93,7	100,0	1632554	cellular organisms; Bacteria; unclassified Bacteria; unclassified Bacteria (miscellaneous)	Bacteria
OTU_815	200	L9896_Track27168_M01995_59_000000000-AK6BU_1_1118_20326_17411_1_N_0_13__OTU_815	AB360413	Bacterium RS19G gene for 16S ribosomal RNA, partial sequence	94,9	100,0	467562	cellular organisms; Bacteria; unclassified Bacteria; unclassified Bacteria (miscellaneous)	Bacteria
OTU_816	199	L9896_Track27168_M01995_59_000000000-AK6BU_1_1116_21441_15000_1_N_0_13__OTU_816	KP174640	Bacterium YC-LK-LKJ27 16S ribosomal RNA gene, partial sequence	86,2	100,0	1632381	cellular organisms; Bacteria; unclassified Bacteria; unclassified Bacteria (miscellaneous)	Bacteria
OTU_817	198	L9922_Track27194_M01995_59_000000000-AK6BU_1_2107_5772_20364_1_N_0_62__OTU_817	EF220501	Uncultured bacterium clone Fl-1F_D07 16S ribosomal RNA gene, partial sequence	85,8	98,2	1869227	cellular organisms; Bacteria; unclassified Bacteria; unclassified Bacteria (miscellaneous)	Bacteria
OTU_818	198	L9897_Track27169_M01995_59_000000000-AK6BU_1_1107_6634_20835_1_N_0_136__OTU_818	EF605654	Unidentified bacterium clone M1_Bulk_T7s_43 16S ribosomal RNA gene, partial sequence	93,4	95,3	1869227	cellular organisms; Bacteria; unclassified Bacteria; unclassified Bacteria (miscellaneous)	Bacteria
OTU_819	197	L9933_Track27205_M01995_59_000000000-AK6BU_1_1108_29125_16120_1_N_0_103__OTU_819	EF605654	Unidentified bacterium clone M1_Bulk_T7s_43 16S ribosomal RNA gene, partial sequence	92,6	89,7	1869227	cellular organisms; Bacteria; unclassified Bacteria; unclassified Bacteria (miscellaneous)	Bacteria
OTU_820	197	L9896_Track27168_M01995_59_000000000-AK6BU_1_1109_6575_3213_1_N_0_13__OTU_820	CP011489	Actinobacteria bacterium IMCC26256, complete genome	92,1	100,0	1650658	cellular organisms; Bacteria; Terrabacteria group; Actinobacteria; Actinobacteria; unclassified Actinobacteria (class); unclassified Actinobacteria (class) (miscellaneous)	Bacteria				Actinobacteria			Actinobacteria
OTU_821	197	L9896_Track27168_M01995_59_000000000-AK6BU_1_1108_25495_22383_1_N_0_13__OTU_821	CP011454	Gemmatimonas phototrophica strain AP64, complete genome	91,3	100,0	1379270	cellular organisms; Bacteria; FCB group; Gemmatimonadetes; Gemmatimonadetes; Gemmatimonadales; Gemmatimonadaceae; Gemmatimonas	Bacteria				Gemmatimonadetes			Gemmatimonadetes			Gemmatimonadales			Gemmatimonadaceae				Gemmatimonas
OTU_822	196	L9929_Track27201_M01995_59_000000000-AK6BU_1_1105_12015_20283_1_N_0_93__OTU_822	KU258268	Candidatus Entotheonella palauensis strain BL17 16S ribosomal RNA gene, partial sequence	95,4	97,8	93172	cellular organisms; Bacteria; Nitrospinae/Tectomicrobia group; Candidatus Tectomicrobia; Candidatus Entotheonella	Bacteria				Candidatus Tectomicrobia													Candidatus Entotheonella
OTU_823	196	L9896_Track27168_M01995_59_000000000-AK6BU_1_1108_7042_19317_1_N_0_13__OTU_823	KU315840	Promicromonospora sp. ORG17-24 16S ribosomal RNA gene, partial sequence	100,0	100,0	1849934	cellular organisms; Bacteria; Terrabacteria group; Actinobacteria; Actinobacteria; Micrococcales; Promicromonosporaceae; Promicromonospora	Bacteria				Actinobacteria			Actinobacteria			Micrococcales			Promicromonosporaceae				Promicromonospora
OTU_824	196	L9896_Track27168_M01995_59_000000000-AK6BU_1_2101_19759_8810_1_N_0_13__OTU_824	LC075346	Planctomycetaceae bacterium D2 gene for 16S ribosomal RNA, partial sequence	90,9	100,0	1704082	cellular organisms; Bacteria; PVC group; Planctomycetes; Planctomycetia; Planctomycetales; Planctomycetaceae; unclassified Planctomycetaceae	Bacteria				Planctomycetes			Planctomycetia			Planctomycetales			Planctomycetaceae
OTU_825	196	L9896_Track27168_M01995_59_000000000-AK6BU_1_2111_7202_16961_1_N_0_13__OTU_825	KC921177	Acidobacteria bacterium WY67 16S ribosomal RNA gene, partial sequence	93,3	100,0	1391519	cellular organisms; Bacteria; Acidobacteria; unclassified Acidobacteria; unclassified Acidobacteria (miscellaneous)	Bacteria				Acidobacteria
OTU_826	196	L9896_Track27168_M01995_59_000000000-AK6BU_1_2112_18341_5472_1_N_0_13__OTU_826	HQ675632	Gemmatimonadetes bacterium SCGC AAA240-N17 small subunit ribosomal RNA gene, partial sequence	91,7	100,0	939722	cellular organisms; Bacteria; FCB group; Gemmatimonadetes; unclassified Gemmatimonadetes	Bacteria				Gemmatimonadetes
OTU_827	195	L9938_Track27210_M01995_59_000000000-AK6BU_1_2101_10678_18235_1_N_0_74__OTU_827	HF543825	Kofleria flava partial 16S rRNA gene, strain DSM:14620, clone K2	92,4	98,9	694315	cellular organisms; Bacteria; Proteobacteria; delta/epsilon subdivisions; Deltaproteobacteria; Myxococcales; Nannocystineae; Kofleriaceae; Kofleria	Bacteria				Proteobacteria	delta/epsilon subdivisions		Deltaproteobacteria			Myxococcales	Nannocystineae		Kofleriaceae				Kofleria
OTU_828	195	L9896_Track27168_M01995_59_000000000-AK6BU_1_1112_19300_17040_1_N_0_13__OTU_828	KM020014	Microcystis sp. SAG 43.90 16S ribosomal RNA gene, partial sequence	91,7	100,0	1521519	cellular organisms; Bacteria; Terrabacteria group; Cyanobacteria/Melainabacteria group; Cyanobacteria; Oscillatoriophycideae; Chroococcales; Microcystaceae; Microcystis	Bacteria				Cyanobacteria				Oscillatoriophycideae		Chroococcales			Microcystaceae				Microcystis
OTU_829	194	L9932_Track27204_M01995_59_000000000-AK6BU_1_2101_13024_20034_1_N_0_39__OTU_829	KY454474	Thermoactinomyces sp. strain YT06 16S ribosomal RNA gene, partial sequence	98,9	98,5	2025	cellular organisms; Bacteria; Terrabacteria group; Firmicutes; Bacilli; Bacillales; Thermoactinomycetaceae; Thermoactinomyces	Bacteria				Firmicutes			Bacilli			Bacillales			Thermoactinomycetaceae				Thermoactinomyces
OTU_830	194	L9896_Track27168_M01995_59_000000000-AK6BU_1_2110_9745_18126_1_N_0_13__OTU_830	KF148062	Desulfurivibrio sp. AMeS2 16S ribosomal RNA gene, partial sequence	87,2	98,8	1398908	cellular organisms; Bacteria; Proteobacteria; delta/epsilon subdivisions; Deltaproteobacteria; Desulfobacterales; Desulfobulbaceae; Desulfurivibrio	Bacteria				Proteobacteria	delta/epsilon subdivisions		Deltaproteobacteria			Desulfobacterales			Desulfobulbaceae				Desulfurivibrio
OTU_831	193	L9937_Track27209_M01995_59_000000000-AK6BU_1_2105_19298_12004_1_N_0_160__OTU_831	KT826351	Elstera sp. TH171 16S ribosomal RNA gene, partial sequence	92,9	99,3	1759117	cellular organisms; Bacteria; Proteobacteria; Alphaproteobacteria; Rhodospirillales; Rhodospirillaceae; Elstera	Bacteria				Proteobacteria			Alphaproteobacteria			Rhodospirillales			Rhodospirillaceae				Elstera
OTU_832	193	L9896_Track27168_M01995_59_000000000-AK6BU_1_1111_20099_23195_1_N_0_13__OTU_832	AY673309	Acidimicrobidae bacterium Ellin7143 16S ribosomal RNA gene, partial sequence	99,2	100,0	305070	cellular organisms; Bacteria; Terrabacteria group; Actinobacteria; Acidimicrobiia; unclassified Acidimicrobiia	Bacteria				Actinobacteria			Acidimicrobiia
OTU_833	192	L9896_Track27168_M01995_59_000000000-AK6BU_1_2113_11245_24995_1_N_0_13__OTU_833	HQ290510	Bacterium SCGC AAA018-N22 small subunit ribosomal RNA gene, partial sequence	92,8	98,8	890097	cellular organisms; Bacteria; unclassified Bacteria; unclassified Bacteria (miscellaneous)	Bacteria
OTU_834	191	L9934_Track27206_M01995_59_000000000-AK6BU_1_1119_11680_19264_1_N_0_72__OTU_834	KF228166	Gemmatimonas aurantiaca clone H9-0AF4E_11038 16S ribosomal RNA gene, partial sequence	90,1	100,0	173480	cellular organisms; Bacteria; FCB group; Gemmatimonadetes; Gemmatimonadetes; Gemmatimonadales; Gemmatimonadaceae; Gemmatimonas	Bacteria				Gemmatimonadetes			Gemmatimonadetes			Gemmatimonadales			Gemmatimonadaceae				Gemmatimonas
OTU_835	191	L9898_Track27170_M01995_59_000000000-AK6BU_1_2101_26688_9887_1_N_0_43__OTU_835	KY243965	Micromonospora narathiwatensis strain UMBR 0026 16S ribosomal RNA gene, partial sequence	97,2	100,0	299146	cellular organisms; Bacteria; Terrabacteria group; Actinobacteria; Actinobacteria; Micromonosporales; Micromonosporaceae; Micromonospora	Bacteria				Actinobacteria			Actinobacteria			Micromonosporales			Micromonosporaceae				Micromonospora
OTU_836	191	L9896_Track27168_M01995_59_000000000-AK6BU_1_1112_22057_4252_1_N_0_13__OTU_836	KJ179841	Tahibacter caeni strain BUT-6 16S ribosomal RNA gene, partial sequence	100,0	100,0	1453545	cellular organisms; Bacteria; Proteobacteria; Gammaproteobacteria; Xanthomonadales; Rhodanobacteraceae; Tahibacter	Bacteria				Proteobacteria			Gammaproteobacteria			Xanthomonadales			Rhodanobacteraceae				Tahibacter
OTU_837	191	L9896_Track27168_M01995_59_000000000-AK6BU_1_1107_11769_1321_1_N_0_13__OTU_837	KC921163	Planctomycete LX80 16S ribosomal RNA gene, partial sequence	91,7	99,6	1391546	cellular organisms; Bacteria; PVC group; Planctomycetes; Planctomycetia; Planctomycetales; Planctomycetaceae; unclassified Planctomycetaceae	Bacteria				Planctomycetes			Planctomycetia			Planctomycetales			Planctomycetaceae
OTU_838	191	L9941_Track27213_M01995_59_000000000-AK6BU_1_2104_28576_10682_1_N_0_38__OTU_838	KM357896	Paenibacillus sp. DF 9R 16S ribosomal RNA gene, partial sequence	99,6	100,0	1571226	cellular organisms; Bacteria; Terrabacteria group; Firmicutes; Bacilli; Bacillales; Paenibacillaceae; Paenibacillus	Bacteria				Firmicutes			Bacilli			Bacillales			Paenibacillaceae				Paenibacillus
OTU_839	190	L9923_Track27195_M01995_59_000000000-AK6BU_1_2113_12868_13625_1_N_0_156__OTU_839	AY673309	Acidimicrobidae bacterium Ellin7143 16S ribosomal RNA gene, partial sequence	86,4	98,0	305070	cellular organisms; Bacteria; Terrabacteria group; Actinobacteria; Acidimicrobiia; unclassified Acidimicrobiia	Bacteria				Actinobacteria			Acidimicrobiia
OTU_840	190	L9896_Track27168_M01995_59_000000000-AK6BU_1_1112_6896_8781_1_N_0_13__OTU_840	AY795686	Beta proteobacterium Schreyahn_AOB_SSU_Aster_2 16S ribosomal RNA gene, partial sequence	94,9	100,0	302221	cellular organisms; Bacteria; Proteobacteria; Betaproteobacteria; unclassified Betaproteobacteria; unclassified Betaproteobacteria (miscellaneous)	Bacteria				Proteobacteria			Betaproteobacteria
OTU_841	190	L9896_Track27168_M01995_59_000000000-AK6BU_1_1104_13760_16211_1_N_0_13__OTU_841	AY345522	Unidentified bacterium clone W1-A17 16S ribosomal RNA gene, partial sequence	96,0	100,0	1869227	cellular organisms; Bacteria; unclassified Bacteria; unclassified Bacteria (miscellaneous)	Bacteria
OTU_842	189	L9925_Track27197_M01995_59_000000000-AK6BU_1_1105_25009_12315_1_N_0_61__OTU_842	NR_108511	Chryseolinea serpens strain RYG 16S ribosomal RNA gene, partial sequence &gt;gi|319918392|emb|FR774778.1| Chryseolinea serpens partial 16S rRNA gene, type strain RYGT	94,1	100,0	947013	cellular organisms; Bacteria; FCB group; Bacteroidetes/Chlorobi group; Bacteroidetes; Cytophagia; Cytophagales; unclassified Cytophagales; Chryseolinea	Bacteria				Bacteroidetes			Cytophagia			Cytophagales							Chryseolinea
OTU_843	189	L9896_Track27168_M01995_59_000000000-AK6BU_1_1115_14440_18411_1_N_0_13__OTU_843	MF033263	Virgisporangium sp. strain A-T 13692 16S ribosomal RNA gene, partial sequence	98,4	97,6	2015594	cellular organisms; Bacteria; Terrabacteria group; Actinobacteria; Actinobacteria; Micromonosporales; Micromonosporaceae; Virgisporangium	Bacteria				Actinobacteria			Actinobacteria			Micromonosporales			Micromonosporaceae				Virgisporangium
OTU_844	189	L9896_Track27168_M01995_59_000000000-AK6BU_1_2104_20879_14728_1_N_0_13__OTU_844	AY234747	Bacterium Ellin6095 16S ribosomal RNA gene, partial sequence	94,9	100,0	234419	cellular organisms; Bacteria; Proteobacteria; Betaproteobacteria; unclassified Betaproteobacteria; unclassified Betaproteobacteria (miscellaneous)	Bacteria				Proteobacteria			Betaproteobacteria
OTU_845	189	L9896_Track27168_M01995_59_000000000-AK6BU_1_2118_12328_6804_1_N_0_13__OTU_845	KF228166	Gemmatimonas aurantiaca clone H9-0AF4E_11038 16S ribosomal RNA gene, partial sequence	91,3	100,0	173480	cellular organisms; Bacteria; FCB group; Gemmatimonadetes; Gemmatimonadetes; Gemmatimonadales; Gemmatimonadaceae; Gemmatimonas	Bacteria				Gemmatimonadetes			Gemmatimonadetes			Gemmatimonadales			Gemmatimonadaceae				Gemmatimonas
OTU_846	188	L9896_Track27168_M01995_59_000000000-AK6BU_1_1106_23055_21578_1_N_0_13__OTU_846	KP174508	Bacterium YC-ZSS-LKJ199 16S ribosomal RNA gene, partial sequence	94,9	100,0	1632596	cellular organisms; Bacteria; unclassified Bacteria; unclassified Bacteria (miscellaneous)	Bacteria
OTU_847	188	L9896_Track27168_M01995_59_000000000-AK6BU_1_1111_21528_10591_1_N_0_13__OTU_847	KY659581	Candidatus Brocadia sp. 40 strain HKD_MBR4 16S ribosomal RNA gene, partial sequence; 16S-23S ribosomal RNA intergenic spacer, tRNA-Ile and tRNA-Ala genes, complete sequence; and 23S ribosomal RNA gene, partial sequence	86,9	99,6	392547	cellular organisms; Bacteria; PVC group; Planctomycetes; Planctomycetia; Candidatus Brocadiales; Candidatus Brocadiaceae; Candidatus Brocadia	Bacteria				Planctomycetes			Planctomycetia			Candidatus Brocadiales			Candidatus Brocadiaceae				Candidatus Brocadia
OTU_848	188	L9898_Track27170_M01995_59_000000000-AK6BU_1_1113_12920_2529_1_N_0_43__OTU_848	U68592	Unidentified eubacterium from the Amazon 16S ribosomal RNA gene, partial sequence	92,9	100,0	1869227	cellular organisms; Bacteria; unclassified Bacteria; unclassified Bacteria (miscellaneous)	Bacteria
OTU_849	187	L9924_Track27196_M01995_59_000000000-AK6BU_1_2113_12034_15159_1_N_0_35__OTU_849	KP174573	Bacterium YC-ZSS-LKJ159 16S ribosomal RNA gene, partial sequence	95,8	97,4	1632554	cellular organisms; Bacteria; unclassified Bacteria; unclassified Bacteria (miscellaneous)	Bacteria
OTU_850	187	L9896_Track27168_M01995_59_000000000-AK6BU_1_1111_23411_2913_1_N_0_13__OTU_850	NR_117461	Jahnella thaxteri strain Pl t4 16S ribosomal RNA, partial sequence &gt;gi|307939417|gb|GU207876.1| Jahnella thaxteri strain Pl t4 16S ribosomal RNA gene, complete sequence	92,1	99,6	889265	cellular organisms; Bacteria; Proteobacteria; delta/epsilon subdivisions; Deltaproteobacteria; Myxococcales; Sorangiineae; Polyangiaceae; Jahnella	Bacteria				Proteobacteria	delta/epsilon subdivisions		Deltaproteobacteria			Myxococcales	Sorangiineae		Polyangiaceae				Jahnella
OTU_851	187	L9896_Track27168_M01995_59_000000000-AK6BU_1_1116_11644_18982_1_N_0_13__OTU_851	AY960774	Bacterium Ellin511 16S ribosomal RNA gene, partial sequence	96,8	100,0	320776	cellular organisms; Bacteria; PVC group; Verrucomicrobia; Spartobacteria; unclassified Spartobacteria	Bacteria				Verrucomicrobia			Spartobacteria
OTU_852	186	L9923_Track27195_M01995_59_000000000-AK6BU_1_2110_23716_2945_1_N_0_156__OTU_852	EF220457	Uncultured bacterium clone FI-2F_H06 16S ribosomal RNA gene, partial sequence	95,7	100,0	1869227	cellular organisms; Bacteria; unclassified Bacteria; unclassified Bacteria (miscellaneous)	Bacteria
OTU_853	186	L9896_Track27168_M01995_59_000000000-AK6BU_1_1106_18411_24373_1_N_0_13__OTU_853	KC485333	Acidobacteria bacterium WSR12 16S ribosomal RNA gene, partial sequence	96,8	98,8	1346880	cellular organisms; Bacteria; Acidobacteria; unclassified Acidobacteria; unclassified Acidobacteria (miscellaneous)	Bacteria				Acidobacteria
OTU_854	186	L9896_Track27168_M01995_59_000000000-AK6BU_1_1103_21468_3458_1_N_0_13__OTU_854	AJ871227	Sphaerobacter thermophilus partial 16S rRNA gene, clone 185-3	92,5	100,0	2057	cellular organisms; Bacteria; Terrabacteria group; Chloroflexi; Thermomicrobia; Sphaerobacteridae; Sphaerobacterales; Sphaerobacterineae; Sphaerobacteraceae; Sphaerobacter	Bacteria				Chloroflexi			Thermomicrobia	Sphaerobacteridae		Sphaerobacterales	Sphaerobacterineae		Sphaerobacteraceae				Sphaerobacter
OTU_855	186	L9897_Track27169_M01995_59_000000000-AK6BU_1_1109_24959_7520_1_N_0_136__OTU_855	EF636197	Sphingobacteriales bacterium TP498 16S ribosomal RNA gene, partial sequence	96,0	100,0	451294	cellular organisms; Bacteria; FCB group; Bacteroidetes/Chlorobi group; Bacteroidetes; Sphingobacteriia; Sphingobacteriales; unclassified Sphingobacteriales; unclassified Sphingobacteriales (miscellaneous)	Bacteria				Bacteroidetes			Sphingobacteriia			Sphingobacteriales
OTU_856	185	L9896_Track27168_M01995_59_000000000-AK6BU_1_2111_12471_21104_1_N_0_13__OTU_856	AJ871227	Sphaerobacter thermophilus partial 16S rRNA gene, clone 185-3	89,3	100,0	2057	cellular organisms; Bacteria; Terrabacteria group; Chloroflexi; Thermomicrobia; Sphaerobacteridae; Sphaerobacterales; Sphaerobacterineae; Sphaerobacteraceae; Sphaerobacter	Bacteria				Chloroflexi			Thermomicrobia	Sphaerobacteridae		Sphaerobacterales	Sphaerobacterineae		Sphaerobacteraceae				Sphaerobacter
OTU_857	185	L9896_Track27168_M01995_59_000000000-AK6BU_1_2110_21965_19051_1_N_0_13__OTU_857	DQ812550	Chloroflexi bacterium Ver9Iso2 16S ribosomal RNA gene, partial sequence	83,1	98,4	398407	cellular organisms; Bacteria; Terrabacteria group; Chloroflexi; unclassified Chloroflexi; unclassified Chloroflexi (miscellaneous)	Bacteria				Chloroflexi
OTU_858	185	L9896_Track27168_M01995_59_000000000-AK6BU_1_1112_4539_16483_1_N_0_13__OTU_858	EU594496	Soil bacterium T16 16S ribosomal RNA gene, partial sequence	95,3	100,0	518708	cellular organisms; Bacteria; unclassified Bacteria; unclassified Bacteria (miscellaneous)	Bacteria
OTU_859	185	L9897_Track27169_M01995_59_000000000-AK6BU_1_1109_15080_9875_1_N_0_136__OTU_859	KF056993	Hirschia sp. DRW22-8 16S ribosomal RNA gene, partial sequence	96,0	100,0	1348470	cellular organisms; Bacteria; Proteobacteria; Alphaproteobacteria; Rhodobacterales; Hyphomonadaceae; Asprobacter	Bacteria				Proteobacteria			Alphaproteobacteria			Rhodobacterales			Hyphomonadaceae				Asprobacter
OTU_860	184	L9896_Track27168_M01995_59_000000000-AK6BU_1_2101_7811_11523_1_N_0_13__OTU_860	CP011412	Sedimenticola thiotaurini strain SIP-G1, complete genome	88,9	100,0	1543721	cellular organisms; Bacteria; Proteobacteria; Gammaproteobacteria; unclassified Gammaproteobacteria; Sedimenticola	Bacteria				Proteobacteria			Gammaproteobacteria										Sedimenticola
OTU_861	184	L9896_Track27168_M01995_59_000000000-AK6BU_1_1117_16621_14106_1_N_0_13__OTU_861	EF220543	Uncultured bacterium clone Fl-1F_H03 16S ribosomal RNA gene, partial sequence	92,1	100,0	1869227	cellular organisms; Bacteria; unclassified Bacteria; unclassified Bacteria (miscellaneous)	Bacteria
OTU_862	184	L9896_Track27168_M01995_59_000000000-AK6BU_1_2113_15476_24795_1_N_0_13__OTU_862	MF526544	Bacillus badius strain MadaFrogSkinBac.DB-.1366 16S ribosomal RNA gene, partial sequence	100,0	100,0	1455	cellular organisms; Bacteria; Terrabacteria group; Firmicutes; Bacilli; Bacillales; Bacillaceae; Bacillus	Bacteria				Firmicutes			Bacilli			Bacillales			Bacillaceae				Bacillus
OTU_863	184	L9896_Track27168_M01995_59_000000000-AK6BU_1_2114_23822_5108_1_N_0_13__OTU_863	NR_145926	Micromonospora zhanjiangensis strain 2902at01 16S ribosomal RNA, partial sequence	99,2	100,0	1522057	cellular organisms; Bacteria; Terrabacteria group; Actinobacteria; Actinobacteria; Micromonosporales; Micromonosporaceae; Micromonospora	Bacteria				Actinobacteria			Actinobacteria			Micromonosporales			Micromonosporaceae				Micromonospora
OTU_864	183	L9926_Track27198_M01995_59_000000000-AK6BU_1_2104_16136_4440_1_N_0_6__OTU_864	EF220388	Uncultured bacterium clone FI-2F_B04 16S ribosomal RNA gene, partial sequence	94,8	98,5	1869227	cellular organisms; Bacteria; unclassified Bacteria; unclassified Bacteria (miscellaneous)	Bacteria
OTU_865	183	L9919_Track27191_M01995_59_000000000-AK6BU_1_1112_10532_5138_1_N_0_123__OTU_865	JX125583	Chloroflexi bacterium JEA33 16S ribosomal RNA gene, partial sequence	86,4	96,7	1215912	cellular organisms; Bacteria; Terrabacteria group; Chloroflexi; unclassified Chloroflexi; unclassified Chloroflexi (miscellaneous)	Bacteria				Chloroflexi
OTU_866	183	L9896_Track27168_M01995_59_000000000-AK6BU_1_1117_7375_4822_1_N_0_13__OTU_866	LT852421	Alkalilimnicola sp. AK92 partial 16S rRNA gene, strain AK92, isolate SL12A	94,5	100,0	1985295	cellular organisms; Bacteria; Proteobacteria; Gammaproteobacteria; Chromatiales; Ectothiorhodospiraceae; Alkalilimnicola	Bacteria				Proteobacteria			Gammaproteobacteria			Chromatiales			Ectothiorhodospiraceae				Alkalilimnicola
OTU_867	182	L9911_Track27183_M01995_59_000000000-AK6BU_1_1117_15825_19327_1_N_0_46__OTU_867	KY234097	Candidatus Kuenenia stuttgartiensis clone S0-S-40 16S ribosomal RNA gene, partial sequence	88,3	96,7	174633	cellular organisms; Bacteria; PVC group; Planctomycetes; Planctomycetia; Candidatus Brocadiales; Candidatus Brocadiaceae; Candidatus Kuenenia	Bacteria				Planctomycetes			Planctomycetia			Candidatus Brocadiales			Candidatus Brocadiaceae				Candidatus Kuenenia
OTU_868	182	L9896_Track27168_M01995_59_000000000-AK6BU_1_2101_6697_14374_1_N_0_13__OTU_868	MG264276	Bacterium strain 3S-PB-a 16S ribosomal RNA gene, partial sequence	92,1	99,6	1869227	cellular organisms; Bacteria; unclassified Bacteria; unclassified Bacteria (miscellaneous)	Bacteria
OTU_869	182	L9896_Track27168_M01995_59_000000000-AK6BU_1_2101_12347_10215_1_N_0_13__OTU_869	KT719421	Kroppenstedtia eburnea strain MER_TA_12 16S ribosomal RNA gene, partial sequence	87,5	98,0	714067	cellular organisms; Bacteria; Terrabacteria group; Firmicutes; Bacilli; Bacillales; Thermoactinomycetaceae; Kroppenstedtia	Bacteria				Firmicutes			Bacilli			Bacillales			Thermoactinomycetaceae				Kroppenstedtia
OTU_870	182	L9896_Track27168_M01995_59_000000000-AK6BU_1_1115_22175_24980_1_N_0_13__OTU_870	HM748714	Bacterium Ellin7504 16S ribosomal RNA gene, partial sequence	93,3	100,0	871831	cellular organisms; Bacteria; unclassified Bacteria; unclassified Bacteria (miscellaneous)	Bacteria
OTU_871	182	L9896_Track27168_M01995_59_000000000-AK6BU_1_1110_25681_6860_1_N_0_13__OTU_871	MF526556	Luteibacter rhizovicinus strain MadaFrogSkinBac.DB-.3473 16S ribosomal RNA gene, partial sequence	95,7	100,0	242606	cellular organisms; Bacteria; Proteobacteria; Gammaproteobacteria; Xanthomonadales; Rhodanobacteraceae; Luteibacter	Bacteria				Proteobacteria			Gammaproteobacteria			Xanthomonadales			Rhodanobacteraceae				Luteibacter
OTU_872	180	L9896_Track27168_M01995_59_000000000-AK6BU_1_2110_15467_3918_1_N_0_13__OTU_872	KC357903	Candidatus Nitrosoarchaeum limnia BG20 clone bBG20-79 16S ribosomal RNA gene, partial sequence	95,3	100,0	859192	cellular organisms; Archaea; TACK group; Thaumarchaeota; Nitrosopumilales; Nitrosopumilaceae; Candidatus Nitrosoarchaeum; Candidatus Nitrosoarchaeum limnia	Archaea				Thaumarchaeota						Nitrosopumilales			Nitrosopumilaceae				Candidatus Nitrosoarchaeum		Candidatus Nitrosoarchaeum limnia
OTU_873	180	L9896_Track27168_M01995_59_000000000-AK6BU_1_2114_17048_18712_1_N_0_13__OTU_873	CP016268	Woeseia oceani strain XK5, complete genome	97,6	100,0	1548547	cellular organisms; Bacteria; Proteobacteria; Gammaproteobacteria; Chromatiales; Woeseiaceae; Woeseia	Bacteria				Proteobacteria			Gammaproteobacteria			Chromatiales			Woeseiaceae				Woeseia
OTU_874	179	L9896_Track27168_M01995_59_000000000-AK6BU_1_1110_12980_23452_1_N_0_13__OTU_874	U68644	Unidentified eubacterium from the Amazon 16S ribosomal RNA gene, partial sequence	93,3	100,0	1869227	cellular organisms; Bacteria; unclassified Bacteria; unclassified Bacteria (miscellaneous)	Bacteria
OTU_875	179	L9896_Track27168_M01995_59_000000000-AK6BU_1_1112_13680_7188_1_N_0_13__OTU_875	KX762320	Flavitalea sp. AN120636 16S ribosomal RNA gene, partial sequence	97,6	100,0	1892851	cellular organisms; Bacteria; FCB group; Bacteroidetes/Chlorobi group; Bacteroidetes; Chitinophagia; Chitinophagales; Chitinophagaceae; Flavitalea	Bacteria				Bacteroidetes			Chitinophagia			Chitinophagales			Chitinophagaceae				Flavitalea
OTU_876	179	L9896_Track27168_M01995_59_000000000-AK6BU_1_1119_18149_12799_1_N_0_13__OTU_876	NR_152095	Herbinix luporum strain SD1D 16S ribosomal RNA, partial sequence	100,0	100,0	1679721	cellular organisms; Bacteria; Terrabacteria group; Firmicutes; Clostridia; Clostridiales; Lachnospiraceae; Herbinix	Bacteria				Firmicutes			Clostridia			Clostridiales			Lachnospiraceae				Herbinix
OTU_877	179	L9896_Track27168_M01995_59_000000000-AK6BU_1_1112_8979_22859_1_N_0_13__OTU_877	GU187035	Acidobacteria bacterium IGE-016 16S ribosomal RNA gene, partial sequence	95,3	100,0	755191	cellular organisms; Bacteria; Acidobacteria; unclassified Acidobacteria; unclassified Acidobacteria (miscellaneous)	Bacteria				Acidobacteria
OTU_878	178	L9928_Track27200_M01995_59_000000000-AK6BU_1_1117_11183_24895_1_N_0_3__OTU_878	AY345494	Unidentified bacterium clone W4-B52 16S ribosomal RNA gene, partial sequence	93,0	99,6	1869227	cellular organisms; Bacteria; unclassified Bacteria; unclassified Bacteria (miscellaneous)	Bacteria
OTU_879	178	L9900_Track27172_M01995_59_000000000-AK6BU_1_2118_12720_5909_1_N_0_66__OTU_879	AY960777	Uncultured Verrucomicrobia bacterium gene for 16S ribosomal RNA, partial sequence, clone: B76 &gt;gi|62005140|gb|AY960777.1| Bacterium Ellin514 16S ribosomal RNA gene, partial sequence	95,5	97,4	320771	cellular organisms; Bacteria; PVC group; Verrucomicrobia; Verrucomicrobiae; Verrucomicrobiales; Verrucomicrobia subdivision 3; Pedosphaera; Pedosphaera parvula	Bacteria				Verrucomicrobia			Verrucomicrobiae			Verrucomicrobiales			Verrucomicrobia subdivision 3				Pedosphaera		Pedosphaera parvula
OTU_880	177	L9905_Track27177_M01995_59_000000000-AK6BU_1_2101_28322_16553_1_N_0_47__OTU_880	KC921182	Planctomycete WWH14 16S ribosomal RNA gene, partial sequence	90,9	88,7	1391547	cellular organisms; Bacteria; PVC group; Planctomycetes; Planctomycetia; Planctomycetales; Planctomycetaceae; unclassified Planctomycetaceae	Bacteria				Planctomycetes			Planctomycetia			Planctomycetales			Planctomycetaceae
OTU_881	177	L9896_Track27168_M01995_59_000000000-AK6BU_1_1101_7157_10024_1_N_0_13__OTU_881	AJ745136	Archaeon LL25A4 16S rRNA gene, clone LL25A4	86,6	100,0	280602	cellular organisms; Archaea; unclassified Archaea; unclassified Archaea (miscellaneous)	Archaea
OTU_882	177	L9896_Track27168_M01995_59_000000000-AK6BU_1_1101_22829_18268_1_N_0_13__OTU_882	AY960777	Uncultured Verrucomicrobia bacterium gene for 16S ribosomal RNA, partial sequence, clone: B76 &gt;gi|62005140|gb|AY960777.1| Bacterium Ellin514 16S ribosomal RNA gene, partial sequence	92,5	100,0	320771	cellular organisms; Bacteria; PVC group; Verrucomicrobia; Verrucomicrobiae; Verrucomicrobiales; Verrucomicrobia subdivision 3; Pedosphaera; Pedosphaera parvula	Bacteria				Verrucomicrobia			Verrucomicrobiae			Verrucomicrobiales			Verrucomicrobia subdivision 3				Pedosphaera		Pedosphaera parvula
OTU_883	177	L9896_Track27168_M01995_59_000000000-AK6BU_1_1114_26484_10708_1_N_0_13__OTU_883	KC921193	Delta proteobacterium WX81 16S ribosomal RNA gene, partial sequence	88,4	98,8	1391543	cellular organisms; Bacteria; Proteobacteria; delta/epsilon subdivisions; Deltaproteobacteria; unclassified Deltaproteobacteria; unclassified Deltaproteobacteria (miscellaneous)	Bacteria				Proteobacteria	delta/epsilon subdivisions		Deltaproteobacteria
OTU_884	177	L9896_Track27168_M01995_59_000000000-AK6BU_1_2113_11348_13785_1_N_0_13__OTU_884	NR_151988	Brevitalea deliciosa strain Ac_16_C4 16S ribosomal RNA, partial sequence	98,0	100,0	1603870	cellular organisms; Bacteria; Acidobacteria; Blastocatellia; Blastocatellales; Pyrinomonadaceae; Brevitalea	Bacteria				Acidobacteria			Blastocatellia						Pyrinomonadaceae				Brevitalea
OTU_885	176	L9899_Track27171_M01995_59_000000000-AK6BU_1_2113_27781_14834_1_N_0_29__OTU_885	KC921177	Acidobacteria bacterium WY67 16S ribosomal RNA gene, partial sequence	96,3	99,6	1391519	cellular organisms; Bacteria; Acidobacteria; unclassified Acidobacteria; unclassified Acidobacteria (miscellaneous)	Bacteria				Acidobacteria
OTU_886	176	L9917_Track27189_M01995_59_000000000-AK6BU_1_1109_24293_3553_1_N_0_58__OTU_886	AB127737	Bacterium PE03-7G18 gene for 16S rRNA, partial sequence	95,9	99,3	257081	cellular organisms; Bacteria; unclassified Bacteria; unclassified Bacteria (miscellaneous)	Bacteria
OTU_887	176	L9942_Track27214_M01995_59_000000000-AK6BU_1_1118_20852_14815_1_N_0_1__OTU_887	AB246770	Myxobacterium AT3-03 gene for 16S rRNA, partial sequence	97,8	98,9	366541	cellular organisms; Bacteria; Proteobacteria; delta/epsilon subdivisions; Deltaproteobacteria; Myxococcales; unclassified Myxococcales; unclassified Myxococcales (miscellaneous)	Bacteria				Proteobacteria	delta/epsilon subdivisions		Deltaproteobacteria			Myxococcales
OTU_888	176	L9896_Track27168_M01995_59_000000000-AK6BU_1_2109_14292_23558_1_N_0_13__OTU_888	NR_133862	Sphingomonas daechungensis strain CH15-11 16S ribosomal RNA, partial sequence &gt;gi|347015080|gb|JN628042.1| Sphingomonas sp. CH15-114 16S ribosomal RNA gene, partial sequence &gt;gi|385276412|gb|JQ772481.1| Sphingomonas daechungensis strain CH15-11 16S ribosomal RNA gene, partial sequence	99,6	100,0	1176646	cellular organisms; Bacteria; Proteobacteria; Alphaproteobacteria; Sphingomonadales; Sphingomonadaceae; Sphingomonas	Bacteria				Proteobacteria			Alphaproteobacteria			Sphingomonadales			Sphingomonadaceae				Sphingomonas
OTU_889	176	L9896_Track27168_M01995_59_000000000-AK6BU_1_2110_21589_4826_1_N_0_13__OTU_889	FJ405885	Actinobacterium YJF1-30 16S ribosomal RNA gene, partial sequence	99,6	100,0	573129	cellular organisms; Bacteria; Terrabacteria group; Actinobacteria; Actinobacteria; unclassified Actinobacteria (class); unclassified Actinobacteria (class) (miscellaneous)	Bacteria				Actinobacteria			Actinobacteria
OTU_890	176	L9896_Track27168_M01995_59_000000000-AK6BU_1_1116_14197_18737_1_N_0_13__OTU_890	KY234097	Candidatus Kuenenia stuttgartiensis clone S0-S-40 16S ribosomal RNA gene, partial sequence	88,9	100,0	174633	cellular organisms; Bacteria; PVC group; Planctomycetes; Planctomycetia; Candidatus Brocadiales; Candidatus Brocadiaceae; Candidatus Kuenenia	Bacteria				Planctomycetes			Planctomycetia			Candidatus Brocadiales			Candidatus Brocadiaceae				Candidatus Kuenenia
OTU_891	175	L9930_Track27202_M01995_59_000000000-AK6BU_1_1106_6161_6659_1_N_0_106__OTU_891	NR_044600	Bauldia consociata strain 11 16S ribosomal RNA gene, partial sequence &gt;gi|224712107|gb|FJ560750.1| Bauldia consociata strain 11 16S ribosomal RNA gene, partial sequence	94,1	99,6	616952	cellular organisms; Bacteria; Proteobacteria; Alphaproteobacteria; Rhizobiales; unclassified Rhizobiales; Bauldia	Bacteria				Proteobacteria			Alphaproteobacteria			Rhizobiales							Bauldia
OTU_892	175	L9896_Track27168_M01995_59_000000000-AK6BU_1_2101_8994_13284_1_N_0_13__OTU_892	JF488353	Planctomycetes bacterium SCGC AAA166-J20 16S ribosomal RNA gene, partial sequence	89,7	99,6	1010412	cellular organisms; Bacteria; PVC group; Planctomycetes; unclassified Planctomycetes	Bacteria				Planctomycetes
OTU_893	175	L9896_Track27168_M01995_59_000000000-AK6BU_1_2117_15292_5327_1_N_0_13__OTU_893	AY345494	Unidentified bacterium clone W4-B52 16S ribosomal RNA gene, partial sequence	93,3	100,0	1869227	cellular organisms; Bacteria; unclassified Bacteria; unclassified Bacteria (miscellaneous)	Bacteria
OTU_894	174	L9942_Track27214_M01995_59_000000000-AK6BU_1_2119_24667_4744_1_N_0_1__OTU_894	KY176978	Nocardioides sp. strain A814 16S ribosomal RNA gene, partial sequence	97,8	98,9	35761	cellular organisms; Bacteria; Terrabacteria group; Actinobacteria; Actinobacteria; Propionibacteriales; Nocardioidaceae; Nocardioides	Bacteria				Actinobacteria			Actinobacteria			Propionibacteriales			Nocardioidaceae				Nocardioides
OTU_895	174	L9907_Track27179_M01995_59_000000000-AK6BU_1_1115_22255_22618_1_N_0_115__OTU_895	LC106211	Betaproteobacteria bacterium IPR-18G gene for 16S ribosomal RNA, partial sequence	94,9	99,3	1785810	cellular organisms; Bacteria; Proteobacteria; Betaproteobacteria; unclassified Betaproteobacteria; unclassified Betaproteobacteria (miscellaneous)	Bacteria				Proteobacteria			Betaproteobacteria
OTU_896	174	L9913_Track27185_M01995_59_000000000-AK6BU_1_1110_9407_8307_1_N_0_70__OTU_896	HQ675640	Chloroflexi bacterium SCGC AAA240-O05 small subunit ribosomal RNA gene, partial sequence	85,3	99,3	939418	cellular organisms; Bacteria; Terrabacteria group; Chloroflexi; unclassified Chloroflexi; unclassified Chloroflexi (miscellaneous)	Bacteria				Chloroflexi
OTU_897	174	L9896_Track27168_M01995_59_000000000-AK6BU_1_1110_5105_5337_1_N_0_13__OTU_897	GQ889454	Gemmata sp. Wa3-1 16S ribosomal RNA gene, partial sequence	97,2	100,0	886827	cellular organisms; Bacteria; PVC group; Planctomycetes; Planctomycetia; Planctomycetales; Gemmataceae; Gemmata	Bacteria				Planctomycetes			Planctomycetia			Planctomycetales			Gemmataceae				Gemmata
OTU_898	173	L9896_Track27168_M01995_59_000000000-AK6BU_1_2116_20287_14055_1_N_0_13__OTU_898	KY753263	Lysobacter dokdonensis strain YR-23 16S ribosomal RNA gene, partial sequence	99,6	98,8	414050	cellular organisms; Bacteria; Proteobacteria; Gammaproteobacteria; Xanthomonadales; Xanthomonadaceae; Lysobacter	Bacteria				Proteobacteria			Gammaproteobacteria			Xanthomonadales			Xanthomonadaceae				Lysobacter
OTU_899	172	L9896_Track27168_M01995_59_000000000-AK6BU_1_1104_9665_3011_1_N_0_13__OTU_899	AY960780	Bacterium Ellin517 16S ribosomal RNA gene, partial sequence	98,8	100,0	320774	cellular organisms; Bacteria; PVC group; Verrucomicrobia; Verrucomicrobiae; Verrucomicrobiales; Verrucomicrobia subdivision 3; unclassified Verrucomicrobia subdivision 3	Bacteria				Verrucomicrobia			Verrucomicrobiae			Verrucomicrobiales			Verrucomicrobia subdivision 3
OTU_900	172	L9896_Track27168_M01995_59_000000000-AK6BU_1_2119_14342_20300_1_N_0_13__OTU_900	KC921174	Holophaga sp. WY42 16S ribosomal RNA gene, partial sequence	92,0	98,8	1391502	cellular organisms; Bacteria; Acidobacteria; Holophagae; Holophagales; Holophagaceae; Holophaga	Bacteria				Acidobacteria			Holophagae			Holophagales			Holophagaceae				Holophaga
OTU_901	171	L9903_Track27175_M01995_59_000000000-AK6BU_1_2113_16658_12342_1_N_0_77__OTU_901	NR_148645	Aetherobacter rufus strain SBSr003 16S ribosomal RNA, partial sequence &gt;gi|307723079|gb|GU249610.1| Aetherobacter rufus strain SBSr003 16S ribosomal RNA gene, complete sequence	94,5	99,3	888831	cellular organisms; Bacteria; Proteobacteria; delta/epsilon subdivisions; Deltaproteobacteria; Myxococcales; Sorangiineae; Polyangiaceae; Aetherobacter	Bacteria				Proteobacteria	delta/epsilon subdivisions		Deltaproteobacteria			Myxococcales	Sorangiineae		Polyangiaceae				Aetherobacter
OTU_902	171	L9896_Track27168_M01995_59_000000000-AK6BU_1_1113_21270_11169_1_N_0_13__OTU_902	KC767543	Kribbella sp. GR10 16S ribosomal RNA gene, partial sequence	99,6	98,9	1321420	cellular organisms; Bacteria; Terrabacteria group; Actinobacteria; Actinobacteria; Propionibacteriales; Nocardioidaceae; Kribbella	Bacteria				Actinobacteria			Actinobacteria			Propionibacteriales			Nocardioidaceae				Kribbella
OTU_903	171	L9906_Track27178_M01995_59_000000000-AK6BU_1_2108_19038_11418_1_N_0_65__OTU_903	HM748660	Bacterium Ellin6512 16S ribosomal RNA gene, partial sequence	92,2	98,9	871777	cellular organisms; Bacteria; unclassified Bacteria; unclassified Bacteria (miscellaneous)	Bacteria
OTU_904	171	L9896_Track27168_M01995_59_000000000-AK6BU_1_1108_6157_23229_1_N_0_13__OTU_904	DQ812550	Chloroflexi bacterium Ver9Iso2 16S ribosomal RNA gene, partial sequence	90,5	100,0	398407	cellular organisms; Bacteria; Terrabacteria group; Chloroflexi; unclassified Chloroflexi; unclassified Chloroflexi (miscellaneous)	Bacteria				Chloroflexi
OTU_905	171	L9896_Track27168_M01995_59_000000000-AK6BU_1_2101_20651_15617_1_N_0_13__OTU_905	EF220540	Uncultured bacterium clone Fl-1F_G12 16S ribosomal RNA gene, partial sequence	96,3	97,2	1869227	cellular organisms; Bacteria; unclassified Bacteria; unclassified Bacteria (miscellaneous)	Bacteria
OTU_906	171	L9896_Track27168_M01995_59_000000000-AK6BU_1_1102_8611_20374_1_N_0_13__OTU_906	EF220541	Uncultured bacterium clone Fl-1F_H01 16S ribosomal RNA gene, partial sequence	95,3	100,0	1869227	cellular organisms; Bacteria; unclassified Bacteria; unclassified Bacteria (miscellaneous)	Bacteria
OTU_907	170	L9916_Track27188_M01995_59_000000000-AK6BU_1_2116_20179_21555_1_N_0_69__OTU_907	HF543825	Kofleria flava partial 16S rRNA gene, strain DSM:14620, clone K2	94,1	99,6	694315	cellular organisms; Bacteria; Proteobacteria; delta/epsilon subdivisions; Deltaproteobacteria; Myxococcales; Nannocystineae; Kofleriaceae; Kofleria	Bacteria				Proteobacteria	delta/epsilon subdivisions		Deltaproteobacteria			Myxococcales	Nannocystineae		Kofleriaceae				Kofleria
OTU_908	170	L9896_Track27168_M01995_59_000000000-AK6BU_1_2101_16074_9977_1_N_0_13__OTU_908	MF524128	Microbacteriaceae bacterium strain MadaFrogSkinBac.DB-.252 16S ribosomal RNA gene, partial sequence	100,0	100,0	1873462	cellular organisms; Bacteria; Terrabacteria group; Actinobacteria; Actinobacteria; Micrococcales; Microbacteriaceae; unclassified Microbacteriaceae	Bacteria				Actinobacteria			Actinobacteria			Micrococcales			Microbacteriaceae
OTU_909	170	L9896_Track27168_M01995_59_000000000-AK6BU_1_2111_26604_20647_1_N_0_13__OTU_909	NR_024781	Haliangium tepidum strain SMP-10 16S ribosomal RNA gene, partial sequence &gt;gi|15128562|dbj|AB062751.1| Haliangium tepidum gene for 16S rRNA &gt;gi|892164915|gb|KT182529.1| Uncultured Haliangium sp. clone MBR Cr 0.4ppm 33 16S ribosomal RNA gene, partial sequence	91,9	97,6	162028	cellular organisms; Bacteria; Proteobacteria; delta/epsilon subdivisions; Deltaproteobacteria; Myxococcales; Nannocystineae; Kofleriaceae; Haliangium	Bacteria				Proteobacteria	delta/epsilon subdivisions		Deltaproteobacteria			Myxococcales	Nannocystineae		Kofleriaceae				Haliangium
OTU_910	170	L9896_Track27168_M01995_59_000000000-AK6BU_1_1106_17292_23128_1_N_0_13__OTU_910	CP012159	Chondromyces crocatus strain Cm c5, complete genome	94,1	100,0	52	cellular organisms; Bacteria; Proteobacteria; delta/epsilon subdivisions; Deltaproteobacteria; Myxococcales; Sorangiineae; Polyangiaceae; Chondromyces	Bacteria				Proteobacteria	delta/epsilon subdivisions		Deltaproteobacteria			Myxococcales	Sorangiineae		Polyangiaceae				Chondromyces
OTU_911	170	L9896_Track27168_M01995_59_000000000-AK6BU_1_1114_6438_12440_1_N_0_13__OTU_911	MG818316	Gemmatimonas sp. strain UTW1-4 16S ribosomal RNA gene, partial sequence	88,9	100,0	1962908	cellular organisms; Bacteria; FCB group; Gemmatimonadetes; Gemmatimonadetes; Gemmatimonadales; Gemmatimonadaceae; Gemmatimonas	Bacteria				Gemmatimonadetes			Gemmatimonadetes			Gemmatimonadales			Gemmatimonadaceae				Gemmatimonas
OTU_912	169	L9897_Track27169_M01995_59_000000000-AK6BU_1_2106_6166_6325_1_N_0_136__OTU_912	AB529664	Bacterium YO-5 gene for 16S ribosomal RNA, partial sequence	93,4	100,0	685813	cellular organisms; Bacteria; unclassified Bacteria; unclassified Bacteria (miscellaneous)	Bacteria
OTU_913	169	L9903_Track27175_M01995_59_000000000-AK6BU_1_1117_28118_13988_1_N_0_77__OTU_913	KP174418	Bacterium YC-ZSS-LKJ21 16S ribosomal RNA gene, partial sequence &gt;gi|772393328|gb|KP174419.1| Bacterium YC-ZSS-LKJ112 16S ribosomal RNA gene, partial sequence	92,6	99,3	1632600	cellular organisms; Bacteria; unclassified Bacteria; unclassified Bacteria (miscellaneous)	Bacteria
OTU_914	169	L9896_Track27168_M01995_59_000000000-AK6BU_1_1117_14694_9549_1_N_0_13__OTU_914	FJ662587	Unidentified bacterium clone panc1-8 16S ribosomal RNA gene, partial sequence	84,4	98,8	1869227	cellular organisms; Bacteria; unclassified Bacteria; unclassified Bacteria (miscellaneous)	Bacteria
OTU_915	168	L9905_Track27177_M01995_59_000000000-AK6BU_1_2118_22445_10766_1_N_0_47__OTU_915	HM748714	Bacterium Ellin7504 16S ribosomal RNA gene, partial sequence	95,6	99,6	871831	cellular organisms; Bacteria; unclassified Bacteria; unclassified Bacteria (miscellaneous)	Bacteria
OTU_916	168	L9924_Track27196_M01995_59_000000000-AK6BU_1_2117_22659_14038_1_N_0_35__OTU_916	KP174653	Bacterium YC-LK-LKJ25 16S ribosomal RNA gene, partial sequence	92,9	100,0	1632379	cellular organisms; Bacteria; unclassified Bacteria; unclassified Bacteria (miscellaneous)	Bacteria
OTU_917	168	L9924_Track27196_M01995_59_000000000-AK6BU_1_2111_11807_6513_1_N_0_35__OTU_917	KF157402	Gloeobacter sp. MMG-12 16S ribosomal RNA gene, partial sequence	89,2	98,0	1430001	cellular organisms; Bacteria; Terrabacteria group; Cyanobacteria/Melainabacteria group; Cyanobacteria; Gloeobacteria; Gloeobacterales; Gloeobacteraceae; Gloeobacter	Bacteria				Cyanobacteria			Gloeobacteria			Gloeobacterales			Gloeobacteraceae				Gloeobacter
OTU_918	168	L9896_Track27168_M01995_59_000000000-AK6BU_1_2111_14166_23395_1_N_0_13__OTU_918	NR_136802	Ferruginibacter paludis strain HME8881 16S ribosomal RNA, partial sequence &gt;gi|694181824|gb|KC690141.2| Ferruginibacter paludis strain HME8881 16S ribosomal RNA gene, partial sequence	98,0	100,0	1310417	cellular organisms; Bacteria; FCB group; Bacteroidetes/Chlorobi group; Bacteroidetes; Chitinophagia; Chitinophagales; Chitinophagaceae; Ferruginibacter	Bacteria				Bacteroidetes			Chitinophagia			Chitinophagales			Chitinophagaceae				Ferruginibacter
OTU_919	168	L9896_Track27168_M01995_59_000000000-AK6BU_1_1119_7036_7427_1_N_0_13__OTU_919	AP018164	Mycobacterium shigaense DNA, complete genome, strain: UN-152	99,6	100,0	722731	cellular organisms; Bacteria; Terrabacteria group; Actinobacteria; Actinobacteria; Corynebacteriales; Mycobacteriaceae; Mycobacterium	Bacteria				Actinobacteria			Actinobacteria			Corynebacteriales			Mycobacteriaceae				Mycobacterium
OTU_920	168	L9896_Track27168_M01995_59_000000000-AK6BU_1_1114_13265_13087_1_N_0_13__OTU_920	AB246770	Myxobacterium AT3-03 gene for 16S rRNA, partial sequence	94,5	100,0	366541	cellular organisms; Bacteria; Proteobacteria; delta/epsilon subdivisions; Deltaproteobacteria; Myxococcales; unclassified Myxococcales; unclassified Myxococcales (miscellaneous)	Bacteria				Proteobacteria	delta/epsilon subdivisions		Deltaproteobacteria			Myxococcales
OTU_921	168	L9898_Track27170_M01995_59_000000000-AK6BU_1_2103_12949_4152_1_N_0_43__OTU_921	JX949543	Flavisolibacter sp. MDT2-37 16S ribosomal RNA gene, partial sequence	99,6	100,0	1259287	cellular organisms; Bacteria; FCB group; Bacteroidetes/Chlorobi group; Bacteroidetes; Chitinophagia; Chitinophagales; Chitinophagaceae; Flavisolibacter	Bacteria				Bacteroidetes			Chitinophagia			Chitinophagales			Chitinophagaceae				Flavisolibacter
OTU_922	167	L9899_Track27171_M01995_59_000000000-AK6BU_1_2104_6671_15108_1_N_0_29__OTU_922	JX125583	Chloroflexi bacterium JEA33 16S ribosomal RNA gene, partial sequence	86,4	99,3	1215912	cellular organisms; Bacteria; Terrabacteria group; Chloroflexi; unclassified Chloroflexi; unclassified Chloroflexi (miscellaneous)	Bacteria				Chloroflexi
OTU_923	167	L9899_Track27171_M01995_59_000000000-AK6BU_1_1114_26011_8267_1_N_0_29__OTU_923	KY910174	Mycobacterium sp. strain P799-25 16S ribosomal RNA gene, partial sequence	98,4	100,0	1785	cellular organisms; Bacteria; Terrabacteria group; Actinobacteria; Actinobacteria; Corynebacteriales; Mycobacteriaceae; Mycobacterium	Bacteria				Actinobacteria			Actinobacteria			Corynebacteriales			Mycobacteriaceae				Mycobacterium
OTU_924	167	L9896_Track27168_M01995_59_000000000-AK6BU_1_1116_18267_6173_1_N_0_13__OTU_924	AB246770	Myxobacterium AT3-03 gene for 16S rRNA, partial sequence	93,7	100,0	366541	cellular organisms; Bacteria; Proteobacteria; delta/epsilon subdivisions; Deltaproteobacteria; Myxococcales; unclassified Myxococcales; unclassified Myxococcales (miscellaneous)	Bacteria				Proteobacteria	delta/epsilon subdivisions		Deltaproteobacteria			Myxococcales
OTU_925	167	L9896_Track27168_M01995_59_000000000-AK6BU_1_1117_26149_16647_1_N_0_13__OTU_925	GU187027	Acidobacteria bacterium IGE-011 16S ribosomal RNA gene, partial sequence	97,2	100,0	755183	cellular organisms; Bacteria; Acidobacteria; unclassified Acidobacteria; unclassified Acidobacteria (miscellaneous)	Bacteria				Acidobacteria
OTU_926	166	L9941_Track27213_M01995_59_000000000-AK6BU_1_2117_15913_3579_1_N_0_38__OTU_926	KF228168	Planctomyces maris clone A11-0AF47_11038 16S ribosomal RNA gene, partial sequence	90,6	97,8	122	cellular organisms; Bacteria; PVC group; Planctomycetes; Planctomycetia; Planctomycetales; Planctomycetaceae; Gimesia	Bacteria				Planctomycetes			Planctomycetia			Planctomycetales			Planctomycetaceae				Gimesia
OTU_927	166	L9896_Track27168_M01995_59_000000000-AK6BU_1_1111_11319_2959_1_N_0_13__OTU_927	NR_044600	Bauldia consociata strain 11 16S ribosomal RNA gene, partial sequence &gt;gi|224712107|gb|FJ560750.1| Bauldia consociata strain 11 16S ribosomal RNA gene, partial sequence	97,6	100,0	616952	cellular organisms; Bacteria; Proteobacteria; Alphaproteobacteria; Rhizobiales; unclassified Rhizobiales; Bauldia	Bacteria				Proteobacteria			Alphaproteobacteria			Rhizobiales							Bauldia
OTU_928	166	L9896_Track27168_M01995_59_000000000-AK6BU_1_1110_25516_17758_1_N_0_13__OTU_928	MG757746	Glycomyces lechevalierae strain 3-3 EHAv 16S ribosomal RNA gene, partial sequence	100,0	100,0	1913978	cellular organisms; Bacteria; Terrabacteria group; Actinobacteria; Actinobacteria; Glycomycetales; Glycomycetaceae; Glycomyces	Bacteria				Actinobacteria			Actinobacteria			Glycomycetales			Glycomycetaceae				Glycomyces
OTU_929	166	L9896_Track27168_M01995_59_000000000-AK6BU_1_2105_25094_19451_1_N_0_13__OTU_929	NR_132330	Litorilinea aerophila strain PRI-4131 16S ribosomal RNA, partial sequence	93,3	100,0	1204385	cellular organisms; Bacteria; Terrabacteria group; Chloroflexi; Caldilineae; Caldilineales; Caldilineaceae; Litorilinea	Bacteria				Chloroflexi			Caldilineae			Caldilineales			Caldilineaceae				Litorilinea
OTU_930	166	L9896_Track27168_M01995_59_000000000-AK6BU_1_1116_25656_15597_1_N_0_13__OTU_930	AB127737	Bacterium PE03-7G18 gene for 16S rRNA, partial sequence	97,2	100,0	257081	cellular organisms; Bacteria; unclassified Bacteria; unclassified Bacteria (miscellaneous)	Bacteria
OTU_931	166	L9896_Track27168_M01995_59_000000000-AK6BU_1_1101_23835_10648_1_N_0_13__OTU_931	AY344412	Unidentified bacterium clone K2-30-19 16S ribosomal RNA gene, partial sequence	88,7	98,0	1869227	cellular organisms; Bacteria; unclassified Bacteria; unclassified Bacteria (miscellaneous)	Bacteria
OTU_932	166	L9896_Track27168_M01995_59_000000000-AK6BU_1_2110_14140_16417_1_N_0_13__OTU_932	NR_118138	Gaiella occulta strain F2-233 16S ribosomal RNA gene, partial sequence &gt;gi|327388334|gb|JF423906.1| Gaiella occulta strain F2-233 16S ribosomal RNA gene, partial sequence &gt;gi|972975340|gb|KT905485.1| Uncultured bacterium clone BS-49 16S ribosomal RNA gene, partial sequence	97,2	100,0	1002870	cellular organisms; Bacteria; Terrabacteria group; Actinobacteria; Rubrobacteria; Gaiellales; Gaiellaceae; Gaiella	Bacteria				Actinobacteria			Rubrobacteria			Gaiellales			Gaiellaceae				Gaiella
OTU_933	166	L9897_Track27169_M01995_59_000000000-AK6BU_1_1101_20350_16364_1_N_0_136__OTU_933	LN827540	Methanomassiliicoccus sp. P27 partial 16S rRNA gene, strain P27	92,5	100,0	1622078	cellular organisms; Archaea; Euryarchaeota; Thermoplasmata; Methanomassiliicoccales; Methanomassiliicoccaceae; Methanomassiliicoccus	Archaea				Euryarchaeota			Thermoplasmata			Methanomassiliicoccales			Methanomassiliicoccaceae				Methanomassiliicoccus
OTU_934	165	L9896_Track27168_M01995_59_000000000-AK6BU_1_1110_2481_11525_1_N_0_13__OTU_934	EF451860	Unidentified bacterium clone BE-074 16S ribosomal RNA gene, partial sequence	94,5	85,8	1869227	cellular organisms; Bacteria; unclassified Bacteria; unclassified Bacteria (miscellaneous)	Bacteria
OTU_935	165	L9896_Track27168_M01995_59_000000000-AK6BU_1_2101_10492_11497_1_N_0_13__OTU_935	KC862608	Polyangium sp. 10x3 16S ribosomal RNA gene, partial sequence	98,0	100,0	1331035	cellular organisms; Bacteria; Proteobacteria; delta/epsilon subdivisions; Deltaproteobacteria; Myxococcales; Sorangiineae; Polyangiaceae; Polyangium	Bacteria				Proteobacteria	delta/epsilon subdivisions		Deltaproteobacteria			Myxococcales	Sorangiineae		Polyangiaceae				Polyangium
OTU_936	165	L9896_Track27168_M01995_59_000000000-AK6BU_1_2111_23792_20132_1_N_0_13__OTU_936	AB127790	Bacterium PE03-6G11 gene for 16S rRNA, partial sequence	100,0	100,0	257134	cellular organisms; Bacteria; unclassified Bacteria; unclassified Bacteria (miscellaneous)	Bacteria
OTU_937	164	L9896_Track27168_M01995_59_000000000-AK6BU_1_1118_29009_17093_1_N_0_13__OTU_937	KY445663	Povalibacter sp. strain MS35 16S ribosomal RNA gene, partial sequence	98,0	100,0	1962978	cellular organisms; Bacteria; Proteobacteria; Gammaproteobacteria; Nevskiales; Sinobacteraceae; Povalibacter	Bacteria				Proteobacteria			Gammaproteobacteria			Nevskiales			Sinobacteraceae				Povalibacter
OTU_938	164	L9896_Track27168_M01995_59_000000000-AK6BU_1_1102_24543_15677_1_N_0_13__OTU_938	KP174573	Bacterium YC-ZSS-LKJ159 16S ribosomal RNA gene, partial sequence	94,9	100,0	1632554	cellular organisms; Bacteria; unclassified Bacteria; unclassified Bacteria (miscellaneous)	Bacteria
OTU_939	163	L9896_Track27168_M01995_59_000000000-AK6BU_1_1101_23628_5464_1_N_0_13__OTU_939	AY345494	Unidentified bacterium clone W4-B52 16S ribosomal RNA gene, partial sequence	90,9	99,6	1869227	cellular organisms; Bacteria; unclassified Bacteria; unclassified Bacteria (miscellaneous)	Bacteria
OTU_940	163	L9896_Track27168_M01995_59_000000000-AK6BU_1_1119_18838_7339_1_N_0_13__OTU_940	KF056993	Hirschia sp. DRW22-8 16S ribosomal RNA gene, partial sequence	94,9	100,0	1348470	cellular organisms; Bacteria; Proteobacteria; Alphaproteobacteria; Rhodobacterales; Hyphomonadaceae; Asprobacter	Bacteria				Proteobacteria			Alphaproteobacteria			Rhodobacterales			Hyphomonadaceae				Asprobacter
OTU_941	162	L9897_Track27169_M01995_59_000000000-AK6BU_1_2109_7258_6614_1_N_0_136__OTU_941	AB127858	Bacterium DR2A-7G19 gene for 16S rRNA, partial sequence	92,5	100,0	257202	cellular organisms; Bacteria; unclassified Bacteria; unclassified Bacteria (miscellaneous)	Bacteria
OTU_942	161	L9896_Track27168_M01995_59_000000000-AK6BU_1_2101_29029_9054_1_N_0_13__OTU_942	JF443760	Planctomycete DDSe1305 16S ribosomal RNA gene, partial sequence	92,9	100,0	1027577	cellular organisms; Bacteria; PVC group; Planctomycetes; Planctomycetia; Planctomycetales; Planctomycetaceae; unclassified Planctomycetaceae	Bacteria				Planctomycetes			Planctomycetia			Planctomycetales			Planctomycetaceae
OTU_943	161	L9896_Track27168_M01995_59_000000000-AK6BU_1_1116_22611_5623_1_N_0_13__OTU_943	KY176956	Pseudoduganella sp. strain S520 16S ribosomal RNA gene, partial sequence	99,6	100,0	1880898	cellular organisms; Bacteria; Proteobacteria; Betaproteobacteria; Burkholderiales; Oxalobacteraceae; Pseudoduganella	Bacteria				Proteobacteria			Betaproteobacteria			Burkholderiales			Oxalobacteraceae				Pseudoduganella
OTU_944	161	L9896_Track27168_M01995_59_000000000-AK6BU_1_1110_5734_15854_1_N_0_13__OTU_944	HM748674	Bacterium Ellin6526 16S ribosomal RNA gene, partial sequence	95,7	100,0	871791	cellular organisms; Bacteria; unclassified Bacteria; unclassified Bacteria (miscellaneous)	Bacteria
OTU_945	161	L9896_Track27168_M01995_59_000000000-AK6BU_1_1105_27866_17300_1_N_0_13__OTU_945	EF220540	Uncultured bacterium clone Fl-1F_G12 16S ribosomal RNA gene, partial sequence	89,0	97,2	1869227	cellular organisms; Bacteria; unclassified Bacteria; unclassified Bacteria (miscellaneous)	Bacteria
OTU_946	161	L9896_Track27168_M01995_59_000000000-AK6BU_1_1117_20439_12063_1_N_0_13__OTU_946	NR_118351	Nitrolancea hollandica strain Lb 16S ribosomal RNA gene, partial sequence &gt;gi|394773407|gb|JQ345500.1| Nitrolancea hollandica Lb 16S ribosomal RNA gene, partial sequence	86,1	99,6	1129897	cellular organisms; Bacteria; Terrabacteria group; Chloroflexi; Thermomicrobia; Sphaerobacteridae; Sphaerobacterales; Sphaerobacterineae; Sphaerobacteraceae; Nitrolancea; Nitrolancea hollandica	Bacteria				Chloroflexi			Thermomicrobia	Sphaerobacteridae		Sphaerobacterales	Sphaerobacterineae		Sphaerobacteraceae				Nitrolancea		Nitrolancea hollandica
OTU_947	161	L9897_Track27169_M01995_59_000000000-AK6BU_1_2115_9065_11130_1_N_0_136__OTU_947	GU187036	Acidobacteria bacterium IGE-001 16S ribosomal RNA gene, partial sequence	95,3	100,0	755192	cellular organisms; Bacteria; Acidobacteria; unclassified Acidobacteria; unclassified Acidobacteria (miscellaneous)	Bacteria				Acidobacteria
OTU_948	160	L9896_Track27168_M01995_59_000000000-AK6BU_1_1108_24399_20509_1_N_0_13__OTU_948	NR_148575	Fimbriiglobus ruber strain SP5 16S ribosomal RNA, partial sequence &gt;gi|1079708072|gb|KX369544.1| Fimbriiglobus ruber strain SP5 16S ribosomal RNA gene, partial sequence	95,7	100,0	1908690	cellular organisms; Bacteria; PVC group; Planctomycetes; Planctomycetia; Planctomycetales; Gemmataceae; Fimbriiglobus	Bacteria				Planctomycetes			Planctomycetia			Planctomycetales			Gemmataceae				Fimbriiglobus
OTU_949	160	L9896_Track27168_M01995_59_000000000-AK6BU_1_2105_22019_20566_1_N_0_13__OTU_949	GQ287504	Endosymbiont of Ridgeia piscesae clone P1s-297 16S ribosomal RNA gene, partial sequence	89,7	100,0	54398	cellular organisms; Bacteria; Proteobacteria; Gammaproteobacteria; unclassified Gammaproteobacteria; sulfur-oxidizing symbionts	Bacteria				Proteobacteria			Gammaproteobacteria
OTU_950	160	L9896_Track27168_M01995_59_000000000-AK6BU_1_1119_23796_9878_1_N_0_13__OTU_950	LC372553	Micromonospora sp. gene for 16S rRNA, partial sequence, strain: 1_3_6_1	100,0	100,0	1876	cellular organisms; Bacteria; Terrabacteria group; Actinobacteria; Actinobacteria; Micromonosporales; Micromonosporaceae; Micromonospora	Bacteria				Actinobacteria			Actinobacteria			Micromonosporales			Micromonosporaceae				Micromonospora
OTU_951	159	L9935_Track27207_M01995_59_000000000-AK6BU_1_1114_8109_5950_1_N_0_36__OTU_951	CP011454	Gemmatimonas phototrophica strain AP64, complete genome	93,0	99,3	1379270	cellular organisms; Bacteria; FCB group; Gemmatimonadetes; Gemmatimonadetes; Gemmatimonadales; Gemmatimonadaceae; Gemmatimonas	Bacteria				Gemmatimonadetes			Gemmatimonadetes			Gemmatimonadales			Gemmatimonadaceae				Gemmatimonas
OTU_952	159	L9909_Track27181_M01995_59_000000000-AK6BU_1_2101_18288_9394_1_N_0_10__OTU_952	MF948294	Bacillus sp. strain FJAT-29792 16S ribosomal RNA gene, partial sequence	87,3	98,5	1409	cellular organisms; Bacteria; Terrabacteria group; Firmicutes; Bacilli; Bacillales; Bacillaceae; Bacillus	Bacteria				Firmicutes			Bacilli			Bacillales			Bacillaceae				Bacillus
OTU_953	159	L9896_Track27168_M01995_59_000000000-AK6BU_1_1116_22300_16327_1_N_0_13__OTU_953	KP174629	Bacterium YC-LK-LKJ4 16S ribosomal RNA gene, partial sequence	92,9	100,0	1632395	cellular organisms; Bacteria; unclassified Bacteria; unclassified Bacteria (miscellaneous)	Bacteria
OTU_954	159	L9896_Track27168_M01995_59_000000000-AK6BU_1_1108_19537_17956_1_N_0_13__OTU_954	JN606074	Chlamydiales bacterium NS11 16S ribosomal RNA gene, partial sequence	94,5	100,0	1114216	cellular organisms; Bacteria; PVC group; Chlamydiae; Chlamydiia; Chlamydiales; unclassified Chlamydiales; unclassified Chalmydiales (miscellaneous)	Bacteria				Chlamydiae			Chlamydiia			Chlamydiales
OTU_955	159	L9896_Track27168_M01995_59_000000000-AK6BU_1_2101_27916_14785_1_N_0_13__OTU_955	LC276257	Anaerobic bacterium KX gene for 16S ribosomal RNA, partial sequence	87,4	100,0	2010830	cellular organisms; Bacteria; unclassified Bacteria; unclassified Bacteria (miscellaneous)	Bacteria
OTU_956	159	L9896_Track27168_M01995_59_000000000-AK6BU_1_1102_20735_4641_1_N_0_13__OTU_956	NR_148577	Inmirania thermothiophila strain S2479 16S ribosomal RNA, partial sequence &gt;gi|948514281|gb|KT159732.1| Inmirania thermothiophila strain S2479 16S ribosomal RNA gene, partial sequence	88,9	100,0	1750597	cellular organisms; Bacteria; Proteobacteria; Gammaproteobacteria; Chromatiales; Ectothiorhodospiraceae; Inmirania	Bacteria				Proteobacteria			Gammaproteobacteria			Chromatiales			Ectothiorhodospiraceae				Inmirania
OTU_957	159	L9896_Track27168_M01995_59_000000000-AK6BU_1_1108_26818_16036_1_N_0_13__OTU_957	EF605647	Unidentified bacterium clone M1_Bulk_T7s_34 16S ribosomal RNA gene, partial sequence	95,4	77,5	1869227	cellular organisms; Bacteria; unclassified Bacteria; unclassified Bacteria (miscellaneous)	Bacteria
OTU_958	159	L9896_Track27168_M01995_59_000000000-AK6BU_1_1112_16018_19939_1_N_0_13__OTU_958	HQ341784	Verrucomicrobia bacterium WD61 16S ribosomal RNA gene, partial sequence	96,4	100,0	914635	cellular organisms; Bacteria; PVC group; Verrucomicrobia; unclassified Verrucomicrobia; unclassified Verrucomicrobia (miscellaneous)	Bacteria				Verrucomicrobia
OTU_959	159	L9897_Track27169_M01995_59_000000000-AK6BU_1_1114_17252_17514_1_N_0_136__OTU_959	NR_025079	Desulfomonile limimaris strain DCB-M 16S ribosomal RNA gene, partial sequence &gt;gi|10443725|gb|AF230531.1|AF230531 Desulfomonile limimaris 16S ribosomal RNA gene, partial sequence	91,3	99,6	117208	cellular organisms; Bacteria; Proteobacteria; delta/epsilon subdivisions; Deltaproteobacteria; Syntrophobacterales; Syntrophaceae; Desulfomonile	Bacteria				Proteobacteria	delta/epsilon subdivisions		Deltaproteobacteria			Syntrophobacterales			Syntrophaceae				Desulfomonile
OTU_960	158	L9896_Track27168_M01995_59_000000000-AK6BU_1_1101_4865_14410_1_N_0_13__OTU_960	AF233293	Tuber borchii symbiont b-1BO 16S ribosomal RNA gene, partial sequence	92,9	100,0	116107	cellular organisms; Bacteria; FCB group; Bacteroidetes/Chlorobi group; Bacteroidetes; unclassified Bacteroidetes; truffle symbionts	Bacteria				Bacteroidetes
OTU_961	158	L9896_Track27168_M01995_59_000000000-AK6BU_1_1109_10509_9024_1_N_0_13__OTU_961	KP174640	Bacterium YC-LK-LKJ27 16S ribosomal RNA gene, partial sequence	86,4	96,0	1632381	cellular organisms; Bacteria; unclassified Bacteria; unclassified Bacteria (miscellaneous)	Bacteria
OTU_962	158	L9896_Track27168_M01995_59_000000000-AK6BU_1_2115_7396_10215_1_N_0_13__OTU_962	AF482687	Myxobacterium KC 16S ribosomal RNA gene, partial sequence	89,5	97,6	189539	cellular organisms; Bacteria; Proteobacteria; delta/epsilon subdivisions; Deltaproteobacteria; Myxococcales; unclassified Myxococcales; unclassified Myxococcales (miscellaneous)	Bacteria				Proteobacteria	delta/epsilon subdivisions		Deltaproteobacteria			Myxococcales
OTU_963	157	L9897_Track27169_M01995_59_000000000-AK6BU_1_1104_17964_17963_1_N_0_136__OTU_963	HM748732	Bacterium Ellin7522 16S ribosomal RNA gene, partial sequence	95,7	100,0	871849	cellular organisms; Bacteria; unclassified Bacteria; unclassified Bacteria (miscellaneous)	Bacteria
OTU_964	155	L9896_Track27168_M01995_59_000000000-AK6BU_1_1112_10108_3883_1_N_0_13__OTU_964	MG775032	Bosea sp. strain Kvia8 16S ribosomal RNA gene, partial sequence	100,0	100,0	1871050	cellular organisms; Bacteria; Proteobacteria; Alphaproteobacteria; Rhizobiales; Bradyrhizobiaceae; Bosea	Bacteria				Proteobacteria			Alphaproteobacteria			Rhizobiales			Bradyrhizobiaceae				Bosea
OTU_965	155	L9896_Track27168_M01995_59_000000000-AK6BU_1_1117_25118_5096_1_N_0_13__OTU_965	EF220543	Uncultured bacterium clone Fl-1F_H03 16S ribosomal RNA gene, partial sequence	93,7	100,0	1869227	cellular organisms; Bacteria; unclassified Bacteria; unclassified Bacteria (miscellaneous)	Bacteria
OTU_966	155	L9896_Track27168_M01995_59_000000000-AK6BU_1_1106_13250_23830_1_N_0_13__OTU_966	JF443761	Planctomycete DDSe3021 16S ribosomal RNA gene, partial sequence	93,7	99,6	1027578	cellular organisms; Bacteria; PVC group; Planctomycetes; Planctomycetia; Planctomycetales; Planctomycetaceae; unclassified Planctomycetaceae	Bacteria				Planctomycetes			Planctomycetia			Planctomycetales			Planctomycetaceae
OTU_967	155	L9896_Track27168_M01995_59_000000000-AK6BU_1_1110_24646_16086_1_N_0_13__OTU_967	HQ663340	Planctomycetes bacterium SCGC AAA041-F18 16S small subunit ribosomal RNA gene, partial sequence	84,8	93,7	939120	cellular organisms; Bacteria; PVC group; Planctomycetes; unclassified Planctomycetes	Bacteria				Planctomycetes
OTU_968	155	L9896_Track27168_M01995_59_000000000-AK6BU_1_1104_10677_2077_1_N_0_13__OTU_968	LN867237	Caulobacter mirabilis partial 16S rRNA gene, isolate 0112ALTE9	99,2	100,0	69666	cellular organisms; Bacteria; Proteobacteria; Alphaproteobacteria; Caulobacterales; Caulobacteraceae; Caulobacter	Bacteria				Proteobacteria			Alphaproteobacteria			Caulobacterales			Caulobacteraceae				Caulobacter
OTU_969	155	L9896_Track27168_M01995_59_000000000-AK6BU_1_1116_10521_12155_1_N_0_13__OTU_969	AY344412	Unidentified bacterium clone K2-30-19 16S ribosomal RNA gene, partial sequence	89,1	98,0	1869227	cellular organisms; Bacteria; unclassified Bacteria; unclassified Bacteria (miscellaneous)	Bacteria
OTU_970	155	L9896_Track27168_M01995_59_000000000-AK6BU_1_2116_18258_16853_1_N_0_13__OTU_970	EF220568	Uncultured bacterium clone FI-1M_B08 16S ribosomal RNA gene, partial sequence	96,0	100,0	1869227	cellular organisms; Bacteria; unclassified Bacteria; unclassified Bacteria (miscellaneous)	Bacteria
OTU_971	154	L9896_Track27168_M01995_59_000000000-AK6BU_1_1104_9015_14252_1_N_0_13__OTU_971	KC921197	Delta proteobacterium WX152 16S ribosomal RNA gene, partial sequence	89,7	99,6	1391542	cellular organisms; Bacteria; Proteobacteria; delta/epsilon subdivisions; Deltaproteobacteria; unclassified Deltaproteobacteria; unclassified Deltaproteobacteria (miscellaneous)	Bacteria				Proteobacteria	delta/epsilon subdivisions		Deltaproteobacteria
OTU_972	154	L9896_Track27168_M01995_59_000000000-AK6BU_1_1118_18123_19232_1_N_0_13__OTU_972	JX125583	Chloroflexi bacterium JEA33 16S ribosomal RNA gene, partial sequence	84,2	100,0	1215912	cellular organisms; Bacteria; Terrabacteria group; Chloroflexi; unclassified Chloroflexi; unclassified Chloroflexi (miscellaneous)	Bacteria				Chloroflexi
OTU_973	154	L9896_Track27168_M01995_59_000000000-AK6BU_1_1101_10555_14973_1_N_0_13__OTU_973	AY345494	Unidentified bacterium clone W4-B52 16S ribosomal RNA gene, partial sequence	90,1	100,0	1869227	cellular organisms; Bacteria; unclassified Bacteria; unclassified Bacteria (miscellaneous)	Bacteria
OTU_974	154	L9898_Track27170_M01995_59_000000000-AK6BU_1_2115_18461_17019_1_N_0_43__OTU_974	LN833387	Blastococcus sp. CB 286510 partial 16S rRNA gene, strain CB 286510	98,8	97,6	1640105	cellular organisms; Bacteria; Terrabacteria group; Actinobacteria; Actinobacteria; Geodermatophilales; Geodermatophilaceae; Blastococcus	Bacteria				Actinobacteria			Actinobacteria			Geodermatophilales			Geodermatophilaceae				Blastococcus
OTU_975	153	L9896_Track27168_M01995_59_000000000-AK6BU_1_1104_17670_13044_1_N_0_13__OTU_975	NR_025764	Aquicella siphonis strain SGT-108 16S ribosomal RNA gene, partial sequence &gt;gi|38259996|gb|AY359283.1| Aquicella siphonis strain SGT-108T 16S ribosomal RNA gene, partial sequence	95,7	100,0	254247	cellular organisms; Bacteria; Proteobacteria; Gammaproteobacteria; Legionellales; Coxiellaceae; Aquicella	Bacteria				Proteobacteria			Gammaproteobacteria			Legionellales			Coxiellaceae				Aquicella
OTU_976	153	L9896_Track27168_M01995_59_000000000-AK6BU_1_1118_13395_24637_1_N_0_13__OTU_976	FN554393	Alpha proteobacterium CN37 partial 16S rRNA gene, strain CN37	100,0	100,0	678899	cellular organisms; Bacteria; Proteobacteria; Alphaproteobacteria; unclassified Alphaproteobacteria; unclassified Alphaproteobacteria (miscellaneous)	Bacteria				Proteobacteria			Alphaproteobacteria
OTU_977	153	L9896_Track27168_M01995_59_000000000-AK6BU_1_1101_5939_17471_1_N_0_13__OTU_977	NR_115995	Georgfuchsia toluolica strain G5G6 16S ribosomal RNA gene, partial sequence &gt;gi|124431229|gb|EF219370.1| Georgfuchsia toluolica strain G5G6 16S ribosomal RNA gene, partial sequence	100,0	100,0	424218	cellular organisms; Bacteria; Proteobacteria; Betaproteobacteria; Nitrosomonadales; Sterolibacteriaceae; Georgfuchsia	Bacteria				Proteobacteria			Betaproteobacteria			Nitrosomonadales			Sterolibacteriaceae				Georgfuchsia
OTU_978	152	L9901_Track27173_M01995_59_000000000-AK6BU_1_2116_20498_13751_1_N_0_155__OTU_978	AY234747	Bacterium Ellin6095 16S ribosomal RNA gene, partial sequence	94,5	98,5	234419	cellular organisms; Bacteria; Proteobacteria; Betaproteobacteria; unclassified Betaproteobacteria; unclassified Betaproteobacteria (miscellaneous)	Bacteria				Proteobacteria			Betaproteobacteria
OTU_979	152	L9928_Track27200_M01995_59_000000000-AK6BU_1_1110_15796_14242_1_N_0_3__OTU_979	EF220540	Uncultured bacterium clone Fl-1F_G12 16S ribosomal RNA gene, partial sequence	95,9	91,1	1869227	cellular organisms; Bacteria; unclassified Bacteria; unclassified Bacteria (miscellaneous)	Bacteria
OTU_980	152	L9896_Track27168_M01995_59_000000000-AK6BU_1_1112_12662_3603_1_N_0_13__OTU_980	EF692635	Cellvibrio sp. KY-YJ-2 16S ribosomal RNA gene, partial sequence	100,0	100,0	454660	cellular organisms; Bacteria; Proteobacteria; Gammaproteobacteria; Cellvibrionales; Cellvibrionaceae; Cellvibrio	Bacteria				Proteobacteria			Gammaproteobacteria			Cellvibrionales			Cellvibrionaceae				Cellvibrio
OTU_981	152	L9896_Track27168_M01995_59_000000000-AK6BU_1_2101_6227_15787_1_N_0_13__OTU_981	AB127737	Bacterium PE03-7G18 gene for 16S rRNA, partial sequence	96,8	100,0	257081	cellular organisms; Bacteria; unclassified Bacteria; unclassified Bacteria (miscellaneous)	Bacteria
OTU_982	151	L9896_Track27168_M01995_59_000000000-AK6BU_1_1113_24551_11765_1_N_0_13__OTU_982	HQ675420	Planctomycetes bacterium SCGC AAA003-J23 small subunit ribosomal RNA gene, partial sequence	88,1	100,0	939749	cellular organisms; Bacteria; PVC group; Planctomycetes; unclassified Planctomycetes	Bacteria				Planctomycetes
OTU_983	151	L9896_Track27168_M01995_59_000000000-AK6BU_1_1116_11796_25060_1_N_0_13__OTU_983	JF488132	Planctomycetes bacterium SCGC AAA206-C13 16S ribosomal RNA gene, partial sequence	90,1	100,0	1010423	cellular organisms; Bacteria; PVC group; Planctomycetes; unclassified Planctomycetes	Bacteria				Planctomycetes
OTU_984	151	L9896_Track27168_M01995_59_000000000-AK6BU_1_2104_19974_23953_1_N_0_13__OTU_984	JF488353	Planctomycetes bacterium SCGC AAA166-J20 16S ribosomal RNA gene, partial sequence	85,3	99,6	1010412	cellular organisms; Bacteria; PVC group; Planctomycetes; unclassified Planctomycetes	Bacteria				Planctomycetes
OTU_985	151	L9899_Track27171_M01995_59_000000000-AK6BU_1_2111_12886_22256_1_N_0_29__OTU_985	FJ405890	Planctomycetacia bacterium WSF3-27 16S ribosomal RNA gene, partial sequence	88,6	96,8	573134	cellular organisms; Bacteria; PVC group; Planctomycetes; Planctomycetia; unclassified Planctomycetia	Bacteria				Planctomycetes			Planctomycetia
OTU_986	150	L9902_Track27174_M01995_59_000000000-AK6BU_1_2101_23974_8789_1_N_0_30__OTU_986	FN554397	Delta proteobacterium O29 partial 16S rRNA gene, strain O29	92,8	96,3	678931	cellular organisms; Bacteria; Proteobacteria; delta/epsilon subdivisions; Deltaproteobacteria; unclassified Deltaproteobacteria; unclassified Deltaproteobacteria (miscellaneous)	Bacteria				Proteobacteria	delta/epsilon subdivisions		Deltaproteobacteria
OTU_987	150	L9896_Track27168_M01995_59_000000000-AK6BU_1_2111_19968_20126_1_N_0_13__OTU_987	KJ535399	Armatimonadetes bacterium JGI 0000077-K19 16S ribosomal RNA gene, partial sequence	92,9	100,0	1104605	cellular organisms; Bacteria; Terrabacteria group; Armatimonadetes; unclassified Armatimonadetes	Bacteria				Armatimonadetes
OTU_988	150	L9896_Track27168_M01995_59_000000000-AK6BU_1_1103_11886_8846_1_N_0_13__OTU_988	KX129821	Noviherbaspirillum agri strain K-1-15 16S ribosomal RNA gene, partial sequence	99,6	100,0	1854499	cellular organisms; Bacteria; Proteobacteria; Betaproteobacteria; Burkholderiales; Oxalobacteraceae; Noviherbaspirillum	Bacteria				Proteobacteria			Betaproteobacteria			Burkholderiales			Oxalobacteraceae				Noviherbaspirillum
OTU_989	150	L9896_Track27168_M01995_59_000000000-AK6BU_1_1103_14602_9651_1_N_0_13__OTU_989	HF543825	Kofleria flava partial 16S rRNA gene, strain DSM:14620, clone K2	94,5	100,0	694315	cellular organisms; Bacteria; Proteobacteria; delta/epsilon subdivisions; Deltaproteobacteria; Myxococcales; Nannocystineae; Kofleriaceae; Kofleria	Bacteria				Proteobacteria	delta/epsilon subdivisions		Deltaproteobacteria			Myxococcales	Nannocystineae		Kofleriaceae				Kofleria
OTU_990	150	L9896_Track27168_M01995_59_000000000-AK6BU_1_1112_8593_16826_1_N_0_13__OTU_990	HQ663474	Gamma proteobacterium SCGC AAA044-G09 16S small subunit ribosomal RNA gene, partial sequence	88,1	100,0	939062	cellular organisms; Bacteria; Proteobacteria; Gammaproteobacteria; unclassified Gammaproteobacteria; unclassified Gammaproteobacteria (miscellaneous)	Bacteria				Proteobacteria			Gammaproteobacteria
OTU_991	150	L9897_Track27169_M01995_59_000000000-AK6BU_1_1119_17105_4963_1_N_0_136__OTU_991	KC921177	Acidobacteria bacterium WY67 16S ribosomal RNA gene, partial sequence	93,3	100,0	1391519	cellular organisms; Bacteria; Acidobacteria; unclassified Acidobacteria; unclassified Acidobacteria (miscellaneous)	Bacteria				Acidobacteria
OTU_992	150	L9897_Track27169_M01995_59_000000000-AK6BU_1_2102_26675_19890_1_N_0_136__OTU_992	EF606126	Unidentified bacterium clone 69_L_Rhizo_L1_T7s 16S ribosomal RNA gene, partial sequence	96,0	78,3	1869227	cellular organisms; Bacteria; unclassified Bacteria; unclassified Bacteria (miscellaneous)	Bacteria
OTU_993	149	L9896_Track27168_M01995_59_000000000-AK6BU_1_1107_24207_7880_1_N_0_13__OTU_993	HQ675589	Gemmatimonadetes bacterium SCGC AAA240-G19 small subunit ribosomal RNA gene, partial sequence	83,0	100,0	939713	cellular organisms; Bacteria; FCB group; Gemmatimonadetes; unclassified Gemmatimonadetes	Bacteria				Gemmatimonadetes
OTU_994	148	L9897_Track27169_M01995_59_000000000-AK6BU_1_1118_17160_22271_1_N_0_136__OTU_994	GU929200	Luedemannella sp. 119-1-07 16S ribosomal RNA gene, partial sequence	97,6	100,0	752680	cellular organisms; Bacteria; Terrabacteria group; Actinobacteria; Actinobacteria; Micromonosporales; Micromonosporaceae; Luedemannella	Bacteria				Actinobacteria			Actinobacteria			Micromonosporales			Micromonosporaceae				Luedemannella
OTU_995	148	L9896_Track27168_M01995_59_000000000-AK6BU_1_2110_15122_5198_1_N_0_13__OTU_995	HM599361	Uncultured bacterium clone 55C5c 16S ribosomal RNA gene, partial sequence	96,2	92,5	1869227	cellular organisms; Bacteria; unclassified Bacteria; unclassified Bacteria (miscellaneous)	Bacteria
OTU_996	148	L9896_Track27168_M01995_59_000000000-AK6BU_1_1113_10300_6084_1_N_0_13__OTU_996	FJ405890	Planctomycetacia bacterium WSF3-27 16S ribosomal RNA gene, partial sequence	91,7	100,0	573134	cellular organisms; Bacteria; PVC group; Planctomycetes; Planctomycetia; unclassified Planctomycetia	Bacteria				Planctomycetes			Planctomycetia
OTU_997	148	L9896_Track27168_M01995_59_000000000-AK6BU_1_1113_19276_8361_1_N_0_13__OTU_997	EF605674	Unidentified bacterium clone M2_Bulk_T7s_39 16S ribosomal RNA gene, partial sequence	93,2	87,7	1869227	cellular organisms; Bacteria; unclassified Bacteria; unclassified Bacteria (miscellaneous)	Bacteria
OTU_998	148	L9896_Track27168_M01995_59_000000000-AK6BU_1_1112_13885_7352_1_N_0_13__OTU_998	GU187039	Acidobacteria bacterium IGE-018 16S ribosomal RNA gene, partial sequence	97,2	100,0	755195	cellular organisms; Bacteria; Acidobacteria; unclassified Acidobacteria; unclassified Acidobacteria (miscellaneous)	Bacteria				Acidobacteria
OTU_999	148	L9896_Track27168_M01995_59_000000000-AK6BU_1_2113_18596_14575_1_N_0_13__OTU_999	KC921193	Delta proteobacterium WX81 16S ribosomal RNA gene, partial sequence	95,3	100,0	1391543	cellular organisms; Bacteria; Proteobacteria; delta/epsilon subdivisions; Deltaproteobacteria; unclassified Deltaproteobacteria; unclassified Deltaproteobacteria (miscellaneous)	Bacteria				Proteobacteria	delta/epsilon subdivisions		Deltaproteobacteria
OTU_1000	148	L9897_Track27169_M01995_59_000000000-AK6BU_1_1111_9462_6663_1_N_0_136__OTU_1000	LN833246	Acidobacteria bacterium CB 286367 partial 16S rRNA gene, strain CB 286367	86,8	96,0	1639887	cellular organisms; Bacteria; Acidobacteria; unclassified Acidobacteria; unclassified Acidobacteria (miscellaneous)	Bacteria				Acidobacteria
OTU_1001	147	L9935_Track27207_M01995_59_000000000-AK6BU_1_1117_11774_11346_1_N_0_36__OTU_1001	KC921177	Acidobacteria bacterium WY67 16S ribosomal RNA gene, partial sequence	95,5	96,7	1391519	cellular organisms; Bacteria; Acidobacteria; unclassified Acidobacteria; unclassified Acidobacteria (miscellaneous)	Bacteria				Acidobacteria
OTU_1002	147	L9896_Track27168_M01995_59_000000000-AK6BU_1_1115_14687_24657_1_N_0_13__OTU_1002	NR_135889	Luteolibacter arcticus 16S ribosomal RNA, partial sequence &gt;gi|752308897|gb|KP101281.2| Luteolibacter arcticus strain MC 3726 16S ribosomal RNA gene, partial sequence	99,2	100,0	1581411	cellular organisms; Bacteria; PVC group; Verrucomicrobia; Verrucomicrobiae; Verrucomicrobiales; Verrucomicrobiaceae; Luteolibacter	Bacteria				Verrucomicrobia			Verrucomicrobiae			Verrucomicrobiales			Verrucomicrobiaceae				Luteolibacter
OTU_1003	147	L9896_Track27168_M01995_59_000000000-AK6BU_1_1118_6171_22594_1_N_0_13__OTU_1003	KJ482745	Chryseobacterium sp. MM85Nov 16S ribosomal RNA gene, partial sequence	99,2	100,0	1491916	cellular organisms; Bacteria; FCB group; Bacteroidetes/Chlorobi group; Bacteroidetes; Flavobacteriia; Flavobacteriales; Flavobacteriaceae; Chryseobacterium	Bacteria				Bacteroidetes			Flavobacteriia			Flavobacteriales			Flavobacteriaceae				Chryseobacterium
OTU_1004	147	L9897_Track27169_M01995_59_000000000-AK6BU_1_2101_16525_10876_1_N_0_136__OTU_1004	HM748650	Bacterium Ellin6502 16S ribosomal RNA gene, partial sequence	92,3	97,6	871767	cellular organisms; Bacteria; unclassified Bacteria; unclassified Bacteria (miscellaneous)	Bacteria
OTU_1005	147	L9897_Track27169_M01995_59_000000000-AK6BU_1_2116_2673_12485_1_N_0_136__OTU_1005	EF605654	Unidentified bacterium clone M1_Bulk_T7s_43 16S ribosomal RNA gene, partial sequence	94,3	96,4	1869227	cellular organisms; Bacteria; unclassified Bacteria; unclassified Bacteria (miscellaneous)	Bacteria
OTU_1006	146	L9896_Track27168_M01995_59_000000000-AK6BU_1_2101_9941_11370_1_N_0_13__OTU_1006	JF488476	Alpha proteobacterium SCGC AAA158-B04 16S ribosomal RNA gene, partial sequence	92,1	100,0	1007111	cellular organisms; Bacteria; Proteobacteria; Alphaproteobacteria; unclassified Alphaproteobacteria; unclassified Alphaproteobacteria (miscellaneous)	Bacteria				Proteobacteria			Alphaproteobacteria
OTU_1007	146	L9896_Track27168_M01995_59_000000000-AK6BU_1_1108_20649_8513_1_N_0_13__OTU_1007	KF228168	Planctomyces maris clone A11-0AF47_11038 16S ribosomal RNA gene, partial sequence	94,9	100,0	122	cellular organisms; Bacteria; PVC group; Planctomycetes; Planctomycetia; Planctomycetales; Planctomycetaceae; Gimesia	Bacteria				Planctomycetes			Planctomycetia			Planctomycetales			Planctomycetaceae				Gimesia
OTU_1008	146	L9896_Track27168_M01995_59_000000000-AK6BU_1_2110_9025_24387_1_N_0_13__OTU_1008	FJ976096	Chlamydiales bacterium cvE16 16S ribosomal RNA gene, partial sequence	94,1	100,0	684357	cellular organisms; Bacteria; PVC group; Chlamydiae; Chlamydiia; Chlamydiales; unclassified Chlamydiales; unclassified Chalmydiales (miscellaneous)	Bacteria				Chlamydiae			Chlamydiia			Chlamydiales
OTU_1009	145	L9929_Track27201_M01995_59_000000000-AK6BU_1_2116_10983_18391_1_N_0_93__OTU_1009	MG271952	Rhodospirillaceae bacterium strain R5913 16S ribosomal RNA gene, partial sequence	91,2	99,3	1898112	cellular organisms; Bacteria; Proteobacteria; Alphaproteobacteria; Rhodospirillales; Rhodospirillaceae; unclassified Rhodospirillaceae	Bacteria				Proteobacteria			Alphaproteobacteria			Rhodospirillales			Rhodospirillaceae
OTU_1010	145	L9942_Track27214_M01995_59_000000000-AK6BU_1_2102_14784_3371_1_N_0_1__OTU_1010	KC921168	Gemmatimonadetes bacterium WF4 16S ribosomal RNA gene, partial sequence	94,4	78,3	1391520	cellular organisms; Bacteria; FCB group; Gemmatimonadetes; unclassified Gemmatimonadetes	Bacteria				Gemmatimonadetes
OTU_1011	145	L9908_Track27180_M01995_59_000000000-AK6BU_1_2104_5628_6370_1_N_0_95__OTU_1011	FN398054	Bacillaceae bacterium OLG2 partial 16S rRNA gene, strain OLG2	86,4	98,4	651136	cellular organisms; Bacteria; Terrabacteria group; Firmicutes; Bacilli; Bacillales; Bacillaceae; unclassified Bacillaceae	Bacteria				Firmicutes			Bacilli			Bacillales			Bacillaceae
OTU_1012	145	L9896_Track27168_M01995_59_000000000-AK6BU_1_1109_8216_3352_1_N_0_13__OTU_1012	AY960767	Bacterium Ellin504 16S ribosomal RNA gene, partial sequence	98,8	100,0	320761	cellular organisms; Bacteria; Terrabacteria group; Actinobacteria; Rubrobacteria; unclassified Rubrobacteria	Bacteria				Actinobacteria			Rubrobacteria
OTU_1013	145	L9896_Track27168_M01995_59_000000000-AK6BU_1_1106_9815_14962_1_N_0_13__OTU_1013	NR_115862	Cystobacter gracilis strain DSM 14753 16S ribosomal RNA gene, partial sequence &gt;gi|110564210|gb|DQ768110.1| Cystobacter gracilis strain DSM 14753 16S ribosomal RNA gene, partial sequence	98,8	100,0	394092	cellular organisms; Bacteria; Proteobacteria; delta/epsilon subdivisions; Deltaproteobacteria; Myxococcales; Cystobacterineae; Archangiaceae; Cystobacter	Bacteria				Proteobacteria	delta/epsilon subdivisions		Deltaproteobacteria			Myxococcales	Cystobacterineae		Archangiaceae				Cystobacter
OTU_1014	145	L9896_Track27168_M01995_59_000000000-AK6BU_1_2115_7959_15147_1_N_0_13__OTU_1014	EF108312	Haliangium ochraceum 16S ribosomal RNA gene, partial sequence	91,7	100,0	80816	cellular organisms; Bacteria; Proteobacteria; delta/epsilon subdivisions; Deltaproteobacteria; Myxococcales; Nannocystineae; Kofleriaceae; Haliangium	Bacteria				Proteobacteria	delta/epsilon subdivisions		Deltaproteobacteria			Myxococcales	Nannocystineae		Kofleriaceae				Haliangium
OTU_1015	145	L9896_Track27168_M01995_59_000000000-AK6BU_1_2113_15391_17361_1_N_0_13__OTU_1015	HF912446	Alteromonas sp. Gp-4-13.1 partial 16S rRNA gene, isolate Gp-4-13.1 &gt;gi|507418364|emb|HF912738.1| Uncultured bacterium partial 16S rRNA gene, clone Klon-I-60-voll	92,1	100,0	1303824	cellular organisms; Bacteria; Proteobacteria; Gammaproteobacteria; Alteromonadales; Alteromonadaceae; Alteromonas	Bacteria				Proteobacteria			Gammaproteobacteria			Alteromonadales			Alteromonadaceae				Alteromonas
OTU_1016	145	L9897_Track27169_M01995_59_000000000-AK6BU_1_1110_15552_17572_1_N_0_136__OTU_1016	HQ290510	Bacterium SCGC AAA018-N22 small subunit ribosomal RNA gene, partial sequence	100,0	100,0	890097	cellular organisms; Bacteria; unclassified Bacteria; unclassified Bacteria (miscellaneous)	Bacteria
OTU_1017	144	L9931_Track27203_M01995_59_000000000-AK6BU_1_1101_5841_10436_1_N_0_68__OTU_1017	FN554397	Delta proteobacterium O29 partial 16S rRNA gene, strain O29	91,9	98,9	678931	cellular organisms; Bacteria; Proteobacteria; delta/epsilon subdivisions; Deltaproteobacteria; unclassified Deltaproteobacteria; unclassified Deltaproteobacteria (miscellaneous)	Bacteria				Proteobacteria	delta/epsilon subdivisions		Deltaproteobacteria
OTU_1018	144	L9940_Track27212_M01995_59_000000000-AK6BU_1_2114_22049_15589_1_N_0_64__OTU_1018	KC921177	Acidobacteria bacterium WY67 16S ribosomal RNA gene, partial sequence	96,2	98,5	1391519	cellular organisms; Bacteria; Acidobacteria; unclassified Acidobacteria; unclassified Acidobacteria (miscellaneous)	Bacteria				Acidobacteria
OTU_1019	144	L9896_Track27168_M01995_59_000000000-AK6BU_1_2101_22695_12134_1_N_0_13__OTU_1019	KF228166	Gemmatimonas aurantiaca clone H9-0AF4E_11038 16S ribosomal RNA gene, partial sequence	90,5	100,0	173480	cellular organisms; Bacteria; FCB group; Gemmatimonadetes; Gemmatimonadetes; Gemmatimonadales; Gemmatimonadaceae; Gemmatimonas	Bacteria				Gemmatimonadetes			Gemmatimonadetes			Gemmatimonadales			Gemmatimonadaceae				Gemmatimonas
OTU_1020	144	L9897_Track27169_M01995_59_000000000-AK6BU_1_2119_13493_11006_1_N_0_136__OTU_1020	FR828474	Nitrosovibrio tenuis 16S rRNA gene, strain Nv1	92,5	100,0	1233	cellular organisms; Bacteria; Proteobacteria; Betaproteobacteria; Nitrosomonadales; Nitrosomonadaceae; Nitrosovibrio	Bacteria				Proteobacteria			Betaproteobacteria			Nitrosomonadales			Nitrosomonadaceae				Nitrosovibrio
OTU_1021	143	L9920_Track27192_M01995_59_000000000-AK6BU_1_1107_12444_9633_1_N_0_122__OTU_1021	EF220388	Uncultured bacterium clone FI-2F_B04 16S ribosomal RNA gene, partial sequence	94,0	97,6	1869227	cellular organisms; Bacteria; unclassified Bacteria; unclassified Bacteria (miscellaneous)	Bacteria
OTU_1022	143	L9896_Track27168_M01995_59_000000000-AK6BU_1_1110_12346_21127_1_N_0_13__OTU_1022	AY345494	Unidentified bacterium clone W4-B52 16S ribosomal RNA gene, partial sequence	90,5	100,0	1869227	cellular organisms; Bacteria; unclassified Bacteria; unclassified Bacteria (miscellaneous)	Bacteria
OTU_1023	143	L9896_Track27168_M01995_59_000000000-AK6BU_1_1106_13985_24263_1_N_0_13__OTU_1023	KF228168	Planctomyces maris clone A11-0AF47_11038 16S ribosomal RNA gene, partial sequence	90,5	99,6	122	cellular organisms; Bacteria; PVC group; Planctomycetes; Planctomycetia; Planctomycetales; Planctomycetaceae; Gimesia	Bacteria				Planctomycetes			Planctomycetia			Planctomycetales			Planctomycetaceae				Gimesia
OTU_1024	143	L9896_Track27168_M01995_59_000000000-AK6BU_1_1112_7751_9180_1_N_0_13__OTU_1024	KY367357	Rhodospirillales bacterium B29T1 16S ribosomal RNA gene, partial sequence	95,7	100,0	1963835	cellular organisms; Bacteria; Proteobacteria; Alphaproteobacteria; Rhodospirillales; Geminicoccaceae; Arboriscoccus	Bacteria				Proteobacteria			Alphaproteobacteria			Rhodospirillales			Geminicoccaceae				Arboriscoccus
OTU_1025	143	L9896_Track27168_M01995_59_000000000-AK6BU_1_1114_6552_14455_1_N_0_13__OTU_1025	JF488328	Delta proteobacterium SCGC AAA166-C09 16S ribosomal RNA gene, partial sequence &gt;gi|336110910|gb|JF488363.1| Delta proteobacterium SCGC AAA166-N08 16S ribosomal RNA gene, partial sequence	93,7	100,0	1010313	cellular organisms; Bacteria; Proteobacteria; delta/epsilon subdivisions; Deltaproteobacteria; unclassified Deltaproteobacteria; unclassified Deltaproteobacteria (miscellaneous)	Bacteria				Proteobacteria	delta/epsilon subdivisions		Deltaproteobacteria
OTU_1026	143	L9897_Track27169_M01995_59_000000000-AK6BU_1_1116_4421_11264_1_N_0_136__OTU_1026	KJ638710	Syntrophaceae bacterium JGI 0000059-J07 16S ribosomal RNA gene, partial sequence	88,4	98,4	1510980	cellular organisms; Bacteria; Proteobacteria; delta/epsilon subdivisions; Deltaproteobacteria; Syntrophobacterales; Syntrophaceae; unclassified Syntrophaceae	Bacteria				Proteobacteria	delta/epsilon subdivisions		Deltaproteobacteria			Syntrophobacterales			Syntrophaceae
OTU_1027	142	L9906_Track27178_M01995_59_000000000-AK6BU_1_2117_10025_1685_1_N_0_65__OTU_1027	EF220388	Uncultured bacterium clone FI-2F_B04 16S ribosomal RNA gene, partial sequence	92,5	100,0	1869227	cellular organisms; Bacteria; unclassified Bacteria; unclassified Bacteria (miscellaneous)	Bacteria
OTU_1028	142	L9896_Track27168_M01995_59_000000000-AK6BU_1_1118_7774_20790_1_N_0_13__OTU_1028	AF244752	Nostocoida limicola III strain Ben225 16S ribosomal RNA gene, partial sequence	94,9	100,0	121133	cellular organisms; Bacteria; PVC group; Planctomycetes; Planctomycetia; Planctomycetales; unclassified Planctomycetales	Bacteria				Planctomycetes			Planctomycetia			Planctomycetales
OTU_1029	142	L9896_Track27168_M01995_59_000000000-AK6BU_1_1111_9151_3080_1_N_0_13__OTU_1029	NR_134188	Sporosarcina siberiensis strain 1111S-42 16S ribosomal RNA, partial sequence &gt;gi|525329932|gb|KF258678.1| Sporosarcina siberiensis strain 1111S-42 16S ribosomal RNA gene, partial sequence	99,6	100,0	1365606	cellular organisms; Bacteria; Terrabacteria group; Firmicutes; Bacilli; Bacillales; Planococcaceae; Sporosarcina	Bacteria				Firmicutes			Bacilli			Bacillales			Planococcaceae				Sporosarcina
OTU_1030	142	L9896_Track27168_M01995_59_000000000-AK6BU_1_1110_14609_12740_1_N_0_13__OTU_1030	EF220543	Uncultured bacterium clone Fl-1F_H03 16S ribosomal RNA gene, partial sequence	92,5	100,0	1869227	cellular organisms; Bacteria; unclassified Bacteria; unclassified Bacteria (miscellaneous)	Bacteria
OTU_1031	142	L9896_Track27168_M01995_59_000000000-AK6BU_1_2113_24666_23867_1_N_0_13__OTU_1031	JF488383	Planctomycetes bacterium SCGC AAA170-B09 16S ribosomal RNA gene, partial sequence &gt;gi|336111204|gb|JF488657.1| Bacterium SCGC AAA071-D13 16S ribosomal RNA gene, partial sequence	87,5	94,9	1010417	cellular organisms; Bacteria; PVC group; Planctomycetes; unclassified Planctomycetes	Bacteria				Planctomycetes
OTU_1032	142	L9897_Track27169_M01995_59_000000000-AK6BU_1_1110_28639_9547_1_N_0_136__OTU_1032	CP020026	Rhodocyclaceae bacterium strain Thauera-like chromosome, complete genome	95,3	100,0	1898103	cellular organisms; Bacteria; Proteobacteria; Betaproteobacteria; Rhodocyclales; Rhodocyclaceae; unclassified Rhodocyclaceae	Bacteria				Proteobacteria			Betaproteobacteria			Rhodocyclales			Rhodocyclaceae
OTU_1033	142	L9897_Track27169_M01995_59_000000000-AK6BU_1_2114_11711_4678_1_N_0_136__OTU_1033	MG190031	Actinophytocola sp. BMP B8152 16S ribosomal RNA gene, partial sequence	98,8	100,0	2044873	cellular organisms; Bacteria; Terrabacteria group; Actinobacteria; Actinobacteria; Pseudonocardiales; Pseudonocardiaceae; Actinophytocola	Bacteria				Actinobacteria			Actinobacteria			Pseudonocardiales			Pseudonocardiaceae				Actinophytocola
OTU_1034	142	L9899_Track27171_M01995_59_000000000-AK6BU_1_2110_28097_11538_1_N_0_29__OTU_1034	KF228166	Gemmatimonas aurantiaca clone H9-0AF4E_11038 16S ribosomal RNA gene, partial sequence	90,9	100,0	173480	cellular organisms; Bacteria; FCB group; Gemmatimonadetes; Gemmatimonadetes; Gemmatimonadales; Gemmatimonadaceae; Gemmatimonas	Bacteria				Gemmatimonadetes			Gemmatimonadetes			Gemmatimonadales			Gemmatimonadaceae				Gemmatimonas
OTU_1035	141	L9896_Track27168_M01995_59_000000000-AK6BU_1_1110_26273_17986_1_N_0_13__OTU_1035	EU370957	Sphingobacteriaceae bacterium BR5-29 16S ribosomal RNA gene, partial sequence	98,0	100,0	496059	cellular organisms; Bacteria; FCB group; Bacteroidetes/Chlorobi group; Bacteroidetes; Sphingobacteriia; Sphingobacteriales; Sphingobacteriaceae; unclassified Sphingobacteriaceae	Bacteria				Bacteroidetes			Sphingobacteriia			Sphingobacteriales			Sphingobacteriaceae
[truncated: 7,219 more rows]
